# Supplementary material for: A Novel, Low-Cost, 3D-Printed Motorized Injector for Retinal Sheet Transplantation
Source: Bioengineering (Basel). 2026 Feb 6;13(2):188. doi: 10.3390/bioengineering13020188 (PMC12937642; doi:10.3390/bioengineering13020188)
Supplement: Supplementary file 1 [file bioengineering-13-00188-s001.zip]

Archive with 2 entries (2 files):
- Surgical Injector Handheld Unit.STEP
- Surgical Organoid Injector System.STEP
