# Supplementary material for: A Novel, Low-Cost, 3D-Printed Motorized Injector for Retinal Sheet Transplantation
Source: Bioengineering (Basel). 2026 Feb 6;13(2):188. doi: 10.3390/bioengineering13020188 (PMC12937642; doi:10.3390/bioengineering13020188)
Supplement: Supplementary file 1 [file bioengineering-13-00188-s001.zip › Surgical Injector Handheld Unit.STEP]

ISO-10303-21;
HEADER;
FILE_DESCRIPTION (( 'STEP AP203' ),
    '1' );
FILE_NAME ('UngF Surgical Injector Model Revised.STEP',
    '2025-11-14T00:03:19',
    ( '' ),
    ( '' ),
    'SwSTEP 2.0',
    'SolidWorks 2024',
    '' );
FILE_SCHEMA (( 'CONFIG_CONTROL_DESIGN' ));
ENDSEC;

DATA;
#1 = LINE ( 'NONE', #15932, #427 ) ;
#2 = CARTESIAN_POINT ( 'NONE',  ( 7.161179833105927983, 26.45444131183999659, -2.369644053204132739 ) ) ;
#3 = EDGE_CURVE ( 'NONE', #29682, #15838, #69723, .T. ) ;
#4 = CARTESIAN_POINT ( 'NONE',  ( -12.06522635671706389, 6.239575741708773826, -1.100771142417640736 ) ) ;
#5 = AXIS2_PLACEMENT_3D ( 'NONE', #40423, #67530, #45129 ) ;
#6 = CYLINDRICAL_SURFACE ( 'NONE', #62651, 0.09999999999999982514 ) ;
#7 = CARTESIAN_POINT ( 'NONE',  ( -12.43584909824602924, -5.885028107474991721, -1.077220077662999431 ) ) ;
#8 = EDGE_CURVE ( 'NONE', #57271, #61857, #59603, .T. ) ;
#10 = AXIS2_PLACEMENT_3D ( 'NONE', #41342, #9561, #8853 ) ;
#9 = AXIS2_PLACEMENT_3D ( 'NONE', #28486, #28847, #12238 ) ;
#11 = AXIS2_PLACEMENT_3D ( 'NONE', #58781, #69260, #23873 ) ;
#12 = DIRECTION ( 'NONE',  ( 1.000000000000000000, 0.000000000000000000, -0.000000000000000000 ) ) ;
#13 = ADVANCED_FACE ( 'NONE', ( #9777 ), #31784, .T. ) ;
#15 = EDGE_CURVE ( 'NONE', #45296, #41246, #8384, .T. ) ;
#14 = CARTESIAN_POINT ( 'NONE',  ( -19.75804102774062798, 5.873584615535304643, 26.63434368988304968 ) ) ;
#16 = CARTESIAN_POINT ( 'NONE',  ( -7.225181362838415389, -6.499999934118860345, -1.054580132508500467 ) ) ;
#17 = CARTESIAN_POINT ( 'NONE',  ( -0.2775093369721476355, -6.664218406191948496, 0.1703548347073625402 ) ) ;
#18 = CARTESIAN_POINT ( 'NONE',  ( -5.900000000000003908, -6.000000000000000000, 18.05000000000000071 ) ) ;
#19 = ORIENTED_EDGE ( 'NONE', *, *, #68599, .T. ) ;
#20 = PLANE ( 'NONE',  #63488 ) ;
#21 = CARTESIAN_POINT ( 'NONE',  ( -13.16561853416789063, 5.391532911064918387, -0.1970774177072049660 ) ) ;
#22 = ORIENTED_EDGE ( 'NONE', *, *, #4443, .T. ) ;
#23 = CARTESIAN_POINT ( 'NONE',  ( -14.11209100609279687, -4.976279240362821987, 37.57321784190368419 ) ) ;
#24 = AXIS2_PLACEMENT_3D ( 'NONE', #66849, #51298, #56731 ) ;
#25 = B_SPLINE_CURVE_WITH_KNOTS ( 'NONE', 3,
 ( #54891, #27432, #70764, #49464, #50521, #6830 ),
 .UNSPECIFIED., .F., .F.,
 ( 4, 2, 4 ),
 ( 4.712390082031769012, 5.497787694605677622, 6.283185307179586232 ),
 .UNSPECIFIED. ) ;
#26 = CARTESIAN_POINT ( 'NONE',  ( -8.925854364503679861, -7.493043113469523675, 0.3364720617350728249 ) ) ;
#27 = FACE_OUTER_BOUND ( 'NONE', #67448, .T. ) ;
#28 = CARTESIAN_POINT ( 'NONE',  ( -2.032233046110778041, 7.400000000000000355, 25.49999999929587702 ) ) ;
#29 = ORIENTED_EDGE ( 'NONE', *, *, #52720, .F. ) ;
#30 = CARTESIAN_POINT ( 'NONE',  ( 5.815904736212000437, 26.09735550690000139, -6.980099663618000605 ) ) ;
#31 = CARTESIAN_POINT ( 'NONE',  ( 0.09999999999999917288, -6.750001390801622314, 1.000047574467833877 ) ) ;
#32 = DIRECTION ( 'NONE',  ( -0.9506451030099427602, -0.000000000000000000, 0.3102803379578140119 ) ) ;
#33 = PERSON_AND_ORGANIZATION ( #41373, #16888 ) ;
#34 = CARTESIAN_POINT ( 'NONE',  ( -9.968871888867797182, 8.239266885265374540, -0.1619222819568248428 ) ) ;
#35 = EDGE_CURVE ( 'NONE', #32938, #22947, #53830, .T. ) ;
#36 = CARTESIAN_POINT ( 'NONE',  ( -8.099999999999999645, 0.000000000000000000, 0.1000005849453998313 ) ) ;
#37 = CARTESIAN_POINT ( 'NONE',  ( -0.8357815938068003936, 7.222490663027565816, 0.1703548347071091040 ) ) ;
#38 = CARTESIAN_POINT ( 'NONE',  ( -8.000000000000000000, 7.599999999999999645, 10.25000000000000000 ) ) ;
#39 = VERTEX_POINT ( 'NONE', #66097 ) ;
#40 = CARTESIAN_POINT ( 'NONE',  ( 1.350021066562549610, 2.004441311841000051, -3.318571428571821080 ) ) ;
#41 = EDGE_CURVE ( 'NONE', #54897, #5883, #52374, .T. ) ;
#42 = CARTESIAN_POINT ( 'NONE',  ( 5.299999999999999822, -4.815141108639565519E-17, 36.68851147623558262 ) ) ;
#43 = LINE ( 'NONE', #54224, #830 ) ;
#44 = CARTESIAN_POINT ( 'NONE',  ( -13.74999999963352160, -5.571630359439496694, 35.79530448979820534 ) ) ;
#45 = DIRECTION ( 'NONE',  ( 1.000000000000000000, 0.000000000000000000, -0.000000000000000000 ) ) ;
#46 = DIRECTION ( 'NONE',  ( -0.000000000000000000, 1.000000000000000000, 0.000000000000000000 ) ) ;
#47 = B_SPLINE_SURFACE_WITH_KNOTS ( 'NONE', 1, 3, ( 
 ( #5745, #12603, #66779, #6819 ),
 ( #28853, #7181, #17331, #51231 ) ),
 .UNSPECIFIED., .F., .F., .F.,
 ( 2, 2 ),
 ( 4, 4 ),
 ( 0.000000000000000000, 1.000000000000000000 ),
 ( 0.001414245567093711789, 0.004278449767053358471 ),
 .UNSPECIFIED. ) ;
#48 = DIRECTION ( 'NONE',  ( 0.000000000000000000, 0.000000000000000000, -1.000000000000000000 ) ) ;
#49 = EDGE_CURVE ( 'NONE', #1402, #56072, #60951, .T. ) ;
#50 = CARTESIAN_POINT ( 'NONE',  ( -9.200000000000002842, 9.603513054527955860E-14, -0.6937253933194645894 ) ) ;
#51 = CARTESIAN_POINT ( 'NONE',  ( -19.35000000000000142, 3.049999999999999822, 28.64999999999999858 ) ) ;
#52 = CARTESIAN_POINT ( 'NONE',  ( -4.595744669437721086, 7.500000000000000000, 14.50000000000042277 ) ) ;
#53 = EDGE_CURVE ( 'NONE', #34023, #8591, #22708, .T. ) ;
#54 = CARTESIAN_POINT ( 'NONE',  ( 0.5321713941743655418, 1.121729076687393079, -9.973250090973252213 ) ) ;
#55 = VERTEX_POINT ( 'NONE', #1066 ) ;
#57 = DIRECTION ( 'NONE',  ( 0.000000000000000000, 0.000000000000000000, -1.000000000000000000 ) ) ;
#56 = DIRECTION ( 'NONE',  ( 0.000000000000000000, 0.000000000000000000, -1.000000000000000000 ) ) ;
#58 = DIRECTION ( 'NONE',  ( 0.000000000000000000, -0.000000000000000000, 1.000000000000000000 ) ) ;
#59 = B_SPLINE_CURVE_WITH_KNOTS ( 'NONE', 3,
 ( #10791, #58833, #32795, #27390, #5354, #20186, #70004, #42208, #9360, #3931 ),
 .UNSPECIFIED., .F., .F.,
 ( 4, 2, 2, 2, 4 ),
 ( 3.141592653589793116, 3.534289578038516844, 3.926986502487241015, 4.319683426935965187, 4.712380351384688915 ),
 .UNSPECIFIED. ) ;
#60 = CARTESIAN_POINT ( 'NONE',  ( -5.021276593208001238, 7.500000000000000000, 30.50000000000000000 ) ) ;
#61 = CARTESIAN_POINT ( 'NONE',  ( -0.7893006987980737410, 7.459430417752602516, 0.4422067639158313579 ) ) ;
#62 = CIRCLE ( 'NONE', #6967, 0.03000000000000051237 ) ;
#63 = CARTESIAN_POINT ( 'NONE',  ( 7.325000000000000178, 31.70444131183999659, -6.765032397181999890 ) ) ;
#64 = CARTESIAN_POINT ( 'NONE',  ( -13.70208851565129571, 5.963824122439545405, -0.5082134690223722995 ) ) ;
#65 = CARTESIAN_POINT ( 'NONE',  ( -13.24863275333034451, -6.334917204405106084, 37.19987067188498031 ) ) ;
#67 = EDGE_CURVE ( 'NONE', #8515, #57721, #801, .T. ) ;
#66 = CARTESIAN_POINT ( 'NONE',  ( -13.13282782535999971, 5.832172881065999626, 2.911587633427999755 ) ) ;
#68 = ORIENTED_EDGE ( 'NONE', *, *, #3567, .F. ) ;
#69 = CARTESIAN_POINT ( 'NONE',  ( -12.40277671659636916, 7.601414397548115431, 22.87794872024132076 ) ) ;
#70 = CIRCLE ( 'NONE', #69262, 3.400000000000000355 ) ;
#71 = CARTESIAN_POINT ( 'NONE',  ( -8.000000000000000000, 7.599999999999999645, 5.583333969116001327 ) ) ;
#72 = ORIENTED_EDGE ( 'NONE', *, *, #13228, .F. ) ;
#73 = PLANE ( 'NONE',  #41413 ) ;
#74 = CARTESIAN_POINT ( 'NONE',  ( 1.933205086162539832, 30.49441140738155553, -7.131142042278726834 ) ) ;
#75 = ORIENTED_EDGE ( 'NONE', *, *, #60526, .T. ) ;
#76 = EDGE_LOOP ( 'NONE', ( #35256, #69639, #48748, #61829 ) ) ;
#77 = CARTESIAN_POINT ( 'NONE',  ( 5.444127794053696512, 27.19484053678709046, -7.324999999999999289 ) ) ;
#78 = AXIS2_PLACEMENT_3D ( 'NONE', #52898, #14281, #25464 ) ;
#79 = CARTESIAN_POINT ( 'NONE',  ( -20.25981176621724344, -2.274299669177811456, -0.09999999999999986677 ) ) ;
#80 = CARTESIAN_POINT ( 'NONE',  ( -13.74232024728414459, 6.255751396750349080, -0.1963625400399993670 ) ) ;
#81 = CARTESIAN_POINT ( 'NONE',  ( 0.3522336009786014022, -6.614212167484713412, 37.29325510156795076 ) ) ;
#82 = ORIENTED_EDGE ( 'NONE', *, *, #30558, .F. ) ;
#83 = CARTESIAN_POINT ( 'NONE',  ( -12.42895949250802268, 7.103510057503715558, 36.37311314224503889 ) ) ;
#84 = CARTESIAN_POINT ( 'NONE',  ( -6.557761392277360102, -6.083948143585671708, 2.074074074073718243 ) ) ;
#85 = VECTOR ( 'NONE', #16931, 1000.000000000000000 ) ;
#86 = CYLINDRICAL_SURFACE ( 'NONE', #35724, 2.875000000000000000 ) ;
#87 = ORIENTED_EDGE ( 'NONE', *, *, #5184, .T. ) ;
#88 = CARTESIAN_POINT ( 'NONE',  ( 1.150000050209038838, 2.704441311841050410, -6.409591793903499202 ) ) ;
#89 = LINE ( 'NONE', #48490, #45128 ) ;
#90 = CARTESIAN_POINT ( 'NONE',  ( -13.50000025264457193, -3.600000000000000089, 37.60000000000032827 ) ) ;
#91 = CARTESIAN_POINT ( 'NONE',  ( -3.715273650746250489, 8.599998131329538609, 35.51016673687082204 ) ) ;
#92 = CARTESIAN_POINT ( 'NONE',  ( -8.916541547204104745, -7.683391870423925241, 0.5851444039920625784 ) ) ;
#93 = CARTESIAN_POINT ( 'NONE',  ( 1.056835914469323789, 3.361506953881135740, -2.394587463351565138 ) ) ;
#94 = CARTESIAN_POINT ( 'NONE',  ( -12.05000000000000249, 3.425000000000000266, 31.69999999999999929 ) ) ;
#95 = ADVANCED_FACE ( 'NONE', ( #5768 ), #45118, .T. ) ;
#96 = CARTESIAN_POINT ( 'NONE',  ( -12.58698109219415606, 5.906628602786764937, 0.5528292711738447274 ) ) ;
#97 = CARTESIAN_POINT ( 'NONE',  ( -1.432924910759468817, 6.049999999999997158, 27.54183239911193581 ) ) ;
#98 = VERTEX_POINT ( 'NONE', #49838 ) ;
#99 = ORIENTED_EDGE ( 'NONE', *, *, #32558, .T. ) ;
#100 = PERSON_AND_ORGANIZATION_ROLE ( 'creator' ) ;
#101 = ORIENTED_EDGE ( 'NONE', *, *, #8380, .F. ) ;
#102 = CARTESIAN_POINT ( 'NONE',  ( -0.05813002626913927468, -8.465728596325421407, 35.50958534944080469 ) ) ;
#103 = CARTESIAN_POINT ( 'NONE',  ( -8.090078307576437311, -6.996732697821775204, 0.06680077078905186094 ) ) ;
#104 = CARTESIAN_POINT ( 'NONE',  ( -13.81517280897770483, -6.549364327951537668, -0.08775725342057491551 ) ) ;
#105 = DIRECTION ( 'NONE',  ( 0.000000000000000000, 0.000000000000000000, -1.000000000000000000 ) ) ;
#106 = ORIENTED_EDGE ( 'NONE', *, *, #61303, .F. ) ;
#107 = CARTESIAN_POINT ( 'NONE',  ( -8.905400212891427358, -7.183416710774906733, 0.2470610534041338402 ) ) ;
#108 = DIRECTION ( 'NONE',  ( 0.000000000000000000, 1.000000000000000000, 0.000000000000000000 ) ) ;
#109 = ORIENTED_EDGE ( 'NONE', *, *, #33456, .T. ) ;
#110 = CARTESIAN_POINT ( 'NONE',  ( -13.43824465850326888, -5.863732053998454319, 37.19434038041971036 ) ) ;
#111 = AXIS2_PLACEMENT_3D ( 'NONE', #50297, #44869, #34381 ) ;
#112 = DIRECTION ( 'NONE',  ( -0.000000000000000000, 0.000000000000000000, -1.000000000000000000 ) ) ;
#113 = VERTEX_POINT ( 'NONE', #54538 ) ;
#114 = CARTESIAN_POINT ( 'NONE',  ( -0.9970466299027680446, 0.1777798404724419412, -18.55000535019466312 ) ) ;
#115 = CARTESIAN_POINT ( 'NONE',  ( -14.52847223800729815, 2.500000000000000000, 40.12881955380619559 ) ) ;
#116 = CARTESIAN_POINT ( 'NONE',  ( -14.09994289914389043, 6.750003784600846934, 35.51054777470095303 ) ) ;
#117 = ADVANCED_FACE ( 'NONE', ( #38273 ), #44407, .F. ) ;
#118 = AXIS2_PLACEMENT_3D ( 'NONE', #22658, #55163, #43594 ) ;
#119 = CARTESIAN_POINT ( 'NONE',  ( -13.37552970636351368, -8.243994815883143090, 0.8354757299748732935 ) ) ;
#120 = CARTESIAN_POINT ( 'NONE',  ( -13.24490811728085049, -6.311331461185462288, -0.6944912752752647744 ) ) ;
#121 = VECTOR ( 'NONE', #1379, 1000.000000000000114 ) ;
#122 = CARTESIAN_POINT ( 'NONE',  ( -9.692401200645999637, 5.507172945944000197, 1.609300088682999785 ) ) ;
#123 = EDGE_LOOP ( 'NONE', ( #16158, #9615, #13139, #42571 ) ) ;
#124 = DIRECTION ( 'NONE',  ( 0.000000000000000000, 0.000000000000000000, 1.000000000000000000 ) ) ;
#125 = CARTESIAN_POINT ( 'NONE',  ( -17.98250505608131888, 1.400000000000000355, 39.81425254569866468 ) ) ;
#126 = DIRECTION ( 'NONE',  ( 1.000000000000000000, 0.000000000000000000, 0.000000000000000000 ) ) ;
#127 = FACE_OUTER_BOUND ( 'NONE', #13530, .T. ) ;
#128 = CARTESIAN_POINT ( 'NONE',  ( -0.8465534763956354958, -6.526805867241287196, 37.59533612557271454 ) ) ;
#129 = CARTESIAN_POINT ( 'NONE',  ( -5.515057920432093752, 7.800021068685492054, 4.000031882227973234 ) ) ;
#130 = CARTESIAN_POINT ( 'NONE',  ( 6.901428571428657399, 1.604441311840999917, -7.483232262650401090 ) ) ;
#131 = ORIENTED_EDGE ( 'NONE', *, *, #13575, .F. ) ;
#132 = CARTESIAN_POINT ( 'NONE',  ( -8.900293694179055137, 6.937784141069140098, 0.1791383729949236892 ) ) ;
#133 = CARTESIAN_POINT ( 'NONE',  ( -11.74394348589915893, -7.253422773552900438, 36.17331069911233499 ) ) ;
#134 = CARTESIAN_POINT ( 'NONE',  ( 5.107880052810748417, 27.13682542111144613, -2.991501305909120667 ) ) ;
#135 = ORIENTED_EDGE ( 'NONE', *, *, #41878, .T. ) ;
#137 = DIRECTION ( 'NONE',  ( -0.4547764728951312896, 0.000000000000000000, 0.8906056140071563210 ) ) ;
#136 = CARTESIAN_POINT ( 'NONE',  ( -6.402382303659999607, -6.070655079068589366, 1.999999999999999112 ) ) ;
#138 = LINE ( 'NONE', #22176, #67199 ) ;
#139 = CARTESIAN_POINT ( 'NONE',  ( 6.715406237360713071, 26.45444131184000014, -1.538981832743615552 ) ) ;
#140 = CARTESIAN_POINT ( 'NONE',  ( 0.1228924623951212908, -7.518711145733943724, 37.05473418579211398 ) ) ;
#141 = FACE_OUTER_BOUND ( 'NONE', #48510, .T. ) ;
#142 = CARTESIAN_POINT ( 'NONE',  ( -21.28505701788795434, 2.672696024938527870, 29.35000000203998383 ) ) ;
#144 = ADVANCED_FACE ( 'NONE', ( #713 ), #17351, .T. ) ;
#143 = LINE ( 'NONE', #10643, #69396 ) ;
#145 = ORIENTED_EDGE ( 'NONE', *, *, #45745, .F. ) ;
#146 = CARTESIAN_POINT ( 'NONE',  ( -17.23643356175699992, 6.665428115331863523, -4.825424981528496637 ) ) ;
#147 = CARTESIAN_POINT ( 'NONE',  ( -0.07360702110140524002, 7.224666362570891565, 37.28794476925278190 ) ) ;
#148 = CARTESIAN_POINT ( 'NONE',  ( -1.654791173168732588, 7.624372870054064499, 14.57766894079924747 ) ) ;
#149 = CARTESIAN_POINT ( 'NONE',  ( 6.736368717373627746, 2.404428762326863200, -6.429309513025993184 ) ) ;
#150 = VERTEX_POINT ( 'NONE', #30285 ) ;
#151 = DIRECTION ( 'NONE',  ( 1.000000000000000000, 1.776356839400250465E-15, 0.000000000000000000 ) ) ;
#152 = EDGE_LOOP ( 'NONE', ( #63954, #49236, #30520, #13636 ) ) ;
#153 = EDGE_CURVE ( 'NONE', #1976, #55929, #1779, .T. ) ;
#154 = VECTOR ( 'NONE', #38689, 1000.000000000000000 ) ;
#155 = DIRECTION ( 'NONE',  ( 0.000000000000000000, 0.000000000000000000, 1.000000000000000000 ) ) ;
#156 = CARTESIAN_POINT ( 'NONE',  ( 4.075000000124544108, 31.59962013547248105, -7.326381396204769025 ) ) ;
#157 = CARTESIAN_POINT ( 'NONE',  ( 0.1682560759211188806, 1.419197374749613827, -8.183116823046965749 ) ) ;
#158 = CARTESIAN_POINT ( 'NONE',  ( 3.750357754089999496, 2.009211149004999974, -8.294623920675002537 ) ) ;
#159 = CARTESIAN_POINT ( 'NONE',  ( -13.92625861391235986, 5.843715014205650427, -0.6486940726713004146 ) ) ;
#160 = CARTESIAN_POINT ( 'NONE',  ( -13.34819035178663071, 4.426109341201979852, 37.59732258451741416 ) ) ;
#161 = EDGE_CURVE ( 'NONE', #60877, #33746, #13334, .T. ) ;
#162 = ORIENTED_EDGE ( 'NONE', *, *, #71240, .F. ) ;
#163 = CARTESIAN_POINT ( 'NONE',  ( -9.321273499191148559, 7.499999999995665689, 1.873139167027919827 ) ) ;
#164 = B_SPLINE_CURVE_WITH_KNOTS ( 'NONE', 3,
 ( #13622, #51186, #8210, #13985 ),
 .UNSPECIFIED., .F., .F.,
 ( 4, 4 ),
 ( 0.000000000000000000, 1.000000000000000000 ),
 .UNSPECIFIED. ) ;
#165 = CARTESIAN_POINT ( 'NONE',  ( -18.10000000000000142, -4.494921506762820137E-16, 27.19350000000000733 ) ) ;
#166 = CIRCLE ( 'NONE', #19756, 1.600000000000000089 ) ;
#167 =( BOUNDED_CURVE ( )  B_SPLINE_CURVE ( 3, ( #69722, #64299, #63953, #20247 ),
 .UNSPECIFIED., .F., .F. ) 
 B_SPLINE_CURVE_WITH_KNOTS ( ( 4, 4 ),
 ( 0.000000000000000000, 1.000000000000000000 ),
 .UNSPECIFIED. ) 
 CURVE ( )  GEOMETRIC_REPRESENTATION_ITEM ( )  RATIONAL_B_SPLINE_CURVE ( ( 1.000000000000000000, 0.9119380350489013631, 0.9119380350489013631, 1.000000000000000000 ) ) 
 REPRESENTATION_ITEM ( '' )  );
#168 = B_SPLINE_CURVE_WITH_KNOTS ( 'NONE', 3,
 ( #3907, #63870, #58813, #13690, #25936, #47961 ),
 .UNSPECIFIED., .F., .F.,
 ( 4, 2, 4 ),
 ( 0.000000000000000000, 0.5000000000000000000, 1.000000000000000000 ),
 .UNSPECIFIED. ) ;
#169 = CARTESIAN_POINT ( 'NONE',  ( -16.00000000000000000, 6.000000000000000000, 35.50000000000000711 ) ) ;
#170 = VERTEX_POINT ( 'NONE', #18050 ) ;
#171 = CIRCLE ( 'NONE', #40537, 0.2999999999999999334 ) ;
#172 = CARTESIAN_POINT ( 'NONE',  ( -0.2988322584777217683, 7.181155314996279238, 36.19126747992616089 ) ) ;
#173 = CARTESIAN_POINT ( 'NONE',  ( -13.10300355440336162, -5.863471524405932556, -0.8596342066403429572 ) ) ;
#174 = CARTESIAN_POINT ( 'NONE',  ( -22.55372465885132272, 1.718320119134110868, -4.364544750814915552 ) ) ;
#175 = DIRECTION ( 'NONE',  ( 0.000000000000000000, -1.000000000000000000, 0.000000000000000000 ) ) ;
#176 = DIRECTION ( 'NONE',  ( -0.8660254037844378194, 0.000000000000000000, 0.5000000000000013323 ) ) ;
#177 = ORIENTED_EDGE ( 'NONE', *, *, #13077, .F. ) ;
#178 = CARTESIAN_POINT ( 'NONE',  ( -2.201648459778814182, 7.731949901496720123, 36.42950608322364303 ) ) ;
#179 = FACE_OUTER_BOUND ( 'NONE', #67860, .T. ) ;
#180 = ORIENTED_EDGE ( 'NONE', *, *, #55497, .T. ) ;
#181 = ORIENTED_EDGE ( 'NONE', *, *, #26960, .F. ) ;
#182 = CYLINDRICAL_SURFACE ( 'NONE', #44507, 3.400000000000000355 ) ;
#183 = CARTESIAN_POINT ( 'NONE',  ( 7.324480059785429376, 4.304441311840999873, -4.504675276825620855 ) ) ;
#184 = CARTESIAN_POINT ( 'NONE',  ( -15.50000000000000711, 2.708961907663849811, 43.22121304932891661 ) ) ;
#185 = EDGE_CURVE ( 'NONE', #18191, #49394, #39441, .T. ) ;
#186 = CARTESIAN_POINT ( 'NONE',  ( 2.134996867820866395, 30.34412128675748477, -7.324999999221520675 ) ) ;
#187 = CARTESIAN_POINT ( 'NONE',  ( -9.401060489308862955, -7.499999747686628915, 2.693560832765116597 ) ) ;
#188 = VECTOR ( 'NONE', #2190, 1000.000000000000000 ) ;
#189 = DIRECTION ( 'NONE',  ( 0.000000000000000000, 1.000000000000000000, 0.000000000000000000 ) ) ;
#190 = ORIENTED_EDGE ( 'NONE', *, *, #68775, .T. ) ;
#191 = VERTEX_POINT ( 'NONE', #62103 ) ;
#192 = CARTESIAN_POINT ( 'NONE',  ( 0.3364011996696142925, -1.287594939459207222, -8.267347983787049159 ) ) ;
#193 = B_SPLINE_CURVE_WITH_KNOTS ( 'NONE', 3,
 ( #25300, #58875, #53446, #36474, #57813, #46612 ),
 .UNSPECIFIED., .F., .F.,
 ( 4, 2, 4 ),
 ( 0.000000000000000000, 0.4999999331541816749, 0.9999998663083633499 ),
 .UNSPECIFIED. ) ;
#194 = CARTESIAN_POINT ( 'NONE',  ( -6.899995929519753268, -8.246047033207439370, -0.1667503981318632367 ) ) ;
#195 = CARTESIAN_POINT ( 'NONE',  ( -6.928060956150329019, -8.148164924210366422, -0.3120128599273438996 ) ) ;
#196 = CARTESIAN_POINT ( 'NONE',  ( -0.3141513454132816574, -6.079479268339048836, 37.44870229928301342 ) ) ;
#197 = ORIENTED_EDGE ( 'NONE', *, *, #55970, .T. ) ;
#198 = CARTESIAN_POINT ( 'NONE',  ( -6.045841187634113822, 7.798285756063995322, 32.23937917593718083 ) ) ;
#199 = CARTESIAN_POINT ( 'NONE',  ( -8.936710237097084786, -6.594972056445789654, -0.1920669673871143179 ) ) ;
#200 = ORIENTED_EDGE ( 'NONE', *, *, #53605, .T. ) ;
#201 = CARTESIAN_POINT ( 'NONE',  ( -20.33380485686974382, -5.216785280142632431, -5.012512054646137472 ) ) ;
#202 = CARTESIAN_POINT ( 'NONE',  ( -13.56027638157538284, 6.113272684358183717, -0.4493842803743092751 ) ) ;
#203 = ORIENTED_EDGE ( 'NONE', *, *, #10069, .F. ) ;
#204 = EDGE_CURVE ( 'NONE', #51408, #18717, #28878, .T. ) ;
#205 = AXIS2_PLACEMENT_3D ( 'NONE', #48401, #15221, #63611 ) ;
#206 = CARTESIAN_POINT ( 'NONE',  ( -0.2815934907722975056, -1.394669105943164178, -8.307574680301604175 ) ) ;
#207 = CARTESIAN_POINT ( 'NONE',  ( -12.25007217377835644, 8.599999016586895806, 4.640777348859427498 ) ) ;
#208 = CARTESIAN_POINT ( 'NONE',  ( -6.978723287581999557, 7.500000000000000000, 17.00000000000000000 ) ) ;
#209 = CARTESIAN_POINT ( 'NONE',  ( -0.4650571175403299118, 7.172299717347037529, -0.9554025192166081260 ) ) ;
#210 = DIRECTION ( 'NONE',  ( 0.000000000000000000, 0.000000000000000000, 1.000000000000000000 ) ) ;
#211 = EDGE_CURVE ( 'NONE', #47208, #52733, #34273, .T. ) ;
#212 = CARTESIAN_POINT ( 'NONE',  ( 6.747692103001867281, 26.20499340831484858, -6.340299402364705905 ) ) ;
#213 = CARTESIAN_POINT ( 'NONE',  ( -13.49999999887334212, 3.499995484040723248, 36.50000000001019629 ) ) ;
#214 = CARTESIAN_POINT ( 'NONE',  ( -12.90000000000000213, 0.000000000000000000, 37.50000000000000000 ) ) ;
#215 = EDGE_CURVE ( 'NONE', #59313, #1146, #52321, .T. ) ;
#216 = AXIS2_PLACEMENT_3D ( 'NONE', #15112, #70683, #32753 ) ;
#217 = AXIS2_PLACEMENT_3D ( 'NONE', #8768, #3695, #30777 ) ;
#218 = CARTESIAN_POINT ( 'NONE',  ( 1.699751022120373323, 30.01061297440198672, -2.012680710614552115 ) ) ;
#219 = ORIENTED_EDGE ( 'NONE', *, *, #30828, .F. ) ;
#220 = CARTESIAN_POINT ( 'NONE',  ( 1.873141175405484971, 30.49797066754966579, -7.248979727124490680 ) ) ;
#221 = DIRECTION ( 'NONE',  ( 0.5862938322918093137, 0.000000000000000000, 0.8100984768635131061 ) ) ;
#222 = CARTESIAN_POINT ( 'NONE',  ( 6.134082262890040660, 31.45375200639802316, -3.474426258601372997 ) ) ;
#223 = AXIS2_PLACEMENT_3D ( 'NONE', #70110, #4739, #37603 ) ;
#224 = B_SPLINE_CURVE_WITH_KNOTS ( 'NONE', 3,
 ( #37005, #48567, #57368, #68213 ),
 .UNSPECIFIED., .F., .F.,
 ( 4, 4 ),
 ( 0.000000000000000000, 1.000000000000000000 ),
 .UNSPECIFIED. ) ;
#225 = EDGE_LOOP ( 'NONE', ( #38069, #39922, #7178, #19787 ) ) ;
#226 = CARTESIAN_POINT ( 'NONE',  ( 0.7092748353785910398, -1.129869851369983857, -9.918504973875002406 ) ) ;
#227 = CALENDAR_DATE ( 2025, 13, 11 ) ;
#228 = ORIENTED_EDGE ( 'NONE', *, *, #26834, .T. ) ;
#229 = CARTESIAN_POINT ( 'NONE',  ( -9.002875810425063463, 6.609706954704303250, -0.3847800927244939828 ) ) ;
#230 = CARTESIAN_POINT ( 'NONE',  ( -15.35603859201080290, -6.744326408546710283, -5.389222640745532367 ) ) ;
#231 = B_SPLINE_CURVE_WITH_KNOTS ( 'NONE', 3,
 ( #59157, #21227, #9686, #31700, #54452, #53724 ),
 .UNSPECIFIED., .F., .F.,
 ( 4, 2, 4 ),
 ( 0.000000000000000000, 0.5000000000000000000, 1.000000000000000000 ),
 .UNSPECIFIED. ) ;
#232 = CARTESIAN_POINT ( 'NONE',  ( -12.93939974011030003, -6.802415426259500464, 36.10365832413891951 ) ) ;
#233 = CARTESIAN_POINT ( 'NONE',  ( -1.208156047558380353, 2.999999999999999112, 27.47493279672608324 ) ) ;
#234 = ORIENTED_EDGE ( 'NONE', *, *, #68298, .F. ) ;
#235 = CARTESIAN_POINT ( 'NONE',  ( -9.875162054445182136, 7.502206361824455882, 0.8614090298535788115 ) ) ;
#236 = DIRECTION ( 'NONE',  ( -0.000000000000000000, 1.000000000000000000, 0.000000000000000000 ) ) ;
#237 = CARTESIAN_POINT ( 'NONE',  ( 0.6999999999999998446, 6.765709221992903366, 37.28858912456922070 ) ) ;
#238 = CARTESIAN_POINT ( 'NONE',  ( 0.3520433555829264871, -6.634951989799146688, 37.29325510315591430 ) ) ;
#239 = CARTESIAN_POINT ( 'NONE',  ( -20.77704630351616544, 3.424198121836610209, 26.75000000000000000 ) ) ;
#240 = CARTESIAN_POINT ( 'NONE',  ( 1.569996763353427527, 22.17529779832359438, 0.6148758126736907359 ) ) ;
#241 = EDGE_LOOP ( 'NONE', ( #31358, #52905, #6577 ) ) ;
#242 = CARTESIAN_POINT ( 'NONE',  ( 1.704348156494484678, 26.24788967171194543, -6.436485394975735908 ) ) ;
#243 = CARTESIAN_POINT ( 'NONE',  ( -11.43640170458977678, 7.621442356722602618, 6.354680955081375870 ) ) ;
#244 = CARTESIAN_POINT ( 'NONE',  ( -4.000000000000000000, 7.500000000000000000, 9.583333969115999551 ) ) ;
#245 = ORIENTED_EDGE ( 'NONE', *, *, #44877, .F. ) ;
#246 = CARTESIAN_POINT ( 'NONE',  ( -0.7439668100458520783, -8.044029266363999398, -0.4523161684744276823 ) ) ;
#247 = CARTESIAN_POINT ( 'NONE',  ( -0.6583955831125245517, 6.582813578043658076, 36.55273855912484038 ) ) ;
#248 = CYLINDRICAL_SURFACE ( 'NONE', #3025, 3.000000000000000000 ) ;
#249 = CARTESIAN_POINT ( 'NONE',  ( -13.71361401823047821, 6.138225233171419326, -0.3185370679797676630 ) ) ;
#250 = CARTESIAN_POINT ( 'NONE',  ( -13.76373855431966220, 4.504224064728265198, 37.60000365378074605 ) ) ;
#251 = VERTEX_POINT ( 'NONE', #24170 ) ;
#252 = CARTESIAN_POINT ( 'NONE',  ( 7.643668761883888330, 4.204441311829954842, -1.496535141956473192 ) ) ;
#253 = CARTESIAN_POINT ( 'NONE',  ( -17.00000000000000000, -6.336213551660399013, 36.56256366897517296 ) ) ;
#254 = CARTESIAN_POINT ( 'NONE',  ( -2.209337096675253687, 7.712671946663290257, 30.20614210455993387 ) ) ;
#255 = LINE ( 'NONE', #22292, #21816 ) ;
#256 = B_SPLINE_CURVE_WITH_KNOTS ( 'NONE', 3,
 ( #9070, #25327, #24973, #47352, #36856, #69386, #46993, #42632, #63612, #59253, #13790, #36148, #15222 ),
 .UNSPECIFIED., .F., .F.,
 ( 4, 3, 3, 3, 4 ),
 ( 9.326192831290339843E-11, 6.570241875078659048E-07, 1.541434059105234698E-06, 3.937696215609424049E-06, 4.640666823772585448E-06 ),
 .UNSPECIFIED. ) ;
#257 = EDGE_CURVE ( 'NONE', #53766, #29985, #46185, .T. ) ;
#259 =( BOUNDED_SURFACE ( )  B_SPLINE_SURFACE ( 3, 3, ( 
 ( #3817, #53639, #21497, #59069 ),
 ( #48590, #25850, #70965, #9605 ),
 ( #4173, #4883, #26913, #37028 ),
 ( #48221, #70611, #36670, #42806 ) ),
 .UNSPECIFIED., .F., .F., .F. ) 
 B_SPLINE_SURFACE_WITH_KNOTS ( ( 4, 4 ),
 ( 4, 4 ),
 ( 0.000000000000000000, 1.000000000000000000 ),
 ( 0.000000000000000000, 1.000000000000000000 ),
 .UNSPECIFIED. ) 
 GEOMETRIC_REPRESENTATION_ITEM ( )  RATIONAL_B_SPLINE_SURFACE ( (
 ( 1.000000000000000000, 0.9215438063562659821, 0.9215438063562659821, 1.000000000000000000),
 ( 0.8025060706797062515, 0.7395444989981870831, 0.7395444989981870831, 0.8025060706797062515),
 ( 0.8025060706797062515, 0.7395444989981870831, 0.7395444989981870831, 0.8025060706797062515),
 ( 1.000000000000000000, 0.9215438063562659821, 0.9215438063562659821, 1.000000000000000000) ) ) 
 REPRESENTATION_ITEM ( '' )  SURFACE ( )  );
#258 = CARTESIAN_POINT ( 'NONE',  ( -10.01988744768510031, 7.599984275011364865, 0.9999800806740762882 ) ) ;
#260 = CARTESIAN_POINT ( 'NONE',  ( -14.14476433845670478, -4.975532247196857938, -1.075104805733707369 ) ) ;
#261 = DIRECTION ( 'NONE',  ( 0.9713213633456418972, 0.000000000000000000, -0.2377704967155591098 ) ) ;
#262 = CARTESIAN_POINT ( 'NONE',  ( 0.000000000000000000, 13.50000000000000178, -2.519615242270666133 ) ) ;
#263 = VECTOR ( 'NONE', #54231, 1000.000000000000000 ) ;
#264 = EDGE_CURVE ( 'NONE', #9410, #39247, #1427, .T. ) ;
#265 = EDGE_LOOP ( 'NONE', ( #5276, #11757, #11912, #2504 ) ) ;
#266 = CARTESIAN_POINT ( 'NONE',  ( -9.596484557327622511, 5.099999999792095728, 1.523570918879415981 ) ) ;
#267 = EDGE_LOOP ( 'NONE', ( #30960, #42461, #29892, #7208 ) ) ;
#268 = ORIENTED_EDGE ( 'NONE', *, *, #47455, .T. ) ;
#269 = CARTESIAN_POINT ( 'NONE',  ( -6.382978677749861163, 7.500000000000000000, 6.749999999999860556 ) ) ;
#270 = DIRECTION ( 'NONE',  ( 0.000000000000000000, 0.000000000000000000, 1.000000000000000000 ) ) ;
#271 = CIRCLE ( 'NONE', #49865, 0.1999999999999987899 ) ;
#272 = VECTOR ( 'NONE', #47923, 1000.000000000000114 ) ;
#273 = CARTESIAN_POINT ( 'NONE',  ( 0.1230151733201561848, -7.175028641859340972, -0.7050067328097877617 ) ) ;
#274 = CARTESIAN_POINT ( 'NONE',  ( -22.77429449916303028, 0.000000000000000000, -5.382754849871739466 ) ) ;
#275 = ORIENTED_EDGE ( 'NONE', *, *, #24922, .F. ) ;
#276 = DIRECTION ( 'NONE',  ( 1.000000000000000000, 0.000000000000000000, -0.000000000000000000 ) ) ;
#277 = VECTOR ( 'NONE', #41884, 1000.000000000000000 ) ;
#278 = CARTESIAN_POINT ( 'NONE',  ( -10.81464652291735540, -7.873529328707558506, 36.18582691409108776 ) ) ;
#279 = EDGE_LOOP ( 'NONE', ( #59468, #46091, #38196, #42804 ) ) ;
#280 = CARTESIAN_POINT ( 'NONE',  ( -3.749998076581434248, 7.800011194996240071, 4.000048885216444639 ) ) ;
#281 = EDGE_CURVE ( 'NONE', #29297, #24054, #43458, .T. ) ;
#282 = CARTESIAN_POINT ( 'NONE',  ( -7.459274498747420878, -8.433076718586063336, 0.5099535118793102617 ) ) ;
#283 = DIRECTION ( 'NONE',  ( 1.000000000000000000, 0.000000000000000000, -0.000000000000000000 ) ) ;
#284 = EDGE_LOOP ( 'NONE', ( #27126, #13425, #63125 ) ) ;
#285 = CARTESIAN_POINT ( 'NONE',  ( -12.63318184400095312, 6.148946018958257653, -1.006541424401888651 ) ) ;
#286 = CARTESIAN_POINT ( 'NONE',  ( 4.075000000000000178, 31.70444281526434693, -1.678552454128823923 ) ) ;
#287 = APPROVAL_STATUS ( 'not_yet_approved' ) ;
#288 = FACE_OUTER_BOUND ( 'NONE', #45902, .T. ) ;
#289 = CARTESIAN_POINT ( 'NONE',  ( 7.749055266907610040, 4.204436849138341259, -1.666463116346664775 ) ) ;
#290 = CYLINDRICAL_SURFACE ( 'NONE', #37375, 0.02999999999999964501 ) ;
#291 = CYLINDRICAL_SURFACE ( 'NONE', #71069, 0.4000000000000001887 ) ;
#292 = CARTESIAN_POINT ( 'NONE',  ( -17.31413359540559327, -2.500962694212772064, 36.31148722747293789 ) ) ;
#293 = CARTESIAN_POINT ( 'NONE',  ( -12.65256294651945268, -7.466915590090274613, 0.7307137399659808796 ) ) ;
#294 = DIRECTION ( 'NONE',  ( 0.000000000000000000, -1.000000000000000000, 0.000000000000000000 ) ) ;
#295 = ORIENTED_EDGE ( 'NONE', *, *, #68544, .T. ) ;
#296 = CARTESIAN_POINT ( 'NONE',  ( -13.77062968824315803, -6.157504792793838888, 36.78243537168269484 ) ) ;
#297 = DIRECTION ( 'NONE',  ( -0.000000000000000000, -0.000000000000000000, 1.000000000000000000 ) ) ;
#298 = CARTESIAN_POINT ( 'NONE',  ( -13.10000001062179642, 6.249999999971632469, 35.65353632679123308 ) ) ;
#299 = DIRECTION ( 'NONE',  ( 1.000000000000000000, 0.000000000000000000, 0.000000000000000000 ) ) ;
#300 = ORIENTED_EDGE ( 'NONE', *, *, #25860, .T. ) ;
#301 = ADVANCED_FACE ( 'NONE', ( #29231 ), #40413, .T. ) ;
#302 = CARTESIAN_POINT ( 'NONE',  ( -8.099999999999981881, -6.499999938071744587, 0.1000004094617798767 ) ) ;
#303 = B_SPLINE_CURVE_WITH_KNOTS ( 'NONE', 3,
 ( #1774, #39331, #38971, #23103, #23457, #34266, #12265, #28873, #50896, #11907, #1423, #11548, #12979, #33560, #50182, #66444, #45465, #45821, #45113, #29228, #349, #33915, #51248, #1061 ),
 .UNSPECIFIED., .F., .F.,
 ( 4, 2, 2, 2, 2, 2, 2, 2, 2, 2, 2, 4 ),
 ( 0.000000000000000000, 0.1250000000000004163, 0.1874999999999998335, 0.2187499999999998890, 0.2343749999999979738, 0.2499999999999960587, 0.3749999999999891198, 0.4374999999999817368, 0.4687499999999774070, 0.4999999999999730771, 0.7499999999999864553, 1.000000000000000000 ),
 .UNSPECIFIED. ) ;
#304 = CARTESIAN_POINT ( 'NONE',  ( 3.172828618468518602, 31.65990564206271074, -5.100049529703341022 ) ) ;
#305 = ORIENTED_EDGE ( 'NONE', *, *, #9557, .T. ) ;
#306 = CARTESIAN_POINT ( 'NONE',  ( -4.595744669436219176, 7.500000000000000000, 18.49999999999920064 ) ) ;
#307 = DIRECTION ( 'NONE',  ( 0.000000000000000000, 0.000000000000000000, -1.000000000000000000 ) ) ;
#308 = VECTOR ( 'NONE', #66338, 1000.000000000000000 ) ;
#309 = PERSON_AND_ORGANIZATION ( #41373, #16888 ) ;
#310 = ORIENTED_EDGE ( 'NONE', *, *, #28280, .T. ) ;
#311 = CARTESIAN_POINT ( 'NONE',  ( -18.50000000000000355, 3.030206913550271164, 36.69699920838626639 ) ) ;
#312 = CARTESIAN_POINT ( 'NONE',  ( -19.09999999999999787, -2.000000000000000000, 37.50000000000000000 ) ) ;
#313 = CARTESIAN_POINT ( 'NONE',  ( -17.54814028067621834, -2.600843269842954442, 39.41652906725466465 ) ) ;
#314 = EDGE_CURVE ( 'NONE', #17633, #71375, #48104, .T. ) ;
#315 = AXIS2_PLACEMENT_3D ( 'NONE', #33262, #50961, #13394 ) ;
#317 = LINE ( 'NONE', #23776, #45420 ) ;
#316 = VECTOR ( 'NONE', #60662, 1000.000000000000000 ) ;
#318 = CARTESIAN_POINT ( 'NONE',  ( 1.531699682698999920, 26.35858991035999921, -4.401629147083999882 ) ) ;
#319 = CARTESIAN_POINT ( 'NONE',  ( -0.1344029704297685646, -7.117586487108583881, 0.4763870591708268543 ) ) ;
#320 = LINE ( 'NONE', #22352, #45224 ) ;
#321 = VERTEX_POINT ( 'NONE', #17703 ) ;
#322 = CARTESIAN_POINT ( 'NONE',  ( -0.1270671544721812818, -6.687964304987558783, 36.18961724352514864 ) ) ;
#323 = CIRCLE ( 'NONE', #33770, 0.5999999999999998668 ) ;
#324 = CARTESIAN_POINT ( 'NONE',  ( -9.805559324320176628, 7.757159891591745016, 4.166436139017026363 ) ) ;
#325 = CARTESIAN_POINT ( 'NONE',  ( -20.50000000000000000, -1.000000000000004441, 1.000000000000000000 ) ) ;
#326 = ORIENTED_EDGE ( 'NONE', *, *, #13993, .T. ) ;
#327 = CARTESIAN_POINT ( 'NONE',  ( 0.2251961074763663695, -7.243768307269807138, -0.5994696937513510626 ) ) ;
#328 = VERTEX_POINT ( 'NONE', #39695 ) ;
#330 = CARTESIAN_POINT ( 'NONE',  ( 0.02632137558662461796, 1.348735584802050580, -8.010621403690466380 ) ) ;
#329 = CARTESIAN_POINT ( 'NONE',  ( -21.06325845688754228, 3.360621040155862715, 28.27548324795954215 ) ) ;
#331 = DIRECTION ( 'NONE',  ( -0.000000000000000000, 1.000000000000000000, -0.000000000000000000 ) ) ;
#332 = CARTESIAN_POINT ( 'NONE',  ( -14.07710093169042409, 5.412841892232630236, 37.44647919265450042 ) ) ;
#333 = DIRECTION ( 'NONE',  ( 0.000000000000000000, 0.000000000000000000, 1.000000000000000000 ) ) ;
#334 = CARTESIAN_POINT ( 'NONE',  ( 0.6999999999999996225, -8.049523137128089090, 36.59362497865598129 ) ) ;
#335 = CARTESIAN_POINT ( 'NONE',  ( -0.6616159721356653645, 7.499828434208581029, 35.50999169463716498 ) ) ;
#336 = CARTESIAN_POINT ( 'NONE',  ( 1.135714285779974242, 2.745862574723926475, -6.689533479071575250 ) ) ;
#337 = DIRECTION ( 'NONE',  ( 0.000000000000000000, 0.000000000000000000, 1.000000000000000000 ) ) ;
#338 = ADVANCED_FACE ( 'NONE', ( #62807 ), #48129, .T. ) ;
#339 = CARTESIAN_POINT ( 'NONE',  ( -14.40000141711499992, 2.600000000000000089, 39.50000000000000000 ) ) ;
#341 = CARTESIAN_POINT ( 'NONE',  ( 0.9193616963806963138, 0.9053209018463092006, -10.44764683889555457 ) ) ;
#340 = CARTESIAN_POINT ( 'NONE',  ( 5.299999999999999822, -4.815141108639565519E-17, 0.000000000000000000 ) ) ;
#342 = LINE ( 'NONE', #37187, #50175 ) ;
#343 = CARTESIAN_POINT ( 'NONE',  ( -12.37721079094061238, 6.270493773630250622, 37.57990352965119740 ) ) ;
#344 = EDGE_CURVE ( 'NONE', #23537, #43608, #69633, .T. ) ;
#345 = ADVANCED_FACE ( 'NONE', ( #26281 ), #37114, .F. ) ;
#346 = ORIENTED_EDGE ( 'NONE', *, *, #7926, .F. ) ;
#347 = CARTESIAN_POINT ( 'NONE',  ( 3.659649230521999641, 1.727286058423000092, -0.5161661576346998626 ) ) ;
#348 = EDGE_LOOP ( 'NONE', ( #42414, #1090, #310, #19199 ) ) ;
#349 = CARTESIAN_POINT ( 'NONE',  ( -12.22137892206177057, -7.384093824372403247, 35.99221955429224806 ) ) ;
#350 = DIRECTION ( 'NONE',  ( 1.000000000000000000, 0.000000000000000000, 0.000000000000000000 ) ) ;
#351 = CARTESIAN_POINT ( 'NONE',  ( -8.902909402371886216, 6.499999933471000801, 0.01757035853389810054 ) ) ;
#352 = CARTESIAN_POINT ( 'NONE',  ( -17.38789541360824131, 2.599998996415403774, 38.70219628433554249 ) ) ;
#353 = CARTESIAN_POINT ( 'NONE',  ( 4.450000000000000178, 0.2044413118407999996, -4.450000000000000178 ) ) ;
#354 = CARTESIAN_POINT ( 'NONE',  ( -12.97816884572100626, 6.744444344590154294, 35.75336145652751441 ) ) ;
#355 = EDGE_LOOP ( 'NONE', ( #49748, #22359, #50831, #27191, #11264, #44516 ) ) ;
#356 = CARTESIAN_POINT ( 'NONE',  ( -0.2971689260967264046, -1.264449117698760228, -8.483266487728409189 ) ) ;
#357 = CARTESIAN_POINT ( 'NONE',  ( -13.61946846664334032, -7.833479326898087791, 36.23064047841385360 ) ) ;
#358 = VERTEX_POINT ( 'NONE', #25586 ) ;
#359 = DIRECTION ( 'NONE',  ( 0.000000000000000000, -1.000000000000000000, 0.000000000000000000 ) ) ;
#360 = DIRECTION ( 'NONE',  ( -1.000000000000000000, -3.469446951953611033E-15, 0.000000000000000000 ) ) ;
#361 = CARTESIAN_POINT ( 'NONE',  ( -1.387682539578304564, 22.80000000000000071, 0.4000000000000001887 ) ) ;
#362 = EDGE_CURVE ( 'NONE', #47908, #40088, #55027, .T. ) ;
#363 = LINE ( 'NONE', #49132, #41513 ) ;
#364 = CARTESIAN_POINT ( 'NONE',  ( -19.50504421462627391, 3.049999999999999822, 28.79998851251877312 ) ) ;
#365 = LINE ( 'NONE', #65030, #39921 ) ;
#367 = CARTESIAN_POINT ( 'NONE',  ( -11.98029810206143608, 6.147323914565853364, -1.099881307025757149 ) ) ;
#366 = AXIS2_PLACEMENT_3D ( 'NONE', #38070, #871, #151 ) ;
#369 = AXIS2_PLACEMENT_3D ( 'NONE', #32034, #60220, #60937 ) ;
#368 =( BOUNDED_SURFACE ( )  B_SPLINE_SURFACE ( 3, 3, ( 
 ( #56282, #18719, #24488, #57344 ),
 ( #29537, #57700, #28475, #29890 ),
 ( #67124, #28832, #50496, #46499 ),
 ( #40366, #56638, #50860, #7160 ) ),
 .UNSPECIFIED., .F., .F., .F. ) 
 B_SPLINE_SURFACE_WITH_KNOTS ( ( 4, 4 ),
 ( 4, 4 ),
 ( 0.000000000000000000, 1.000000000000000000 ),
 ( 0.000000000000000000, 1.000000000000000000 ),
 .UNSPECIFIED. ) 
 GEOMETRIC_REPRESENTATION_ITEM ( )  RATIONAL_B_SPLINE_SURFACE ( (
 ( 1.000000000000000000, 0.9851493672499405108, 0.9851493672499405108, 1.000000000000000000),
 ( 0.8047362410837038960, 0.7927853987067065011, 0.7927853987067065011, 0.8047362410837038960),
 ( 0.8047362410837038960, 0.7927853987067065011, 0.7927853987067065011, 0.8047362410837038960),
 ( 1.000000000000000000, 0.9851493672499405108, 0.9851493672499405108, 1.000000000000000000) ) ) 
 REPRESENTATION_ITEM ( '' )  SURFACE ( )  );
#370 = ADVANCED_FACE ( 'NONE', ( #31702 ), #53379, .T. ) ;
#371 = ADVANCED_FACE ( 'NONE', ( #64576 ), #55534, .F. ) ;
#372 = CARTESIAN_POINT ( 'NONE',  ( 1.050000000000000488, 0.3044413118408000329, -1.640748991671372226 ) ) ;
#373 = FACE_OUTER_BOUND ( 'NONE', #63944, .T. ) ;
#374 = AXIS2_PLACEMENT_3D ( 'NONE', #1994, #45329, #68091 ) ;
#375 = CARTESIAN_POINT ( 'NONE',  ( 4.453080116010999845, 26.34775336207999885, -1.469234820904000038 ) ) ;
#376 = CARTESIAN_POINT ( 'NONE',  ( -11.01418081133315141, 7.640699720724158261, 33.95898045395663445 ) ) ;
#377 = CARTESIAN_POINT ( 'NONE',  ( -0.06380121417163445163, 8.017517930431969475, -0.2323851844855925886 ) ) ;
#378 = CARTESIAN_POINT ( 'NONE',  ( -8.092723390236974623, -6.499999934118858569, -0.03022292161437105384 ) ) ;
#379 = CARTESIAN_POINT ( 'NONE',  ( -0.6637094247538876113, -6.576232931424704553, -0.05165677684969609967 ) ) ;
#380 = LINE ( 'NONE', #32876, #59179 ) ;
#381 = ORIENTED_EDGE ( 'NONE', *, *, #45069, .T. ) ;
#382 = CARTESIAN_POINT ( 'NONE',  ( -16.40852636617386295, -2.663317121624576345, 40.10171097979022647 ) ) ;
#383 = EDGE_CURVE ( 'NONE', #7494, #28443, #66571, .T. ) ;
#384 = CARTESIAN_POINT ( 'NONE',  ( -12.90354123240757822, 8.414043393423813910, 0.4995262849620522583 ) ) ;
#385 = VERTEX_POINT ( 'NONE', #50457 ) ;
#386 = CARTESIAN_POINT ( 'NONE',  ( -14.16916452239684787, -4.569736717750823018, 37.60759707610833402 ) ) ;
#387 = EDGE_CURVE ( 'NONE', #26784, #52741, #2410, .T. ) ;
#388 = CARTESIAN_POINT ( 'NONE',  ( 4.300002753311030546, 26.40120282053591083, -7.325000000000001954 ) ) ;
#389 = DIRECTION ( 'NONE',  ( 0.000000000000000000, 1.000000000000000000, 0.000000000000000000 ) ) ;
#390 = CYLINDRICAL_SURFACE ( 'NONE', #58988, 0.1000000000000000472 ) ;
#391 = ORIENTED_EDGE ( 'NONE', *, *, #44477, .F. ) ;
#392 = CARTESIAN_POINT ( 'NONE',  ( -5.361702084541000168, 7.599999999999999645, 21.25000000000000000 ) ) ;
#393 = DIRECTION ( 'NONE',  ( 1.000000000000000000, -0.000000000000000000, 0.000000000000000000 ) ) ;
#394 = DIRECTION ( 'NONE',  ( 0.000000000000000000, -0.7091098515579666861, 0.7050980204364768467 ) ) ;
#395 = PERSON_AND_ORGANIZATION_ROLE ( 'design_supplier' ) ;
#396 = CARTESIAN_POINT ( 'NONE',  ( -9.025197240229768880, 7.686898053947871290, 0.2069920712927679485 ) ) ;
#397 = CARTESIAN_POINT ( 'NONE',  ( -13.51144349666788536, -5.540101283407122601, 0.1872913285833613939 ) ) ;
#398 = CARTESIAN_POINT ( 'NONE',  ( -12.05000000000000249, -6.000000000000000000, 20.05000000000000071 ) ) ;
#399 = FACE_OUTER_BOUND ( 'NONE', #36679, .T. ) ;
#400 = ORIENTED_EDGE ( 'NONE', *, *, #21967, .T. ) ;
#401 = CARTESIAN_POINT ( 'NONE',  ( -0.9109982511913454761, 0.1208814804160291551, -17.53142410186433153 ) ) ;
#402 = CARTESIAN_POINT ( 'NONE',  ( -12.96794607661287735, 7.699687244826098009, 37.04179798265532497 ) ) ;
#403 = CARTESIAN_POINT ( 'NONE',  ( -7.099994974930721625, -7.245148026314731204, 0.4986081072179077145 ) ) ;
#404 = FACE_OUTER_BOUND ( 'NONE', #37026, .T. ) ;
#405 = LINE ( 'NONE', #61804, #49870 ) ;
#406 = FACE_OUTER_BOUND ( 'NONE', #39899, .T. ) ;
#407 = CARTESIAN_POINT ( 'NONE',  ( -17.29375593505678665, -3.399999999947842966, 40.46333805284822915 ) ) ;
#408 = EDGE_CURVE ( 'NONE', #18331, #66628, #23381, .T. ) ;
#409 = CARTESIAN_POINT ( 'NONE',  ( 5.197232322022999895, 2.574005990747000094, -0.6156690001275999524 ) ) ;
#410 = CARTESIAN_POINT ( 'NONE',  ( -15.36140917907595593, 6.744837044987192165, -5.392839919103005641 ) ) ;
#411 = CARTESIAN_POINT ( 'NONE',  ( -9.938630561203130043, 8.235830425985165348, -0.1596282932636076679 ) ) ;
#412 = AXIS2_PLACEMENT_3D ( 'NONE', #38379, #60425, #10953 ) ;
#413 = DIRECTION ( 'NONE',  ( -0.000000000000000000, -1.000000000000000000, -0.000000000000000000 ) ) ;
#414 = ORIENTED_EDGE ( 'NONE', *, *, #14743, .F. ) ;
#416 = CARTESIAN_POINT ( 'NONE',  ( -12.24307019880830261, -7.472604133760389011, 0.7322503669746741606 ) ) ;
#415 = CARTESIAN_POINT ( 'NONE',  ( -1.000338968506656157, 0.000000000000000000, -0.09999997388644284169 ) ) ;
#417 = CARTESIAN_POINT ( 'NONE',  ( -16.55445525930270989, 6.752253321997478963, -5.387280680752535744 ) ) ;
#418 = FACE_OUTER_BOUND ( 'NONE', #34274, .T. ) ;
#419 = DIRECTION ( 'NONE',  ( -0.000000000000000000, 1.000000000000000000, 0.000000000000000000 ) ) ;
#420 = EDGE_CURVE ( 'NONE', #49558, #26941, #4282, .T. ) ;
#421 = VECTOR ( 'NONE', #999, 1000.000000000000000 ) ;
#422 = CARTESIAN_POINT ( 'NONE',  ( 1.689874063730830933, 4.204441311841001117, -5.560339564333272477 ) ) ;
#423 = CARTESIAN_POINT ( 'NONE',  ( -13.62974158097628852, 6.264060177612640778, -0.3248667139996139763 ) ) ;
#424 = CARTESIAN_POINT ( 'NONE',  ( -13.67208630653434298, -6.258556737286892435, 36.77760228918980800 ) ) ;
#425 = CARTESIAN_POINT ( 'NONE',  ( -13.20647892978999849, 5.796017825901999210, 2.980915009924999470 ) ) ;
#426 = ORIENTED_EDGE ( 'NONE', *, *, #5449, .T. ) ;
#427 = VECTOR ( 'NONE', #5066, 1000.000000000000000 ) ;
#428 = CARTESIAN_POINT ( 'NONE',  ( -4.243743083188965315, 7.792797925543878179, 23.82225044386278512 ) ) ;
#429 = AXIS2_PLACEMENT_3D ( 'NONE', #32551, #48814, #54962 ) ;
#430 = CARTESIAN_POINT ( 'NONE',  ( 2.186140661634510263, 7.000000000000000000, -2.054455890874328006 ) ) ;
#431 = ORIENTED_EDGE ( 'NONE', *, *, #13351, .F. ) ;
#432 = CARTESIAN_POINT ( 'NONE',  ( -6.856465189163228224, 8.511390599315133088, 0.4020198998373881172 ) ) ;
#433 = CARTESIAN_POINT ( 'NONE',  ( 1.920051381511449495, 30.41562209425764962, -7.180800952309850160 ) ) ;
#434 = VERTEX_POINT ( 'NONE', #17965 ) ;
#435 = EDGE_CURVE ( 'NONE', #44840, #3436, #13549, .T. ) ;
#436 = ADVANCED_FACE ( 'NONE', ( #13250 ), #18678, .T. ) ;
#437 = ORIENTED_EDGE ( 'NONE', *, *, #66008, .F. ) ;
#438 = CARTESIAN_POINT ( 'NONE',  ( -14.11015094856239926, 6.514234996355017238, 0.4059820040952406561 ) ) ;
#439 = CARTESIAN_POINT ( 'NONE',  ( 0.000000000000000000, 3.599999999999998312, -1.399999999999998357 ) ) ;
#440 = DIRECTION ( 'NONE',  ( -0.000000000000000000, 1.000000000000000000, -0.000000000000000000 ) ) ;
#441 = CARTESIAN_POINT ( 'NONE',  ( -13.74176648618981744, 6.258473369132200759, -0.1952218675171844831 ) ) ;
#442 = DIRECTION ( 'NONE',  ( -0.000000000000000000, 1.000000000000000000, -0.000000000000000000 ) ) ;
#443 = ORIENTED_EDGE ( 'NONE', *, *, #23885, .F. ) ;
#444 = CARTESIAN_POINT ( 'NONE',  ( -12.21205254632703330, 7.461015088672078299, 36.06215849651043470 ) ) ;
#445 = APPROVAL ( #36094, 'UNSPECIFIED' ) ;
#446 = CARTESIAN_POINT ( 'NONE',  ( 3.500000000000000000, -1.301042606982605321E-15, 35.60999990982602270 ) ) ;
#447 = ORIENTED_EDGE ( 'NONE', *, *, #41049, .F. ) ;
#448 = LINE ( 'NONE', #38711, #40787 ) ;
#449 = B_SPLINE_CURVE_WITH_KNOTS ( 'NONE', 3,
 ( #43312, #54154, #65711, #37181 ),
 .UNSPECIFIED., .F., .F.,
 ( 4, 4 ),
 ( 0.000000000000000000, 1.000000000000000000 ),
 .UNSPECIFIED. ) ;
#450 = LINE ( 'NONE', #38362, #32434 ) ;
#451 = LINE ( 'NONE', #22836, #20179 ) ;
#452 = CARTESIAN_POINT ( 'NONE',  ( -7.989907633475016091, 8.599995437520068009, 35.51010760812015121 ) ) ;
#453 = EDGE_CURVE ( 'NONE', #11671, #21413, #696, .T. ) ;
#454 = CARTESIAN_POINT ( 'NONE',  ( -9.231578022519649096, -8.249012393409648425, 0.6822755133158647789 ) ) ;
#455 = DIRECTION ( 'NONE',  ( 0.000000000000000000, 0.000000000000000000, -1.000000000000000000 ) ) ;
#456 = CARTESIAN_POINT ( 'NONE',  ( 3.502628265639479821, 1.706841928742507397, -8.237871664297385266 ) ) ;
#457 = CARTESIAN_POINT ( 'NONE',  ( -12.76687263519256454, 6.437788844696393120, 0.2423490914988533085 ) ) ;
#458 = EDGE_CURVE ( 'NONE', #2777, #3320, #63082, .T. ) ;
#459 = CARTESIAN_POINT ( 'NONE',  ( 0.07236316235662529350, -1.248387719084547598, -10.66377706798956382 ) ) ;
#460 = VERTEX_POINT ( 'NONE', #7469 ) ;
#461 = VERTEX_POINT ( 'NONE', #41043 ) ;
#462 = CARTESIAN_POINT ( 'NONE',  ( 1.049448224262042650, 2.004441311723887953, -5.108072250595767194 ) ) ;
#463 = ORIENTED_EDGE ( 'NONE', *, *, #36246, .F. ) ;
#464 = EDGE_CURVE ( 'NONE', #23301, #7823, #61665, .T. ) ;
#465 = CARTESIAN_POINT ( 'NONE',  ( -18.15205046475887229, 3.920290652124042818, 29.70000000000000995 ) ) ;
#466 = CARTESIAN_POINT ( 'NONE',  ( -7.028796983570421375, -7.018082705870802407, -1.049190377951759734 ) ) ;
#467 = B_SPLINE_CURVE_WITH_KNOTS ( 'NONE', 3,
 ( #41304, #8459, #40946, #45651, #13510, #7733 ),
 .UNSPECIFIED., .F., .F.,
 ( 4, 2, 4 ),
 ( 0.000000000000000000, 0.5000000000000000000, 1.000000000000000000 ),
 .UNSPECIFIED. ) ;
#468 = EDGE_CURVE ( 'NONE', #16887, #5112, #6618, .T. ) ;
#469 = CARTESIAN_POINT ( 'NONE',  ( -13.74999763631783622, -4.509997660329532643, 37.59999595220130431 ) ) ;
#470 = VECTOR ( 'NONE', #38564, 1000.000000000000000 ) ;
#471 = CARTESIAN_POINT ( 'NONE',  ( -18.88436165438655578, 3.050000005272079040, 26.97145945306057868 ) ) ;
#472 = ORIENTED_EDGE ( 'NONE', *, *, #7253, .T. ) ;
#473 = CARTESIAN_POINT ( 'NONE',  ( -9.705219329019646679, -8.094154135647309900, -0.2664613773947747122 ) ) ;
#474 = CARTESIAN_POINT ( 'NONE',  ( -13.31167255933934612, 5.190560859501979429, 0.5605508224268351825 ) ) ;
#475 = VERTEX_POINT ( 'NONE', #17622 ) ;
#476 = CARTESIAN_POINT ( 'NONE',  ( -13.71252814650894791, -5.875161965441361822, 37.09162963289591630 ) ) ;
#477 = AXIS2_PLACEMENT_3D ( 'NONE', #67102, #45402, #17982 ) ;
#478 = ADVANCED_FACE ( 'NONE', ( #39611 ), #12183, .T. ) ;
#479 = CARTESIAN_POINT ( 'NONE',  ( -4.763139720814407063, 13.00000000000000000, -2.750000000000007550 ) ) ;
#480 = ORIENTED_EDGE ( 'NONE', *, *, #71277, .T. ) ;
#481 = CARTESIAN_POINT ( 'NONE',  ( -0.9477511250952724842, -0.1235732175898484886, -19.06088430659505661 ) ) ;
#482 = CARTESIAN_POINT ( 'NONE',  ( -17.41290903858545747, 2.500000000000000888, 40.25886239627196517 ) ) ;
#483 = CARTESIAN_POINT ( 'NONE',  ( 0.000000000000000000, 3.000000000000000000, 29.14999999999999858 ) ) ;
#484 = CARTESIAN_POINT ( 'NONE',  ( -13.09000586129880084, -7.250951212809654933, -0.7018468038158843791 ) ) ;
#485 = CARTESIAN_POINT ( 'NONE',  ( -13.75278348371112358, -6.227255272663573926, -0.2092389539097893603 ) ) ;
#486 = CARTESIAN_POINT ( 'NONE',  ( 0.6999999999999995115, 6.867328254115028230, 37.29338860911978060 ) ) ;
#487 = ORIENTED_EDGE ( 'NONE', *, *, #49941, .T. ) ;
#488 = FACE_OUTER_BOUND ( 'NONE', #50307, .T. ) ;
#489 = CARTESIAN_POINT ( 'NONE',  ( -16.79984636789691166, 1.400000000000000133, 41.33320471907737925 ) ) ;
#490 = FACE_OUTER_BOUND ( 'NONE', #65993, .T. ) ;
#491 = CARTESIAN_POINT ( 'NONE',  ( -19.40531200599534145, 2.983587318431911051, 25.98699999999999122 ) ) ;
#492 = CARTESIAN_POINT ( 'NONE',  ( 1.598308099847030705, 26.34598021512997690, -7.047181081829531735 ) ) ;
#493 = CARTESIAN_POINT ( 'NONE',  ( -0.3839366527488999870, 6.169768066016001029, 0.1807836449305000037 ) ) ;
#494 = DIRECTION ( 'NONE',  ( -0.7777518622180512597, 0.000000000000000000, -0.6285714285714502081 ) ) ;
#495 = ORIENTED_EDGE ( 'NONE', *, *, #61798, .F. ) ;
#496 = CARTESIAN_POINT ( 'NONE',  ( -10.09331333514035478, 7.920699725433003380, -0.5748929280342989223 ) ) ;
#497 = CARTESIAN_POINT ( 'NONE',  ( -11.64794866361279979, -7.209566594646091175, 36.13191750065420393 ) ) ;
#498 = CARTESIAN_POINT ( 'NONE',  ( 5.589267807234254093, 27.44201549368472826, -3.325872092306415784 ) ) ;
#499 = VERTEX_POINT ( 'NONE', #1345 ) ;
#501 = CARTESIAN_POINT ( 'NONE',  ( -1.950000000000166933, -3.041421356829987932, 4.866051836318149526 ) ) ;
#500 = CARTESIAN_POINT ( 'NONE',  ( 1.530195411170683251, 26.45444131184000014, -1.924997736559255657 ) ) ;
#502 = DIRECTION ( 'NONE',  ( -0.000000000000000000, 0.000000000000000000, -1.000000000000000000 ) ) ;
#503 = DIRECTION ( 'NONE',  ( 0.000000000000000000, -0.000000000000000000, 1.000000000000000000 ) ) ;
#504 = CARTESIAN_POINT ( 'NONE',  ( -21.60000000000000142, 7.500000000000000000, 0.000000000000000000 ) ) ;
#505 = EDGE_CURVE ( 'NONE', #59652, #42293, #45388, .T. ) ;
#506 = CARTESIAN_POINT ( 'NONE',  ( 4.450000000000000178, 4.304441311840999873, -4.450000000000000178 ) ) ;
#507 = CARTESIAN_POINT ( 'NONE',  ( -15.85257714932641804, -6.690514529862091386, -5.003266986165068708 ) ) ;
#508 = CARTESIAN_POINT ( 'NONE',  ( 7.106117607654000246, 2.660531979806000091, -3.114630930294000510 ) ) ;
#509 = VERTEX_POINT ( 'NONE', #18316 ) ;
#510 = LINE ( 'NONE', #22543, #56840 ) ;
#511 = CARTESIAN_POINT ( 'NONE',  ( -13.00000000000000178, -6.750001337734000018, 0.000000000000000000 ) ) ;
#512 = CARTESIAN_POINT ( 'NONE',  ( -9.069992177386358989, 7.799107327256668221, 13.70842997079800440 ) ) ;
#513 = DIRECTION ( 'NONE',  ( 0.000000000000000000, -1.000000000000000000, -0.000000000000000000 ) ) ;
#514 = VERTEX_POINT ( 'NONE', #67437 ) ;
#515 = CARTESIAN_POINT ( 'NONE',  ( 3.219087097501045047, 31.54606572072902182, -1.474998176479178413 ) ) ;
#516 = ORIENTED_EDGE ( 'NONE', *, *, #27718, .T. ) ;
#517 = CARTESIAN_POINT ( 'NONE',  ( -10.01986874191227805, -7.599999999999999645, 0.9999987171127185936 ) ) ;
#518 = VECTOR ( 'NONE', #8979, 1000.000000000000000 ) ;
#519 = CARTESIAN_POINT ( 'NONE',  ( 0.2182028729785428500, 1.415939073836237849, -8.192935997037549711 ) ) ;
#520 = CARTESIAN_POINT ( 'NONE',  ( 3.461077621031000362, 1.703950315221999912, -8.214103717672999849 ) ) ;
#521 = CARTESIAN_POINT ( 'NONE',  ( -14.13732436599207176, 4.896477286783691873, -1.087239556987448452 ) ) ;
#522 = CARTESIAN_POINT ( 'NONE',  ( -13.07653897284326838, 6.223192827504035129, 37.30867045234085566 ) ) ;
#523 = CARTESIAN_POINT ( 'NONE',  ( 1.643310918608126281, 26.45444131184000369, -1.908564946929165007 ) ) ;
#524 = B_SPLINE_CURVE_WITH_KNOTS ( 'NONE', 3,
 ( #57931, #19643, #64748, #25762, #25411, #41301, #19988, #53550, #42010, #64395, #36934, #63695, #9513, #4078, #26111, #46722, #14231, #15301, #30111 ),
 .UNSPECIFIED., .F., .F.,
 ( 4, 1, 1, 1, 2, 2, 2, 2, 2, 2, 4 ),
 ( 0.000000000000000000, 0.1250000000000103806, 0.1875000000000166533, 0.2187500000000187905, 0.2343750000000197620, 0.2500000000000207612, 0.3750000000000170419, 0.5000000000000133227, 0.6250000000000095479, 0.7500000000000058842, 1.000000000000000000 ),
 .UNSPECIFIED. ) ;
#525 = EDGE_LOOP ( 'NONE', ( #66331, #3056, #3141, #14435 ) ) ;
#526 = CARTESIAN_POINT ( 'NONE',  ( -8.887282504431356145, 7.499999999999998224, 2.071381439130211000 ) ) ;
#527 = CARTESIAN_POINT ( 'NONE',  ( 6.296538804564531411, 32.02713516521220072, -7.284359559784206795 ) ) ;
#528 = AXIS2_PLACEMENT_3D ( 'NONE', #11499, #5356, #71442 ) ;
#529 = CARTESIAN_POINT ( 'NONE',  ( 7.311985093950999826, 26.37153002975999883, -4.350920233897999978 ) ) ;
#530 = ORIENTED_EDGE ( 'NONE', *, *, #12386, .T. ) ;
#531 = VECTOR ( 'NONE', #8034, 1000.000000000000000 ) ;
#532 = CARTESIAN_POINT ( 'NONE',  ( -1.221052587826964686, 7.148862744532172186, 36.30793339817552834 ) ) ;
#533 = CARTESIAN_POINT ( 'NONE',  ( -11.99701019006234759, -5.938152742720406607, -1.099867321612192583 ) ) ;
#534 = CARTESIAN_POINT ( 'NONE',  ( -0.09287250620992999750, -6.704273921731999764, 0.5520594979383000034 ) ) ;
#535 = CARTESIAN_POINT ( 'NONE',  ( -0.4898995920016885885, 0.4000013418735216542, -20.00000000000000000 ) ) ;
#536 = CARTESIAN_POINT ( 'NONE',  ( 3.441018215677855707, 2.745424093235500962, -8.320653143709224153 ) ) ;
#537 = ORIENTED_EDGE ( 'NONE', *, *, #14414, .T. ) ;
#538 = CARTESIAN_POINT ( 'NONE',  ( -19.90000000000000213, -2.183259581054196374, 40.00000000000000000 ) ) ;
#539 = ORIENTED_EDGE ( 'NONE', *, *, #13969, .T. ) ;
#540 = EDGE_LOOP ( 'NONE', ( #3832, #32080, #67446, #44198 ) ) ;
#541 = LINE ( 'NONE', #38811, #7602 ) ;
#542 = EDGE_CURVE ( 'NONE', #5653, #53469, #65294, .T. ) ;
#543 = CARTESIAN_POINT ( 'NONE',  ( 3.409923775611742869, 31.62548351513681766, -5.715402415719522899 ) ) ;
#544 = PLANE ( 'NONE',  #58672 ) ;
#545 = CARTESIAN_POINT ( 'NONE',  ( 6.530478311840070660, 31.24806024428888662, -1.824999999999999734 ) ) ;
#546 = DIRECTION ( 'NONE',  ( 6.938893903907228378E-16, 0.000000000000000000, 1.000000000000000000 ) ) ;
#547 = EDGE_LOOP ( 'NONE', ( #443, #61469, #65719, #41726 ) ) ;
#548 = ORIENTED_EDGE ( 'NONE', *, *, #69323, .F. ) ;
#549 = CARTESIAN_POINT ( 'NONE',  ( -1.950000000000000400, -5.999999999999999112, 17.90235987755982805 ) ) ;
#550 = EDGE_CURVE ( 'NONE', #71425, #61747, #14948, .T. ) ;
#551 = CARTESIAN_POINT ( 'NONE',  ( 7.643667905063633583, 3.304441311886794796, -1.496535934332644535 ) ) ;
#552 = CARTESIAN_POINT ( 'NONE',  ( -7.107669200113742036, -8.133013963310359529, -0.2993316557801444233 ) ) ;
#553 = B_SPLINE_CURVE_WITH_KNOTS ( 'NONE', 3,
 ( #47668, #3622, #25652, #68386, #53442, #6997 ),
 .UNSPECIFIED., .F., .F.,
 ( 4, 2, 4 ),
 ( 3.141592654089793157, 3.927441838144977382, 4.713291022200161606 ),
 .UNSPECIFIED. ) ;
#554 = CARTESIAN_POINT ( 'NONE',  ( 0.03850561730066116156, -7.908148908626797535, 36.81287097170481104 ) ) ;
#555 = VERTEX_POINT ( 'NONE', #59336 ) ;
#556 = CARTESIAN_POINT ( 'NONE',  ( -0.6300060787825849662, 7.600832607744201219, 32.91738277032162330 ) ) ;
#557 = CARTESIAN_POINT ( 'NONE',  ( -8.911289504114057181, -6.585601337233645047, -0.06168505884750606627 ) ) ;
#558 = ORIENTED_EDGE ( 'NONE', *, *, #31843, .F. ) ;
#559 = CARTESIAN_POINT ( 'NONE',  ( -22.49977942886912174, -1.912541284395219421, -4.587487678403400437 ) ) ;
#560 = CARTESIAN_POINT ( 'NONE',  ( -13.83127806158713824, 4.676371607623943660, -1.099326827675978446 ) ) ;
#561 = EDGE_LOOP ( 'NONE', ( #20123, #65571, #15767, #39161 ) ) ;
#562 = EDGE_CURVE ( 'NONE', #58273, #21413, #68897, .T. ) ;
#563 = CARTESIAN_POINT ( 'NONE',  ( 7.087670152403999779, 2.494261713406999981, -5.651893371014000245 ) ) ;
#564 = EDGE_CURVE ( 'NONE', #62209, #37582, #26466, .T. ) ;
#565 = CARTESIAN_POINT ( 'NONE',  ( -0.4589814386469137641, -1.342699425542234204, -8.454592001923678879 ) ) ;
#566 = DIRECTION ( 'NONE',  ( 0.000000000000000000, -1.000000000000000000, 0.000000000000000000 ) ) ;
#567 = CYLINDRICAL_SURFACE ( 'NONE', #35831, 2.500000000000002220 ) ;
#568 = CARTESIAN_POINT ( 'NONE',  ( -0.1998100100211232522, 7.687864290690789915, -0.6165969381020421913 ) ) ;
#569 = CARTESIAN_POINT ( 'NONE',  ( -11.13292491075688950, 6.050000000000000711, 2.291832399116633390 ) ) ;
#570 = VECTOR ( 'NONE', #58556, 1000.000000000000000 ) ;
#571 = DIRECTION ( 'NONE',  ( 0.000000000000000000, -0.9999997616889412244, -0.0006903782012734893669 ) ) ;
#572 =( LENGTH_UNIT ( ) NAMED_UNIT ( * ) SI_UNIT ( .MILLI., .METRE. ) );
#573 = DIRECTION ( 'NONE',  ( 0.000000000000000000, 1.000000000000000000, -0.000000000000000000 ) ) ;
#574 = CARTESIAN_POINT ( 'NONE',  ( -19.96095109801006018, 2.392619698906323311, 36.60000000003670806 ) ) ;
#575 = VERTEX_POINT ( 'NONE', #42721 ) ;
#576 = CARTESIAN_POINT ( 'NONE',  ( -8.931159618560583269, 7.637762463119114997, 0.4842639848987631557 ) ) ;
#577 = CARTESIAN_POINT ( 'NONE',  ( -0.3655780807674671173, 6.581172272580555926, 37.52915955229959621 ) ) ;
#578 = CARTESIAN_POINT ( 'NONE',  ( 5.524690907536444762, 31.71873487702941929, -3.146711092500467100 ) ) ;
#579 = VECTOR ( 'NONE', #17956, 1000.000000000000000 ) ;
#580 = ORIENTED_EDGE ( 'NONE', *, *, #21214, .F. ) ;
#581 = CARTESIAN_POINT ( 'NONE',  ( 0.1277784723537143119, -1.430278191978233027, -8.121533205081364670 ) ) ;
#582 = APPROVAL_DATE_TIME ( #938, #24021 ) ;
#583 = ORIENTED_EDGE ( 'NONE', *, *, #15978, .F. ) ;
#584 = CARTESIAN_POINT ( 'NONE',  ( -8.945138702001774078, 6.597354818383987407, -0.2241819689985103947 ) ) ;
#585 = FACE_OUTER_BOUND ( 'NONE', #355, .T. ) ;
#586 = CARTESIAN_POINT ( 'NONE',  ( -13.09989253089701045, -6.742191313397515984, 35.49952220805531056 ) ) ;
#587 = CARTESIAN_POINT ( 'NONE',  ( -1.965612604648639516, 3.000000000000000888, 27.03825407431548911 ) ) ;
#588 = EDGE_LOOP ( 'NONE', ( #59064, #19171, #43020, #6379, #27001 ) ) ;
#589 = CARTESIAN_POINT ( 'NONE',  ( -9.921712540416535830, 7.388618808689340511, 0.5180938542395363555 ) ) ;
#590 = CARTESIAN_POINT ( 'NONE',  ( -16.96572071559790373, 6.705238635044838524, -5.108034438168608915 ) ) ;
#591 = CARTESIAN_POINT ( 'NONE',  ( 1.099999999999999645, 7.798553089118825277, 36.85074660838519378 ) ) ;
#592 =( BOUNDED_CURVE ( )  B_SPLINE_CURVE ( 3, ( #68464, #50781, #23345, #68108 ),
 .UNSPECIFIED., .F., .F. ) 
 B_SPLINE_CURVE_WITH_KNOTS ( ( 4, 4 ),
 ( 0.000000000000000000, 1.000000000000000000 ),
 .UNSPECIFIED. ) 
 CURVE ( )  GEOMETRIC_REPRESENTATION_ITEM ( )  RATIONAL_B_SPLINE_CURVE ( ( 1.000000000000000000, 0.9575867986794270870, 0.9575867986794270870, 1.000000000000000000 ) ) 
 REPRESENTATION_ITEM ( '' )  );
#593 = CARTESIAN_POINT ( 'NONE',  ( 4.450000000000000178, 3.404441311841000406, -4.450000000000000178 ) ) ;
#594 = CYLINDRICAL_SURFACE ( 'NONE', #67980, 0.5000000000000004441 ) ;
#595 = CARTESIAN_POINT ( 'NONE',  ( 7.256689068271723109, 26.36736500187417320, -1.908564912220058307 ) ) ;
#596 = EDGE_LOOP ( 'NONE', ( #10155, #57062, #21463, #10114 ) ) ;
#597 = CARTESIAN_POINT ( 'NONE',  ( 1.743033154343922142, 26.10360347366680145, -6.799548259461701605 ) ) ;
#598 = CARTESIAN_POINT ( 'NONE',  ( -9.700185958822418186, 7.792826441689993722, 6.797260297808639606 ) ) ;
#599 = LINE ( 'NONE', #56212, #4594 ) ;
#600 = ORIENTED_EDGE ( 'NONE', *, *, #67533, .F. ) ;
#601 = VECTOR ( 'NONE', #19644, 999.9999999999998863 ) ;
#602 = CARTESIAN_POINT ( 'NONE',  ( -1.028495102467206213, -8.368727853247628801, 0.04135190791399409593 ) ) ;
#603 = CARTESIAN_POINT ( 'NONE',  ( -10.99999999968333242, 6.599999999999999645, 2.750000000000000000 ) ) ;
#604 = CARTESIAN_POINT ( 'NONE',  ( -17.59793213834529624, 2.499999999997438493, 39.58186523524812372 ) ) ;
#605 = CARTESIAN_POINT ( 'NONE',  ( -13.96573582171217609, 5.555465050939476512, -0.8417669307857532646 ) ) ;
#606 = CARTESIAN_POINT ( 'NONE',  ( -13.63612298906577713, 5.924374449518283292, 37.06305603462577380 ) ) ;
#607 = EDGE_LOOP ( 'NONE', ( #67776, #36966 ) ) ;
#608 = CARTESIAN_POINT ( 'NONE',  ( 1.145212000154835152, 3.304441311841010087, -6.703541225875693677 ) ) ;
#609 = CARTESIAN_POINT ( 'NONE',  ( 1.637499999999995293, 26.45444131184000014, -6.930391854123289619 ) ) ;
#610 = CARTESIAN_POINT ( 'NONE',  ( -11.94564368728059023, 7.592073461581152038, 29.94385368332330799 ) ) ;
#611 = CARTESIAN_POINT ( 'NONE',  ( 2.741643561456219569, 0.2458616706292314491, 0.2568657326433247401 ) ) ;
#612 = VERTEX_POINT ( 'NONE', #37648 ) ;
#613 = FACE_OUTER_BOUND ( 'NONE', #27356, .T. ) ;
#614 = CC_DESIGN_APPROVAL ( #24099, ( #49071 ) ) ;
#615 = CARTESIAN_POINT ( 'NONE',  ( -12.85601490859198925, -5.241754355312104430, -1.080659922389162642 ) ) ;
#616 = CARTESIAN_POINT ( 'NONE',  ( -19.06642135623730638, 4.407131353403960878E-16, 9.965619726950206520E-18 ) ) ;
#617 = LINE ( 'NONE', #61656, #579 ) ;
#618 = ORIENTED_EDGE ( 'NONE', *, *, #22077, .T. ) ;
#619 = CARTESIAN_POINT ( 'NONE',  ( -0.3419506588047018236, 6.746135245812071801, 37.50393758541043354 ) ) ;
#620 = ORIENTED_EDGE ( 'NONE', *, *, #7231, .T. ) ;
#622 = ORIENTED_EDGE ( 'NONE', *, *, #59879, .T. ) ;
#621 = CC_DESIGN_PERSON_AND_ORGANIZATION_ASSIGNMENT ( #65122, #48862, ( #14495 ) ) ;
#623 = ADVANCED_FACE ( 'NONE', ( #21054 ), #48134, .T. ) ;
#624 = DIRECTION ( 'NONE',  ( -0.000000000000000000, 1.000000000000000000, -0.000000000000000000 ) ) ;
#625 = DIRECTION ( 'NONE',  ( -1.000000000000000000, 0.000000000000000000, 0.000000000000000000 ) ) ;
#626 = EDGE_CURVE ( 'NONE', #67790, #38218, #37300, .T. ) ;
#627 = CARTESIAN_POINT ( 'NONE',  ( 0.1238224702820758111, -6.654842583699205782, -0.7887648323918698967 ) ) ;
#628 = CARTESIAN_POINT ( 'NONE',  ( 0.1216852253612410312, 8.392221775809789008, 35.56612958953127901 ) ) ;
#629 = VERTEX_POINT ( 'NONE', #4788 ) ;
#630 = DIRECTION ( 'NONE',  ( 6.409306129322913610E-18, 0.9986295347545742773, -0.05233595624293733289 ) ) ;
#631 = ORIENTED_EDGE ( 'NONE', *, *, #33301, .T. ) ;
#632 = AXIS2_PLACEMENT_3D ( 'NONE', #40550, #51383, #7691 ) ;
#633 = CYLINDRICAL_SURFACE ( 'NONE', #36360, 2.500000000000000000 ) ;
#634 = CIRCLE ( 'NONE', #20218, 1.100000000000000311 ) ;
#635 = DIRECTION ( 'NONE',  ( 0.000000000000000000, 0.000000000000000000, 1.000000000000000000 ) ) ;
#636 = ORIENTED_EDGE ( 'NONE', *, *, #16951, .T. ) ;
#637 = CARTESIAN_POINT ( 'NONE',  ( -9.576073796064379806, 7.796561923942632255, 30.66619322851201801 ) ) ;
#638 = ORIENTED_EDGE ( 'NONE', *, *, #29010, .T. ) ;
#639 = CARTESIAN_POINT ( 'NONE',  ( -12.99940664834412729, 6.341733958783131619, -0.8533627814996995742 ) ) ;
#640 = PRODUCT ( 'UngF Surgical Injector Core Housing', 'UngF Surgical Injector Core Housing', '', ( #59348 ) ) ;
#641 = EDGE_CURVE ( 'NONE', #65898, #9881, #26823, .T. ) ;
#642 = CARTESIAN_POINT ( 'NONE',  ( -3.000000000000000444, -1.550000000000000044, -1.047444401652940164E-14 ) ) ;
#643 = APPROVAL_DATE_TIME ( #50125, #25412 ) ;
#644 = CARTESIAN_POINT ( 'NONE',  ( -12.00999999999999979, 7.587874926590999713, 35.50999999999999801 ) ) ;
#645 = DIRECTION ( 'NONE',  ( -0.000000000000000000, 1.000000000000000000, -0.000000000000000000 ) ) ;
#646 = AXIS2_PLACEMENT_3D ( 'NONE', #7567, #51964, #2144 ) ;
#647 = CARTESIAN_POINT ( 'NONE',  ( 1.911168672818368330, 30.43800228251712880, -7.147663019965292186 ) ) ;
#648 = CARTESIAN_POINT ( 'NONE',  ( 5.975897692666691796, 2.704445749600524529, -0.8194348193109547429 ) ) ;
#649 = CARTESIAN_POINT ( 'NONE',  ( -14.28601284933371218, -2.399999999999999911, 36.61690304579417443 ) ) ;
#650 = CARTESIAN_POINT ( 'NONE',  ( -12.64432362771074736, -7.443679990714801242, 0.6395056313071157961 ) ) ;
#651 = CARTESIAN_POINT ( 'NONE',  ( 4.332541013201196556, -3.153272668128746403, 37.65597046303445694 ) ) ;
#652 = VERTEX_POINT ( 'NONE', #48855 ) ;
#653 = CARTESIAN_POINT ( 'NONE',  ( -13.47776424087528113, -6.135578895991816495, 37.01864208189869032 ) ) ;
#654 = CARTESIAN_POINT ( 'NONE',  ( 1.050000000012245138, 2.404441311840999962, -5.050003319740751451 ) ) ;
#655 = B_SPLINE_CURVE_WITH_KNOTS ( 'NONE', 3,
 ( #15714, #59032, #48185, #42771, #26519, #64810, #48552, #70573, #21107, #37696 ),
 .UNSPECIFIED., .F., .F.,
 ( 4, 2, 2, 2, 4 ),
 ( 0.000000000000000000, 0.2499999999999998890, 0.4999999999999998890, 0.7499999999999998890, 1.000000000000000000 ),
 .UNSPECIFIED. ) ;
#656 = CARTESIAN_POINT ( 'NONE',  ( -13.28769870376252449, 5.460802322214365567, 36.06197612659969565 ) ) ;
#657 = PLANE ( 'NONE',  #528 ) ;
#658 = ORIENTED_EDGE ( 'NONE', *, *, #41840, .T. ) ;
#659 = EDGE_CURVE ( 'NONE', #60418, #8881, #16020, .T. ) ;
#660 = CARTESIAN_POINT ( 'NONE',  ( 1.115789656463199275, -1.366448231309381821E-16, -13.35087466157024672 ) ) ;
#661 = CARTESIAN_POINT ( 'NONE',  ( 1.099999999999999645, 7.993134014725768566, 1.000442705208199889 ) ) ;
#662 = ORGANIZATION ( 'NAUO-ORG4', 'UNSPECIFIED', 'UNSPECIFIED' ) ;
#663 = VERTEX_POINT ( 'NONE', #8188 ) ;
#664 = CARTESIAN_POINT ( 'NONE',  ( -0.4998800907220687928, 6.628507864047936238, 36.37954477559193833 ) ) ;
#665 = CARTESIAN_POINT ( 'NONE',  ( -12.25000107534307325, -7.499987420298857899, 1.000095149359700786 ) ) ;
#666 = APPROVAL_ROLE ( '' ) ;
#667 = EDGE_LOOP ( 'NONE', ( #55128, #55955, #57693, #46332 ) ) ;
#668 = CARTESIAN_POINT ( 'NONE',  ( 6.104677333082089596, 29.41372177969074286, -7.325000000000001066 ) ) ;
#669 =( GEOMETRIC_REPRESENTATION_CONTEXT ( 3 ) GLOBAL_UNCERTAINTY_ASSIGNED_CONTEXT ( ( #57147 ) ) GLOBAL_UNIT_ASSIGNED_CONTEXT ( ( #4025, #2981, #13819 ) ) REPRESENTATION_CONTEXT ( 'NONE', 'WORKASPACE' ) );
#670 = CARTESIAN_POINT ( 'NONE',  ( 2.038050383820380063, 30.34415426290465589, -1.594469733594746863 ) ) ;
#671 = PLANE ( 'NONE',  #5735 ) ;
#672 = CARTESIAN_POINT ( 'NONE',  ( -8.099999999999981881, -6.499999938071744587, 0.1000004094617798767 ) ) ;
#673 = CARTESIAN_POINT ( 'NONE',  ( -11.69000385631081329, 3.000000000000000444, 1.276271642708239451 ) ) ;
#674 = CARTESIAN_POINT ( 'NONE',  ( -0.1630490675726927463, -7.229343861994103726, 0.5450992488241956924 ) ) ;
#675 = FACE_BOUND ( 'NONE', #4325, .T. ) ;
#676 = VERTEX_POINT ( 'NONE', #24801 ) ;
#677 = CARTESIAN_POINT ( 'NONE',  ( -0.1443110086463509356, -6.473764345507577289, 36.16564343142191973 ) ) ;
#678 = CARTESIAN_POINT ( 'NONE',  ( -10.96353468710676005, 7.671919647394765285, 4.164467757635106793 ) ) ;
#679 =( BOUNDED_SURFACE ( )  B_SPLINE_SURFACE ( 3, 3, ( 
 ( #44947, #67705, #46014, #17533 ),
 ( #67354, #51435, #51084, #62294 ),
 ( #51785, #7029, #13162, #11741 ),
 ( #50725, #46378, #7386, #1257 ) ),
 .UNSPECIFIED., .F., .F., .F. ) 
 B_SPLINE_SURFACE_WITH_KNOTS ( ( 4, 4 ),
 ( 4, 4 ),
 ( 0.000000000000000000, 1.000000000000000000 ),
 ( 0.000000000000000000, 1.000000000000000000 ),
 .UNSPECIFIED. ) 
 GEOMETRIC_REPRESENTATION_ITEM ( )  RATIONAL_B_SPLINE_SURFACE ( (
 ( 1.000000000000000000, 0.7859719268152947080, 0.7859719268152947080, 1.000000000000000000),
 ( 0.8047325370872828731, 0.6324971827454523021, 0.6324971827454523021, 0.8047325370872828731),
 ( 0.8047325370872828731, 0.6324971827454523021, 0.6324971827454523021, 0.8047325370872828731),
 ( 1.000000000000000000, 0.7859719268152947080, 0.7859719268152947080, 1.000000000000000000) ) ) 
 REPRESENTATION_ITEM ( '' )  SURFACE ( )  );
#680 = AXIS2_PLACEMENT_3D ( 'NONE', #52737, #24943, #42599 ) ;
#681 = CARTESIAN_POINT ( 'NONE',  ( -9.923655533391000816, -7.391115424837001235, 0.9736229896814000417 ) ) ;
#682 = ORIENTED_EDGE ( 'NONE', *, *, #33341, .F. ) ;
#683 = AXIS2_PLACEMENT_3D ( 'NONE', #42719, #58286, #59333 ) ;
#684 = CARTESIAN_POINT ( 'NONE',  ( -1.519234163788392156, -7.335896355413832559, -0.8426636082641575376 ) ) ;
#685 = EDGE_LOOP ( 'NONE', ( #4891, #28738, #61472, #35487 ) ) ;
#687 = LINE ( 'NONE', #22722, #11424 ) ;
#686 = CARTESIAN_POINT ( 'NONE',  ( -16.88007558017187293, 6.718145607275778808, -5.199872317588295267 ) ) ;
#688 = ADVANCED_FACE ( 'NONE', ( #69817 ), #23261, .T. ) ;
#689 = CARTESIAN_POINT ( 'NONE',  ( 5.856240182102349756, 31.20670057199551906, -1.575000000000000622 ) ) ;
#690 = CARTESIAN_POINT ( 'NONE',  ( -14.11289555180176691, 4.563384914823558347, 37.60525619818009346 ) ) ;
#691 = CARTESIAN_POINT ( 'NONE',  ( -17.71501652203190602, -6.554309199691257248, -4.362037165828413166 ) ) ;
#692 = CARTESIAN_POINT ( 'NONE',  ( -22.49993190162876289, 1.912021147195701820, -4.591521877909657157 ) ) ;
#693 = DIRECTION ( 'NONE',  ( -1.000000000000000000, 0.000000000000000000, 0.000000000000000000 ) ) ;
#694 = DIRECTION ( 'NONE',  ( -0.4547764728997887862, 0.000000000000000000, -0.8906056140047780012 ) ) ;
#695 = CARTESIAN_POINT ( 'NONE',  ( -11.01134429314714325, 5.884314579228774988, 2.699946376723973973 ) ) ;
#696 = B_SPLINE_CURVE_WITH_KNOTS ( 'NONE', 3,
 ( #34542, #57303, #12536, #6399, #40323, #46098, #29150, #6758, #45037, #56951, #40686, #67084, #28435, #46461, #29845, #12899 ),
 .UNSPECIFIED., .F., .F.,
 ( 4, 2, 2, 2, 2, 2, 2, 4 ),
 ( 0.003981163309148369467, 0.008127419133238856022, 0.01020054704528410017, 0.01123711100130672137, 0.01175539297931802937, 0.01201453396832368424, 0.01214410446282651081, 0.01227367495732933737 ),
 .UNSPECIFIED. ) ;
#697 = FACE_OUTER_BOUND ( 'NONE', #60210, .T. ) ;
#699 = APPROVAL ( #67821, 'UNSPECIFIED' ) ;
#698 = CC_DESIGN_DATE_AND_TIME_ASSIGNMENT ( #50918, #45843, ( #49071 ) ) ;
#701 = CARTESIAN_POINT ( 'NONE',  ( 0.9158050162304778308, 0.6324504985078739372, -12.98890684468094037 ) ) ;
#700 = CARTESIAN_POINT ( 'NONE',  ( -14.07037757728589433, -4.537025536136970238, -1.103702695103266240 ) ) ;
#702 = DIRECTION ( 'NONE',  ( -0.6789578902223893930, 0.000000000000000000, -0.7341772151904210064 ) ) ;
#703 = CARTESIAN_POINT ( 'NONE',  ( -14.84113108863049213, 1.399999999999999689, 37.85943388607619653 ) ) ;
#704 = AXIS2_PLACEMENT_3D ( 'NONE', #44856, #5502, #49219 ) ;
#705 = ORIENTED_EDGE ( 'NONE', *, *, #15189, .F. ) ;
#706 = CARTESIAN_POINT ( 'NONE',  ( 4.075000000000000178, 31.80444164778969096, -1.733370869020340210 ) ) ;
#707 = VERTEX_POINT ( 'NONE', #36108 ) ;
#708 = CARTESIAN_POINT ( 'NONE',  ( -17.59576941265616412, -3.399999999993480682, 39.38375968478212030 ) ) ;
#709 = FACE_OUTER_BOUND ( 'NONE', #7291, .T. ) ;
#710 = CARTESIAN_POINT ( 'NONE',  ( -12.60000000000087361, 6.749999999999669598, 3.150000000006461853 ) ) ;
#711 = ADVANCED_FACE ( 'NONE', ( #58509 ), #58863, .F. ) ;
#712 = CARTESIAN_POINT ( 'NONE',  ( 7.272515864829999899, 26.29849566237000147, -5.150725610503999796 ) ) ;
#713 = FACE_OUTER_BOUND ( 'NONE', #32703, .T. ) ;
#714 = ORIENTED_EDGE ( 'NONE', *, *, #3947, .T. ) ;
#715 = CARTESIAN_POINT ( 'NONE',  ( -2.285577052266280162, 7.830196587610596559, 35.78299423065482898 ) ) ;
#716 = CARTESIAN_POINT ( 'NONE',  ( -13.01566046789199582, -7.657041880505067510, 37.04675730599702632 ) ) ;
#717 = VERTEX_POINT ( 'NONE', #61902 ) ;
#718 = CC_DESIGN_APPROVAL ( #36800, ( #58356 ) ) ;
#719 = CARTESIAN_POINT ( 'NONE',  ( 1.885850926609000444, 30.34065127442000431, -1.708139321844000191 ) ) ;
#720 = CARTESIAN_POINT ( 'NONE',  ( 5.581427372516744256, 1.704441311885648069, -1.350024351436901027 ) ) ;
#721 = DIRECTION ( 'NONE',  ( 0.8660254037844379305, 0.000000000000000000, -0.5000000000000013323 ) ) ;
#722 = LOCAL_TIME ( 16, 3, 19.00000000000000000, #13374 ) ;
#723 = LINE ( 'NONE', #40059, #40373 ) ;
#724 = CARTESIAN_POINT ( 'NONE',  ( -6.951100879209580974, 7.210725821837066007, 0.07869892025853521267 ) ) ;
#725 = CARTESIAN_POINT ( 'NONE',  ( -22.63967961644688742, -0.2452228694668465159, -4.641557782207530458 ) ) ;
#726 = CARTESIAN_POINT ( 'NONE',  ( -12.45157762372936894, 4.257982945521700202, -1.108407090384516902 ) ) ;
#727 = FACE_OUTER_BOUND ( 'NONE', #21837, .T. ) ;
#728 = CARTESIAN_POINT ( 'NONE',  ( -14.55037384235009590, 3.399999999999999911, 40.17796517937595979 ) ) ;
#729 = AXIS2_PLACEMENT_3D ( 'NONE', #29976, #52003, #45866 ) ;
#730 = CARTESIAN_POINT ( 'NONE',  ( -10.09999999999999964, 0.000000000000000000, 0.1000000000000000056 ) ) ;
#731 = CARTESIAN_POINT ( 'NONE',  ( -3.484313439422952463, 7.648664192416106289, 34.51094927071607543 ) ) ;
#732 = CARTESIAN_POINT ( 'NONE',  ( 0.1217949353183230138, 8.218755576872004198, 0.2164632874247666705 ) ) ;
#733 = CARTESIAN_POINT ( 'NONE',  ( -7.322435012727688708, -6.499999934118863898, -1.022841107292321583 ) ) ;
#734 = CARTESIAN_POINT ( 'NONE',  ( -9.122689051827645557, -8.600000000000001421, 1.975030910503262183 ) ) ;
#735 = DIRECTION ( 'NONE',  ( -0.2001236650126960726, -0.000000000000000000, 0.9797706459686807978 ) ) ;
#736 = ORIENTED_EDGE ( 'NONE', *, *, #21944, .F. ) ;
#737 = CARTESIAN_POINT ( 'NONE',  ( -15.57799543746823900, -3.017755486620444572, 40.33103452940768108 ) ) ;
#738 = CARTESIAN_POINT ( 'NONE',  ( -12.63655149199906624, 5.843572874636635994, -0.8772608209505158294 ) ) ;
#739 = ORIENTED_EDGE ( 'NONE', *, *, #63052, .T. ) ;
#740 = CARTESIAN_POINT ( 'NONE',  ( -12.61778959463718408, -4.292655997325890205, 37.59264599882013869 ) ) ;
#742 = ADVANCED_FACE ( 'NONE', ( #12416 ), #53612, .F. ) ;
#741 = CARTESIAN_POINT ( 'NONE',  ( 7.230908543128291122, 29.61864476653300216, -1.932824195024261948 ) ) ;
#743 = CARTESIAN_POINT ( 'NONE',  ( -0.08303498238133132092, -6.608701851432945418, -0.8892110408280562428 ) ) ;
#744 = ORIENTED_EDGE ( 'NONE', *, *, #22719, .F. ) ;
#745 = CARTESIAN_POINT ( 'NONE',  ( 1.099999999999999423, -7.660852917731422629, 0.08794658288730704265 ) ) ;
#746 = CARTESIAN_POINT ( 'NONE',  ( -15.50000000000000000, 0.000000000000000000, 40.00000000000000000 ) ) ;
#747 = CARTESIAN_POINT ( 'NONE',  ( 0.1237609435792931672, -1.055325268713620468E-07, -0.7888537696277045930 ) ) ;
#748 = EDGE_CURVE ( 'NONE', #45544, #46110, #64104, .T. ) ;
#749 = AXIS2_PLACEMENT_3D ( 'NONE', #40075, #13356, #57406 ) ;
#750 = EDGE_CURVE ( 'NONE', #10985, #37393, #53266, .T. ) ;
#751 = DATE_TIME_ROLE ( 'classification_date' ) ;
#752 = DIRECTION ( 'NONE',  ( -0.000000000000000000, -0.000000000000000000, 1.000000000000000000 ) ) ;
#753 = CARTESIAN_POINT ( 'NONE',  ( -13.36378445611786603, -5.266984217765485532, 0.5310135668209841064 ) ) ;
#754 = CARTESIAN_POINT ( 'NONE',  ( -0.8448666523594362543, 7.182514610242434649, 0.1366407233201650806 ) ) ;
#755 = CARTESIAN_POINT ( 'NONE',  ( -12.48558182029782060, -6.558101748403847964, -1.047795734085533503 ) ) ;
#756 = CARTESIAN_POINT ( 'NONE',  ( -0.5555713956246133289, -1.141517821503082564, -9.210513366207376151 ) ) ;
#757 = CARTESIAN_POINT ( 'NONE',  ( -12.89404075787487258, 8.371705071142592658, 36.17984364584332013 ) ) ;
#758 = CARTESIAN_POINT ( 'NONE',  ( -7.170123973298261788, -7.398312020843753167, 0.9375126887757535554 ) ) ;
#759 = CARTESIAN_POINT ( 'NONE',  ( 1.099999999999999645, -8.393119861636757051, 0.9900346848373268172 ) ) ;
#760 = LINE ( 'NONE', #55308, #37168 ) ;
#761 = DIRECTION ( 'NONE',  ( 0.000000000000000000, 1.000000000000000000, 0.000000000000000000 ) ) ;
#762 = CARTESIAN_POINT ( 'NONE',  ( -0.8284896280726719020, -7.275560095865173160, 36.28586382394615129 ) ) ;
#763 = CARTESIAN_POINT ( 'NONE',  ( -9.692543377206197519, 7.605764429509382474, 2.301220403834136174 ) ) ;
#764 = CARTESIAN_POINT ( 'NONE',  ( -22.60000000000000142, 0.000000000000000000, 0.000000000000000000 ) ) ;
#765 = CARTESIAN_POINT ( 'NONE',  ( -8.903350982651836887, 7.317227511424783337, 0.4539038632631736681 ) ) ;
#766 = DIRECTION ( 'NONE',  ( 0.9813588782672549859, -0.000000000000000000, -0.1921841617980911965 ) ) ;
#767 = VERTEX_POINT ( 'NONE', #59744 ) ;
#769 = DIRECTION ( 'NONE',  ( 0.5598833697791159025, 0.000000000000000000, 0.8285714285713584593 ) ) ;
#768 = DIRECTION ( 'NONE',  ( 1.000000000000000000, 0.000000000000000000, 0.000000000000000000 ) ) ;
#770 = ADVANCED_FACE ( 'NONE', ( #69873 ), #42070, .T. ) ;
#771 = EDGE_CURVE ( 'NONE', #69221, #50970, #16957, .T. ) ;
#772 = LINE ( 'NONE', #56386, #33255 ) ;
#773 = DIRECTION ( 'NONE',  ( 0.000000000000000000, 0.000000000000000000, 1.000000000000000000 ) ) ;
#774 = CARTESIAN_POINT ( 'NONE',  ( -0.5264013256080787295, 6.895064335810721978, 0.03151654357684057634 ) ) ;
#775 = EDGE_CURVE ( 'NONE', #54949, #56677, #30839, .T. ) ;
#776 = EDGE_CURVE ( 'NONE', #18645, #43688, #53972, .T. ) ;
#777 = DIRECTION ( 'NONE',  ( 0.000000000000000000, 0.000000000000000000, 1.000000000000000000 ) ) ;
#778 = CARTESIAN_POINT ( 'NONE',  ( -14.05444313832222392, 4.546492552447308988, -1.103250244055574480 ) ) ;
#779 = CARTESIAN_POINT ( 'NONE',  ( -13.16323740054456337, -6.274468914920061202, 37.25517408870094016 ) ) ;
#780 = CARTESIAN_POINT ( 'NONE',  ( -7.029869843540578422, 7.599999774471285718, 0.9836373141270580156 ) ) ;
#781 = EDGE_LOOP ( 'NONE', ( #15433, #17209, #57827 ) ) ;
#782 = CARTESIAN_POINT ( 'NONE',  ( -8.575620594699749688, 7.789724520152716103, 27.18869361646817140 ) ) ;
#783 = AXIS2_PLACEMENT_3D ( 'NONE', #66130, #55295, #5804 ) ;
#784 = CARTESIAN_POINT ( 'NONE',  ( -12.01317364599697335, -2.235760839999230587, 36.50000000000000000 ) ) ;
#785 = ORIENTED_EDGE ( 'NONE', *, *, #9717, .F. ) ;
#786 = CARTESIAN_POINT ( 'NONE',  ( -17.59999858288500363, 3.399999999999999911, 39.50000000000000711 ) ) ;
#787 = CARTESIAN_POINT ( 'NONE',  ( 0.5153638919874752311, 0.3333355612280763380, -17.48013375337174224 ) ) ;
#788 = EDGE_LOOP ( 'NONE', ( #52412, #10820, #68001, #56642 ) ) ;
#789 = ORIENTED_EDGE ( 'NONE', *, *, #55712, .T. ) ;
#790 = DIRECTION ( 'NONE',  ( -0.000000000000000000, -1.000000000000000000, -0.000000000000000000 ) ) ;
#791 = DIRECTION ( 'NONE',  ( -0.000000000000000000, -1.000000000000000000, -0.000000000000000000 ) ) ;
#792 = ORIENTED_EDGE ( 'NONE', *, *, #36317, .T. ) ;
#793 = CARTESIAN_POINT ( 'NONE',  ( 0.003639422657883888655, 6.728083998480852479, 0.5497943015551974844 ) ) ;
#794 = FACE_OUTER_BOUND ( 'NONE', #31889, .T. ) ;
#795 = CYLINDRICAL_SURFACE ( 'NONE', #19603, 1.000000000000000000 ) ;
#796 = EDGE_CURVE ( 'NONE', #56000, #71107, #30876, .T. ) ;
#797 = VERTEX_POINT ( 'NONE', #59042 ) ;
#798 = CARTESIAN_POINT ( 'NONE',  ( -12.19806841463831759, 6.992718942284511741, 36.50075455298819804 ) ) ;
#799 = CARTESIAN_POINT ( 'NONE',  ( -7.950717395870122495, -6.027368477423812543, 2.943595590287132246 ) ) ;
#800 =( BOUNDED_SURFACE ( )  B_SPLINE_SURFACE ( 3, 3, ( 
 ( #60179, #64879, #15784, #27307 ),
 ( #49333, #10349, #212, #21173 ),
 ( #21885, #15423, #16502, #31994 ),
 ( #22248, #32359, #38843, #54401 ) ),
 .UNSPECIFIED., .F., .F., .F. ) 
 B_SPLINE_SURFACE_WITH_KNOTS ( ( 4, 4 ),
 ( 4, 4 ),
 ( 0.000000000000000000, 1.000000000000000000 ),
 ( 0.000000000000000000, 1.000000000000000000 ),
 .UNSPECIFIED. ) 
 GEOMETRIC_REPRESENTATION_ITEM ( )  RATIONAL_B_SPLINE_SURFACE ( (
 ( 1.000000000000000000, 0.9707706323877501875, 0.9707706323877501875, 1.000000000000000000),
 ( 0.8025098887323516283, 0.7790530321821280690, 0.7790530321821280690, 0.8025098887323516283),
 ( 0.8025098887323516283, 0.7790530321821280690, 0.7790530321821280690, 0.8025098887323516283),
 ( 1.000000000000000000, 0.9707706323877501875, 0.9707706323877501875, 1.000000000000000000) ) ) 
 REPRESENTATION_ITEM ( '' )  SURFACE ( )  );
#801 = CIRCLE ( 'NONE', #61954, 0.02999999999999999195 ) ;
#802 = DIRECTION ( 'NONE',  ( 0.000000000000000000, 0.000000000000000000, -1.000000000000000000 ) ) ;
#803 = ORIENTED_EDGE ( 'NONE', *, *, #7565, .F. ) ;
#804 = ADVANCED_FACE ( 'NONE', ( #31581 ), #20924, .F. ) ;
#805 = CARTESIAN_POINT ( 'NONE',  ( 6.901429014485075619, 2.704441311842475049, -1.416767189141325600 ) ) ;
#806 = ADVANCED_FACE ( 'NONE', ( #58340 ), #28529, .F. ) ;
#807 = CARTESIAN_POINT ( 'NONE',  ( -19.69910221382567528, 3.050000000000000266, 27.21860741108819681 ) ) ;
#808 = DIRECTION ( 'NONE',  ( 1.000000000000000000, 0.000000000000000000, 0.000000000000000000 ) ) ;
#809 = VECTOR ( 'NONE', #35727, 1000.000000000000000 ) ;
#810 = CARTESIAN_POINT ( 'NONE',  ( -11.00410459336832325, 8.599993538018878780, 35.50997085776538853 ) ) ;
#811 = CARTESIAN_POINT ( 'NONE',  ( -9.012664345954084055, -7.986295946916930788, 0.6719398934971552162 ) ) ;
#812 = CARTESIAN_POINT ( 'NONE',  ( -19.50000000000000000, 0.000000000000000000, 2.000000000000000000 ) ) ;
#813 = CARTESIAN_POINT ( 'NONE',  ( 3.739424795884469965, 1.911559797634272861, -8.301396253359399680 ) ) ;
#814 = CARTESIAN_POINT ( 'NONE',  ( -12.47359627295307050, 6.895064557384596782, 0.03151552433031915013 ) ) ;
#815 = CARTESIAN_POINT ( 'NONE',  ( -1.825072353631998823, 6.050000000000001599, 26.14395038391915804 ) ) ;
#816 = VERTEX_POINT ( 'NONE', #65171 ) ;
#817 = ORIENTED_EDGE ( 'NONE', *, *, #39705, .F. ) ;
#818 = CARTESIAN_POINT ( 'NONE',  ( 1.149999999999999911, 1.828705380497900768, -5.150000000060190430 ) ) ;
#819 = ORIENTED_EDGE ( 'NONE', *, *, #19382, .T. ) ;
#820 = CARTESIAN_POINT ( 'NONE',  ( 0.1133962241652576308, -1.433455085486154523, -8.103941289309167573 ) ) ;
#821 = CARTESIAN_POINT ( 'NONE',  ( -6.906686655885942550, -7.020213236428596737, -1.056223193206246247 ) ) ;
#822 = CARTESIAN_POINT ( 'NONE',  ( -13.12318598488406352, -6.134178201551084619, -0.7749702391922722589 ) ) ;
#823 = DIRECTION ( 'NONE',  ( -0.000000000000000000, -1.000000000000000000, -0.000000000000000000 ) ) ;
#824 = VERTEX_POINT ( 'NONE', #3438 ) ;
#825 = B_SPLINE_CURVE_WITH_KNOTS ( 'NONE', 3,
 ( #11855, #33863, #11497, #60621, #28108, #17646, #55907 ),
 .UNSPECIFIED., .F., .F.,
 ( 4, 3, 4 ),
 ( 0.000000000000000000, 7.126810361214368174E-05, 7.750407157388009157E-05 ),
 .UNSPECIFIED. ) ;
#826 = CARTESIAN_POINT ( 'NONE',  ( -8.924837638325838540, -7.268890894940951419, 0.1542574257064120991 ) ) ;
#827 = CARTESIAN_POINT ( 'NONE',  ( -13.78745634061317205, 6.573696996479409194, -0.1243090463786493682 ) ) ;
#828 = ORIENTED_EDGE ( 'NONE', *, *, #40158, .F. ) ;
#829 = CARTESIAN_POINT ( 'NONE',  ( -13.96522608838894186, -5.686460899942796132, 37.26902353009246838 ) ) ;
#830 = VECTOR ( 'NONE', #10543, 1000.000000000000000 ) ;
#831 = CARTESIAN_POINT ( 'NONE',  ( 7.765530654707133884, 3.303888292644303171, -7.357226015732104329 ) ) ;
#832 = ORIENTED_EDGE ( 'NONE', *, *, #48138, .T. ) ;
#833 = CARTESIAN_POINT ( 'NONE',  ( -0.9958587206568818573, 0.1160674035214630251, -19.82008619551379525 ) ) ;
#834 = CARTESIAN_POINT ( 'NONE',  ( -17.35952164390310770, 2.500000000000000000, 40.35108221812807727 ) ) ;
#835 = CARTESIAN_POINT ( 'NONE',  ( -0.4284060346764624327, 1.358170904175017624, -8.385412046245814821 ) ) ;
#836 = EDGE_CURVE ( 'NONE', #38465, #50419, #65442, .T. ) ;
#837 = ADVANCED_FACE ( 'NONE', ( #41723 ), #35682, .F. ) ;
#838 = CARTESIAN_POINT ( 'NONE',  ( -12.94821931147973260, -5.716985863625617448, -0.6333258549654481318 ) ) ;
#839 = CARTESIAN_POINT ( 'NONE',  ( -13.38117420134071622, -6.296049618338293463, -0.5846628677009109154 ) ) ;
#840 = VECTOR ( 'NONE', #5206, 1000.000000000000000 ) ;
#841 = CARTESIAN_POINT ( 'NONE',  ( -9.871554252775998961, 5.523210688124000178, 1.957221040519999011 ) ) ;
#842 = ORIENTED_EDGE ( 'NONE', *, *, #7982, .F. ) ;
#843 = CARTESIAN_POINT ( 'NONE',  ( -21.01069330774342347, 4.570745753879359441, -5.008347134263020806 ) ) ;
#844 = CARTESIAN_POINT ( 'NONE',  ( -13.68752872586453861, 2.500000000000000000, 40.84695297199206010 ) ) ;
#845 = DIRECTION ( 'NONE',  ( 0.000000000000000000, 0.000000000000000000, -1.000000000000000000 ) ) ;
#846 = CARTESIAN_POINT ( 'NONE',  ( -17.41203819335741443, 4.299723100961522881, 25.98700000000000188 ) ) ;
#847 = CARTESIAN_POINT ( 'NONE',  ( 1.280696321938505466, -4.878909776184769953E-16, 1.843379800433081250 ) ) ;
#848 = CARTESIAN_POINT ( 'NONE',  ( 0.01387605502631000104, 7.187486831170000201, 1.023226610567000039 ) ) ;
#849 = AXIS2_PLACEMENT_3D ( 'NONE', #29710, #34407, #23952 ) ;
#850 = DIRECTION ( 'NONE',  ( -1.000000000000000000, 0.000000000000000000, 0.000000000000000000 ) ) ;
#851 = ORIENTED_EDGE ( 'NONE', *, *, #18536, .T. ) ;
#852 = CARTESIAN_POINT ( 'NONE',  ( -9.000098773984761991, 7.148243805171705212, -0.2235682769506659451 ) ) ;
#853 = CARTESIAN_POINT ( 'NONE',  ( -11.40717004626654330, -7.109132614829192676, 35.73661504029139735 ) ) ;
#854 = CARTESIAN_POINT ( 'NONE',  ( -22.55433437618620118, 1.714858643471194544, -4.362251736576735262 ) ) ;
#855 = EDGE_LOOP ( 'NONE', ( #15621, #24978, #56571, #52298 ) ) ;
#857 = CARTESIAN_POINT ( 'NONE',  ( -18.99872460711999977, 5.011054488586000666, 26.84535901080000286 ) ) ;
#856 = CARTESIAN_POINT ( 'NONE',  ( 1.532720236670524150, 26.27067131769140573, -2.026347993491560029 ) ) ;
#858 = LINE ( 'NONE', #6275, #49462 ) ;
#859 = DIRECTION ( 'NONE',  ( 1.000000000000000000, 7.976214426301393582E-15, 0.000000000000000000 ) ) ;
#860 = CARTESIAN_POINT ( 'NONE',  ( 0.1217495933925981516, -8.392731723909601982, 35.55104574786656713 ) ) ;
#861 = EDGE_CURVE ( 'NONE', #64066, #66754, #10029, .T. ) ;
#862 = DIRECTION ( 'NONE',  ( 0.000000000000000000, 0.000000000000000000, 1.000000000000000000 ) ) ;
#863 = CARTESIAN_POINT ( 'NONE',  ( -16.08641954915746553, -6.774290191335903266, -5.382755249971939548 ) ) ;
#864 = CARTESIAN_POINT ( 'NONE',  ( -13.00000000000000178, 5.500000000000000000, 2.649999999999999911 ) ) ;
#865 = ORIENTED_EDGE ( 'NONE', *, *, #49967, .T. ) ;
#866 = CARTESIAN_POINT ( 'NONE',  ( -17.10907156115000305, 4.500000000000000888, 1.000000000000000000 ) ) ;
#867 = CARTESIAN_POINT ( 'NONE',  ( -0.06944352633409539566, 7.555079470080871218, 37.13131023097670891 ) ) ;
#868 = CARTESIAN_POINT ( 'NONE',  ( -0.6065855579446062240, 7.601243921219162480, 19.13936883301769853 ) ) ;
#869 = CARTESIAN_POINT ( 'NONE',  ( -19.03533614216588532, 2.313191995257969147, 40.00000000000000000 ) ) ;
#870 = VERTEX_POINT ( 'NONE', #22544 ) ;
#871 = DIRECTION ( 'NONE',  ( -0.000000000000000000, -0.000000000000000000, -1.000000000000000000 ) ) ;
#872 = ORIENTED_EDGE ( 'NONE', *, *, #31438, .T. ) ;
#873 = CARTESIAN_POINT ( 'NONE',  ( 6.818577728036045116, 26.20307275800510638, -7.209966108918721694 ) ) ;
#874 = CARTESIAN_POINT ( 'NONE',  ( -10.06717986340603055, -7.586879309132008586, 0.7989192604215054061 ) ) ;
#875 = CARTESIAN_POINT ( 'NONE',  ( 0.1583440913070801592, 1.431113249532069753, -8.111705913922639510 ) ) ;
#876 = CARTESIAN_POINT ( 'NONE',  ( 0.4330127018922204085, 18.50000000000000000, 0.7499999999999993339 ) ) ;
#877 = CARTESIAN_POINT ( 'NONE',  ( -13.97961916552807971, 5.710498709624073577, -0.7592162443098271485 ) ) ;
#878 = CARTESIAN_POINT ( 'NONE',  ( -13.07842679483930581, 6.169279956086631600, 37.31065060366316288 ) ) ;
#879 = DIRECTION ( 'NONE',  ( 0.000000000000000000, -1.000000000000000000, 0.000000000000000000 ) ) ;
#880 = EDGE_CURVE ( 'NONE', #7898, #53452, #51926, .T. ) ;
#881 = ORIENTED_EDGE ( 'NONE', *, *, #38266, .F. ) ;
#882 = CARTESIAN_POINT ( 'NONE',  ( -7.713561646621149848, 7.500000000000002665, 1.914261128277321200 ) ) ;
#883 = CARTESIAN_POINT ( 'NONE',  ( -10.98388504472162808, 5.541421347911521522, 2.699891790211257359 ) ) ;
#884 = DIRECTION ( 'NONE',  ( 0.000000000000000000, -1.000000000000000000, 0.000000000000000000 ) ) ;
#885 = VERTEX_POINT ( 'NONE', #66250 ) ;
#886 = B_SPLINE_CURVE_WITH_KNOTS ( 'NONE', 3,
 ( #19774, #52992, #46142, #67828, #18364, #18723, #40730, #46503, #69251, #12943 ),
 .UNSPECIFIED., .F., .F.,
 ( 4, 2, 2, 2, 4 ),
 ( 0.000000000000000000, 0.2500000000000003331, 0.5000000000000006661, 0.7500000000000009992, 1.000000000000000000 ),
 .UNSPECIFIED. ) ;
#887 = CARTESIAN_POINT ( 'NONE',  ( -0.4796300590070741721, 7.523073334188765671, 35.76197366423402713 ) ) ;
#888 = VECTOR ( 'NONE', #65082, 1000.000000000000000 ) ;
#889 = LINE ( 'NONE', #23992, #67061 ) ;
#890 = CARTESIAN_POINT ( 'NONE',  ( 7.349999999999999645, 4.249797823225000215, -7.131883666381000353 ) ) ;
#891 = CARTESIAN_POINT ( 'NONE',  ( -4.000000000000000000, 7.500000000000000000, 0.000000000000000000 ) ) ;
#892 = PLANE ( 'NONE',  #69494 ) ;
#893 = ORIENTED_EDGE ( 'NONE', *, *, #33146, .T. ) ;
#894 = ORIENTED_EDGE ( 'NONE', *, *, #61322, .T. ) ;
#896 = ADVANCED_FACE ( 'NONE', ( #16792, #60829 ), #49990, .T. ) ;
#895 = DIRECTION ( 'NONE',  ( 0.000000000000000000, 0.000000000000000000, 1.000000000000000000 ) ) ;
#897 = CARTESIAN_POINT ( 'NONE',  ( 0.000000000000000000, 0.000000000000000000, -5.000000000000000888 ) ) ;
#898 = CARTESIAN_POINT ( 'NONE',  ( 6.765032397181999890, 26.45444131184000014, -1.824999999999999956 ) ) ;
#899 = CARTESIAN_POINT ( 'NONE',  ( 5.700487917413959771, 31.59962004344059139, -1.573618503811559766 ) ) ;
#900 = CARTESIAN_POINT ( 'NONE',  ( 1.824999999999999956, 26.15328395422000085, -2.134967602818000021 ) ) ;
#901 = ORIENTED_EDGE ( 'NONE', *, *, #49256, .T. ) ;
#902 = ORIENTED_EDGE ( 'NONE', *, *, #66663, .T. ) ;
#903 = CARTESIAN_POINT ( 'NONE',  ( -9.082024394656674104, 8.448541882204226638, 1.916892573199779459 ) ) ;
#904 = AXIS2_PLACEMENT_3D ( 'NONE', #70742, #54500, #10085 ) ;
#905 = CARTESIAN_POINT ( 'NONE',  ( -17.39630046436121091, -2.399999999999999911, 39.39828956186967446 ) ) ;
#906 = CARTESIAN_POINT ( 'NONE',  ( -6.982528511129175719, -8.146009293554756781, -0.3104010553140242878 ) ) ;
#907 = CARTESIAN_POINT ( 'NONE',  ( -0.1274279307576414999, -8.029139683709896502, 36.78593848891416229 ) ) ;
#908 = VERTEX_POINT ( 'NONE', #33358 ) ;
#909 = CARTESIAN_POINT ( 'NONE',  ( -8.585335505151880042, 7.796764265606336508, 32.90385992447089336 ) ) ;
#910 = CARTESIAN_POINT ( 'NONE',  ( -9.983148209921798966, -7.018453110777039150, -1.050334197377350565 ) ) ;
#911 = VERTEX_POINT ( 'NONE', #55412 ) ;
#912 = CARTESIAN_POINT ( 'NONE',  ( -1.950000000000103872, -2.749545416973693257, 35.29999999999999716 ) ) ;
#913 = CARTESIAN_POINT ( 'NONE',  ( -13.52341904091425562, 6.156591677214286129, -0.4637956643291641923 ) ) ;
#914 = VERTEX_POINT ( 'NONE', #27966 ) ;
#915 = EDGE_CURVE ( 'NONE', #58011, #42444, #44567, .T. ) ;
#916 = VECTOR ( 'NONE', #419, 1000.000000000000000 ) ;
#917 = EDGE_CURVE ( 'NONE', #9850, #9446, #66599, .T. ) ;
#918 = CARTESIAN_POINT ( 'NONE',  ( -0.04142135623730868604, -2.903331483022997705, 4.846777716101077438 ) ) ;
#919 = CARTESIAN_POINT ( 'NONE',  ( -0.6189104575933934704, -1.239472234804700035, -8.949773715240928240 ) ) ;
#920 = LINE ( 'NONE', #66308, #531 ) ;
#921 = CARTESIAN_POINT ( 'NONE',  ( -12.90000000000000213, 0.000000000000000000, 42.50000000000000000 ) ) ;
#922 = CARTESIAN_POINT ( 'NONE',  ( 0.01256959412591833816, 7.788425586556005698, -0.4237403773383159322 ) ) ;
#923 = ADVANCED_FACE ( 'NONE', ( #10646 ), #43483, .F. ) ;
#924 = EDGE_CURVE ( 'NONE', #31077, #47464, #17143, .T. ) ;
#925 = CARTESIAN_POINT ( 'NONE',  ( -11.72464341428152501, 6.050000000000000711, 1.840194838666864285 ) ) ;
#926 = CARTESIAN_POINT ( 'NONE',  ( -17.00000000000000355, -5.084915280805204496, 36.50546257990660592 ) ) ;
#927 = CARTESIAN_POINT ( 'NONE',  ( 1.090982664450489192, 1.704441311841000672, -3.450000000128249589 ) ) ;
#928 = DIRECTION ( 'NONE',  ( 0.000000000000000000, 0.000000000000000000, -1.000000000000000000 ) ) ;
#929 = CARTESIAN_POINT ( 'NONE',  ( -6.557761392277612345, 2.999999999999999556, 2.074074074073856355 ) ) ;
#930 = ORIENTED_EDGE ( 'NONE', *, *, #40942, .T. ) ;
#931 = CARTESIAN_POINT ( 'NONE',  ( -9.390226972066217925, 8.336401389610527346, 0.5036547446724995991 ) ) ;
#932 = CARTESIAN_POINT ( 'NONE',  ( -12.20888061824503090, -8.386901942946096256, 0.06774692103917175079 ) ) ;
#933 = CARTESIAN_POINT ( 'NONE',  ( -12.80933027772338129, 2.000000000000000000, 37.04500378327076504 ) ) ;
#934 = CARTESIAN_POINT ( 'NONE',  ( 4.942464776722988340, 31.82030230774970292, -3.798258792043132992 ) ) ;
#935 = AXIS2_PLACEMENT_3D ( 'NONE', #53981, #59052, #26181 ) ;
#936 = VERTEX_POINT ( 'NONE', #10287 ) ;
#937 = CARTESIAN_POINT ( 'NONE',  ( 0.4920153994550081622, -0.3999221284726681702, -19.05363199833196930 ) ) ;
#938 = DATE_AND_TIME ( #50770, #47932 ) ;
#939 = ORIENTED_EDGE ( 'NONE', *, *, #47016, .F. ) ;
#940 = CARTESIAN_POINT ( 'NONE',  ( -9.852733522074156980, 6.672439482477357409, -1.073800626342421571 ) ) ;
#941 = CARTESIAN_POINT ( 'NONE',  ( -6.855067899033836731, 7.597369665420664830, 0.6443796904298743078 ) ) ;
#942 = ADVANCED_FACE ( 'NONE', ( #70933 ), #6284, .T. ) ;
#943 = CARTESIAN_POINT ( 'NONE',  ( -13.06598315632474261, -6.734843483492742422, 35.78986930083922857 ) ) ;
#944 = CARTESIAN_POINT ( 'NONE',  ( -0.5813629352162171804, 3.000000000000000444, 26.86387088404300982 ) ) ;
#945 = ORIENTED_EDGE ( 'NONE', *, *, #47333, .F. ) ;
#946 = CARTESIAN_POINT ( 'NONE',  ( -9.976328595232423879, 7.566712278374676970, 0.7746058845851315766 ) ) ;
#947 = CARTESIAN_POINT ( 'NONE',  ( -13.32208406010762047, 5.201208301578005511, 35.94082063121669535 ) ) ;
#948 = LINE ( 'NONE', #61980, #64667 ) ;
#949 = CARTESIAN_POINT ( 'NONE',  ( 1.099999999999989875, 7.413571456143073668, 37.11234180900573421 ) ) ;
#950 = EDGE_CURVE ( 'NONE', #18004, #60546, #26885, .T. ) ;
#951 = CARTESIAN_POINT ( 'NONE',  ( -18.50000000000000000, -2.000000000000000000, 40.10907156115000305 ) ) ;
#952 = CARTESIAN_POINT ( 'NONE',  ( 7.021468822268024823, 26.20307294621246186, -2.000002857044769211 ) ) ;
#953 = ORIENTED_EDGE ( 'NONE', *, *, #46757, .F. ) ;
#954 = CARTESIAN_POINT ( 'NONE',  ( 4.826392996987307171, 30.36304772887340420, -2.893941246517975685 ) ) ;
#955 = CARTESIAN_POINT ( 'NONE',  ( -5.511124020470356655, 7.738996010653068858, 8.107523872257152320 ) ) ;
#956 = ADVANCED_FACE ( 'NONE', ( #27241 ), #10392, .T. ) ;
#957 = CIRCLE ( 'NONE', #54040, 1.500000000000000000 ) ;
#958 = CARTESIAN_POINT ( 'NONE',  ( -21.35488548647531104, 2.481701232734337736, 26.76768710873362878 ) ) ;
#959 = ORIENTED_EDGE ( 'NONE', *, *, #28356, .F. ) ;
#960 = EDGE_CURVE ( 'NONE', #6688, #63355, #34078, .T. ) ;
#961 = CARTESIAN_POINT ( 'NONE',  ( -2.220544791624083913, -7.853103663196177031, 0.3538725805836307470 ) ) ;
#962 = CARTESIAN_POINT ( 'NONE',  ( -21.17600139197240239, -1.000000000000005773, 0.1203664733620015137 ) ) ;
#963 = CARTESIAN_POINT ( 'NONE',  ( 0.000000000000000000, 0.000000000000000000, -1.100000000000000755 ) ) ;
#964 = CARTESIAN_POINT ( 'NONE',  ( -13.68370210819881727, 6.248763662322262213, -0.2553945572822580723 ) ) ;
#965 = CARTESIAN_POINT ( 'NONE',  ( -13.61213825797205423, 5.867285914185168316, 37.11910142427918657 ) ) ;
#966 = ORIENTED_EDGE ( 'NONE', *, *, #44717, .T. ) ;
#967 = CARTESIAN_POINT ( 'NONE',  ( 5.804445844246474806, 4.204441311815555693, 0.4922718469751830028 ) ) ;
#968 = CARTESIAN_POINT ( 'NONE',  ( -4.255319148301566656, 7.599999999999999645, 28.41666650772044278 ) ) ;
#969 = EDGE_CURVE ( 'NONE', #68320, #65237, #45981, .T. ) ;
#970 = CARTESIAN_POINT ( 'NONE',  ( 2.780034418211523750, 0.2044413118638588600, 0.1510911975220747827 ) ) ;
#971 = EDGE_LOOP ( 'NONE', ( #47085, #48021, #69059, #67433, #46827, #51356 ) ) ;
#972 = VECTOR ( 'NONE', #14930, 1000.000000000000000 ) ;
#973 = DIRECTION ( 'NONE',  ( 0.000000000000000000, 1.000000000000000000, 0.000000000000000000 ) ) ;
#974 = CARTESIAN_POINT ( 'NONE',  ( -14.08648073378583732, -5.410130502246468076, -0.9465082408320047991 ) ) ;
#975 = CARTESIAN_POINT ( 'NONE',  ( 1.149999999999999911, 1.926144135394000090, -3.850000000000000089 ) ) ;
#976 = CARTESIAN_POINT ( 'NONE',  ( -6.890774456611000076, -7.338382998475000640, 0.4553752926655999511 ) ) ;
#977 = VERTEX_POINT ( 'NONE', #6645 ) ;
#978 = CARTESIAN_POINT ( 'NONE',  ( 1.063959581478928440, 7.188986553496611087, 35.48248082356744249 ) ) ;
#979 = ORIENTED_EDGE ( 'NONE', *, *, #8915, .T. ) ;
#980 = ORIENTED_EDGE ( 'NONE', *, *, #60961, .F. ) ;
#981 = CARTESIAN_POINT ( 'NONE',  ( 0.3135359599170634559, 8.393134014833510292, 1.000362979556211229 ) ) ;
#982 = CARTESIAN_POINT ( 'NONE',  ( -21.18630765404999750, 2.576194895627999859, 29.24374069584999702 ) ) ;
#983 = CARTESIAN_POINT ( 'NONE',  ( -1.300000000000000044, 5.500000000000001776, 27.84999998207500482 ) ) ;
#984 = CARTESIAN_POINT ( 'NONE',  ( -4.085106380284000416, 7.500000000000000000, 26.50000000000000000 ) ) ;
#985 = CARTESIAN_POINT ( 'NONE',  ( -22.77405134893147576, -0.06694326430421962404, -5.382777044830015178 ) ) ;
#986 = ORIENTED_EDGE ( 'NONE', *, *, #33434, .T. ) ;
#987 = CARTESIAN_POINT ( 'NONE',  ( -10.72953080587571151, -7.841950596121683326, 35.84770504957839421 ) ) ;
#988 = ORIENTED_EDGE ( 'NONE', *, *, #67168, .T. ) ;
#989 = VECTOR ( 'NONE', #19461, 1000.000000000000000 ) ;
#990 = CARTESIAN_POINT ( 'NONE',  ( -6.638297796248999738, 7.500000000000000000, 14.25000000000000000 ) ) ;
#991 = FACE_OUTER_BOUND ( 'NONE', #64836, .T. ) ;
#992 = ORIENTED_EDGE ( 'NONE', *, *, #68785, .F. ) ;
#993 = CARTESIAN_POINT ( 'NONE',  ( -8.139077935407403430, 7.780395844584241161, 31.14120935415538582 ) ) ;
#994 = VERTEX_POINT ( 'NONE', #7712 ) ;
#995 = CARTESIAN_POINT ( 'NONE',  ( -13.05422050234927767, 4.358357742711191918, -1.092465829811329003 ) ) ;
#996 = VERTEX_POINT ( 'NONE', #29729 ) ;
#998 = AXIS2_PLACEMENT_3D ( 'NONE', #62079, #55586, #1404 ) ;
#997 = VECTOR ( 'NONE', #62439, 1000.000000000000000 ) ;
#999 = DIRECTION ( 'NONE',  ( -0.000000000000000000, -0.000000000000000000, 1.000000000000000000 ) ) ;
#1000 = CARTESIAN_POINT ( 'NONE',  ( -0.1301075698893338628, -1.435405690578017701, -8.090603847053920106 ) ) ;
#1001 = CARTESIAN_POINT ( 'NONE',  ( -12.84505394469821127, 3.388743723629791926, 36.60000000000000853 ) ) ;
#1002 = CARTESIAN_POINT ( 'NONE',  ( -16.49999999978543030, 3.399937821079214828, 41.98680541353505902 ) ) ;
#1003 = CARTESIAN_POINT ( 'NONE',  ( -19.09999999999999787, 0.000000000000000000, 36.50000000000000000 ) ) ;
#1004 = CARTESIAN_POINT ( 'NONE',  ( -12.51068377785172281, -6.659443228456527919, 0.007266114312270063706 ) ) ;
#1005 = DIRECTION ( 'NONE',  ( 6.195440985631460248E-16, 0.000000000000000000, -1.000000000000000000 ) ) ;
#1006 = ORIENTED_EDGE ( 'NONE', *, *, #18595, .F. ) ;
#1007 = CARTESIAN_POINT ( 'NONE',  ( -13.72854183597059219, -6.194281367759316481, 36.75247005274313494 ) ) ;
#1008 = CARTESIAN_POINT ( 'NONE',  ( 0.1000000000000000472, 0.000000000000000000, 35.50999999999999801 ) ) ;
#1009 = DIRECTION ( 'NONE',  ( 0.000000000000000000, -1.000000000000000000, 0.000000000000000000 ) ) ;
#1010 =( BOUNDED_SURFACE ( )  B_SPLINE_SURFACE ( 3, 3, ( 
 ( #47197, #41425, #3154, #18707, #52974, #62401, #24112 ),
 ( #63458, #19755, #7497, #29521, #3498, #51540, #41777 ),
 ( #46125, #30230, #25529, #29876, #35993, #58045, #51897 ),
 ( #14346, #63810, #24476, #47548, #36351, #46487, #13278 ),
 ( #35281, #40353, #40711, #68529, #62749, #26590, #37058 ),
 ( #38128, #9278, #20458, #3848, #71003, #31645, #15786 ),
 ( #37763, #26230, #48255, #4918, #60182, #10713, #49335 ) ),
 .UNSPECIFIED., .T., .T., .F. ) 
 B_SPLINE_SURFACE_WITH_KNOTS ( ( 4, 3, 4 ),
 ( 4, 3, 4 ),
 ( 0.000000000000000000, 0.5000000000000000000, 1.000000000000000000 ),
 ( 0.000000000000000000, 0.5000000000000000000, 1.000000000000000000 ),
 .UNSPECIFIED. ) 
 GEOMETRIC_REPRESENTATION_ITEM ( )  RATIONAL_B_SPLINE_SURFACE ( (
 ( 1.000000000000000000, 0.3333333333333333148, 0.3333333333333333148, 1.000000000000000000, 0.3333333333333333148, 0.3333333333333333148, 1.000000000000000000),
 ( 0.3333333333333333703, 0.1111111111111111188, 0.1111111111111111188, 0.3333333333333333703, 0.1111111111111111188, 0.1111111111111111188, 0.3333333333333333703),
 ( 0.3333333333333333703, 0.1111111111111111188, 0.1111111111111111188, 0.3333333333333333703, 0.1111111111111111188, 0.1111111111111111188, 0.3333333333333333703),
 ( 1.000000000000000000, 0.3333333333333333148, 0.3333333333333333148, 1.000000000000000000, 0.3333333333333333148, 0.3333333333333333148, 1.000000000000000000),
 ( 0.3333333333333333703, 0.1111111111111111188, 0.1111111111111111188, 0.3333333333333333703, 0.1111111111111111188, 0.1111111111111111188, 0.3333333333333333703),
 ( 0.3333333333333333703, 0.1111111111111111188, 0.1111111111111111188, 0.3333333333333333703, 0.1111111111111111188, 0.1111111111111111188, 0.3333333333333333703),
 ( 1.000000000000000000, 0.3333333333333333148, 0.3333333333333333148, 1.000000000000000000, 0.3333333333333333148, 0.3333333333333333148, 1.000000000000000000) ) ) 
 REPRESENTATION_ITEM ( '' )  SURFACE ( )  );
#1011 = DIRECTION ( 'NONE',  ( -0.000000000000000000, -0.000000000000000000, -1.000000000000000000 ) ) ;
#1012 = ORIENTED_EDGE ( 'NONE', *, *, #750, .T. ) ;
#1013 = CARTESIAN_POINT ( 'NONE',  ( -1.391843952443946097, 3.000000000000000888, 26.02506720327392387 ) ) ;
#1014 = AXIS2_PLACEMENT_3D ( 'NONE', #44330, #49037, #43254 ) ;
#1015 = CARTESIAN_POINT ( 'NONE',  ( 1.099999999999999645, 6.986400569415528672, -0.3431303964233252679 ) ) ;
#1016 = EDGE_LOOP ( 'NONE', ( #1542, #14831, #34523, #7381 ) ) ;
#1017 = CARTESIAN_POINT ( 'NONE',  ( -19.00000000000000000, 0.000000000000000000, 37.50000000000000000 ) ) ;
#1018 = CARTESIAN_POINT ( 'NONE',  ( -0.3268034638617737242, -6.670686818794143491, 36.24747125446574358 ) ) ;
#1019 = MANIFOLD_SOLID_BREP ( 'Revolve1', #6573 ) ;
#1020 = APPROVAL_DATE_TIME ( #49794, #59398 ) ;
#1021 = ORIENTED_EDGE ( 'NONE', *, *, #4547, .T. ) ;
#1022 = CARTESIAN_POINT ( 'NONE',  ( 4.928655229852125785, 30.44074612670901558, -7.325000000000002842 ) ) ;
#1023 = PLANE ( 'NONE',  #67658 ) ;
#1024 = EDGE_CURVE ( 'NONE', #6681, #53469, #28671, .T. ) ;
#1025 = CARTESIAN_POINT ( 'NONE',  ( 1.834078274926430607, 30.44421598001270368, -7.223121333233790686 ) ) ;
#1026 = CARTESIAN_POINT ( 'NONE',  ( -0.5321777890991098436, 1.022829451873053186, -9.958436798711174376 ) ) ;
#1027 = DIRECTION ( 'NONE',  ( 6.409306129323315744E-18, -0.9986295347545741663, 0.05233595624294061499 ) ) ;
#1028 = CARTESIAN_POINT ( 'NONE',  ( -11.28821140283615065, 3.000000000000000444, 0.8343704669338976032 ) ) ;
#1029 = CARTESIAN_POINT ( 'NONE',  ( -0.3412114785486393131, -7.050513617478467943, 0.2000113514364601774 ) ) ;
#1030 = FACE_OUTER_BOUND ( 'NONE', #32436, .T. ) ;
#1031 = ORIENTED_EDGE ( 'NONE', *, *, #49, .F. ) ;
#1032 = CARTESIAN_POINT ( 'NONE',  ( -0.2776627327765477937, -6.320202324720403553, 36.25305506931000821 ) ) ;
#1033 = AXIS2_PLACEMENT_3D ( 'NONE', #42447, #21498, #47873 ) ;
#1034 = CARTESIAN_POINT ( 'NONE',  ( -9.806257106723601069, 7.779416263706059098, 4.576933230269560227 ) ) ;
#1035 = CIRCLE ( 'NONE', #41404, 6.774999999999999467 ) ;
#1036 = CARTESIAN_POINT ( 'NONE',  ( -9.962898462523002152, -7.505515374466999567, 0.9873250536809999867 ) ) ;
#1037 = EDGE_LOOP ( 'NONE', ( #62411, #2257, #16983, #64457 ) ) ;
#1038 = CARTESIAN_POINT ( 'NONE',  ( -0.8297946449960638127, -7.062555017951232195, -1.025326905298839852 ) ) ;
#1039 = ORIENTED_EDGE ( 'NONE', *, *, #55667, .T. ) ;
#1041 = DIRECTION ( 'NONE',  ( -9.995180430484530360E-25, -7.656558707840528336E-08, -0.9999999999999971134 ) ) ;
#1040 = CARTESIAN_POINT ( 'NONE',  ( -16.64179186591658066, 6.744533208521054313, -5.390687583339152766 ) ) ;
#1042 = CARTESIAN_POINT ( 'NONE',  ( -13.83761176188908415, 5.951407545997029480, 37.03951421656261545 ) ) ;
#1043 = DIRECTION ( 'NONE',  ( 0.000000000000000000, 0.000000000000000000, -1.000000000000000000 ) ) ;
#1044 = CARTESIAN_POINT ( 'NONE',  ( -22.54878435108538071, 1.736296621577179344, -4.441825041517968309 ) ) ;
#1045 = CARTESIAN_POINT ( 'NONE',  ( 7.237025744508448710, 29.86393215100671128, -2.048093613084526421 ) ) ;
#1046 = CARTESIAN_POINT ( 'NONE',  ( -12.09999999999999432, -2.000000000000000000, 41.99167388820941227 ) ) ;
#1047 = CIRCLE ( 'NONE', #64509, 4.799999999999999822 ) ;
#1048 = CARTESIAN_POINT ( 'NONE',  ( -14.46926250810576597, 6.599808158644411726, -4.365475222444846537 ) ) ;
#1049 = EDGE_CURVE ( 'NONE', #28363, #54671, #29380, .T. ) ;
#1051 = VECTOR ( 'NONE', #32390, 1000.000000000000000 ) ;
#1050 = VECTOR ( 'NONE', #45192, 1000.000000000000000 ) ;
#1052 = DIRECTION ( 'NONE',  ( -0.000000000000000000, 1.000000000000000000, -0.000000000000000000 ) ) ;
#1054 = CARTESIAN_POINT ( 'NONE',  ( 1.099675223584520634, 0.3712443014593740376, -12.96306515112674873 ) ) ;
#1053 = CARTESIAN_POINT ( 'NONE',  ( -12.17794410668449068, -4.224315400722979952, -1.136473359654506465 ) ) ;
#1055 = CARTESIAN_POINT ( 'NONE',  ( 7.849995558710921806, 0.3051077344133311664, -3.250666422572908942 ) ) ;
#1056 = ADVANCED_FACE ( 'NONE', ( #24687 ), #64375, .T. ) ;
#1057 = DIRECTION ( 'NONE',  ( -0.9992631769006949938, -0.03838102773937034778, 0.000000000000000000 ) ) ;
#1058 = ORIENTED_EDGE ( 'NONE', *, *, #67133, .F. ) ;
#1059 = CARTESIAN_POINT ( 'NONE',  ( 1.662937731588431278, 29.86379819801720004, -6.851870323181341149 ) ) ;
#1060 = ORIENTED_EDGE ( 'NONE', *, *, #46157, .T. ) ;
#1061 = CARTESIAN_POINT ( 'NONE',  ( -12.24999999853218746, -7.499914985564500647, 35.50999951760542217 ) ) ;
#1062 = CARTESIAN_POINT ( 'NONE',  ( 3.487140109914000252, 26.09676580066000184, -7.177571989040999689 ) ) ;
#1063 = CARTESIAN_POINT ( 'NONE',  ( -9.614133101185180053, 6.499999933471004354, -0.9966423727865241222 ) ) ;
#1064 = EDGE_CURVE ( 'NONE', #2490, #59233, #14832, .T. ) ;
#1065 = CYLINDRICAL_SURFACE ( 'NONE', #32269, 2.090000000000001634 ) ;
#1066 = CARTESIAN_POINT ( 'NONE',  ( 1.913259671454799742E-16, 0.000000000000000000, 1.300000000000000044 ) ) ;
#1067 = ORIENTED_EDGE ( 'NONE', *, *, #70347, .T. ) ;
#1068 = CARTESIAN_POINT ( 'NONE',  ( -12.00000000002000000, 0.000000000000000000, 36.60000000000000142 ) ) ;
#1069 = CARTESIAN_POINT ( 'NONE',  ( -12.94700315258535639, -7.412551720431412861, 37.21533272745411125 ) ) ;
#1070 = ORIENTED_EDGE ( 'NONE', *, *, #70940, .F. ) ;
#1071 = CARTESIAN_POINT ( 'NONE',  ( 2.046579255170226652, 26.45444131183999303, -7.308853586673579983 ) ) ;
#1072 = CARTESIAN_POINT ( 'NONE',  ( 5.452240033695000321, 1.704050320464999935, -8.209365697437000620 ) ) ;
#1073 = CARTESIAN_POINT ( 'NONE',  ( 0.000000000000000000, 19.99999999999918643, 0.000000000000000000 ) ) ;
#1074 = CARTESIAN_POINT ( 'NONE',  ( -8.899993016283692882, 7.248466894600172239, 0.4998708144091880134 ) ) ;
#1075 = DIRECTION ( 'NONE',  ( -0.5627910658974997204, 0.000000000000000000, 0.8265991871190995210 ) ) ;
#1076 = CARTESIAN_POINT ( 'NONE',  ( 0.6999999999999996225, 6.634761988370565078, 37.29325408715246937 ) ) ;
#1077 = EDGE_CURVE ( 'NONE', #31151, #65040, #44808, .T. ) ;
#1078 = CARTESIAN_POINT ( 'NONE',  ( -12.14938011880647295, 6.266116086777098637, -1.097154604189099825 ) ) ;
#1079 = CYLINDRICAL_SURFACE ( 'NONE', #68422, 2.000000000000001776 ) ;
#1080 = CARTESIAN_POINT ( 'NONE',  ( -16.35349734499180130, 3.399999999999999911, 41.07327833140312379 ) ) ;
#1081 = TOROIDAL_SURFACE ( 'NONE', #44895, 0.2000000000016866619, 0.2999999999992642996 ) ;
#1082 = CALENDAR_DATE ( 2025, 13, 11 ) ;
#1083 = AXIS2_PLACEMENT_3D ( 'NONE', #48020, #15195, #71480 ) ;
#1084 = CARTESIAN_POINT ( 'NONE',  ( -14.47352530319039055, -6.570000000000000284, 0.8782246065763914533 ) ) ;
#1085 = CARTESIAN_POINT ( 'NONE',  ( -1.160701517057552312, 7.598243974029859515, 34.51489905634519317 ) ) ;
#1086 = CARTESIAN_POINT ( 'NONE',  ( -0.05891148253484478764, 8.411371270910066755, 0.5318399386518185556 ) ) ;
#1087 = CARTESIAN_POINT ( 'NONE',  ( 5.449988500567589433, 1.704445917461346660, -8.219617398010212739 ) ) ;
#1088 = CARTESIAN_POINT ( 'NONE',  ( 0.1000127991268111860, -6.749989809403472485, 0.8655331128813139596 ) ) ;
#1089 = CARTESIAN_POINT ( 'NONE',  ( -4.000000000000000000, 7.500000000000000000, 11.00000000000000000 ) ) ;
#1090 = ORIENTED_EDGE ( 'NONE', *, *, #14736, .T. ) ;
#1091 = CARTESIAN_POINT ( 'NONE',  ( -16.64557739415931792, -3.203106673079183064, 40.45085908409818387 ) ) ;
#1092 = CARTESIAN_POINT ( 'NONE',  ( -12.92388896726593117, 5.560973029525382749, -0.5489510741744497713 ) ) ;
#1093 = ORIENTED_EDGE ( 'NONE', *, *, #62377, .F. ) ;
#1094 = CARTESIAN_POINT ( 'NONE',  ( -13.89842990925359878, -4.519703771193245956, 37.60027859156178920 ) ) ;
#1095 = AXIS2_PLACEMENT_3D ( 'NONE', #5406, #65378, #37902 ) ;
#1096 = CARTESIAN_POINT ( 'NONE',  ( 1.218571596197650209, 1.704441311840795281, -6.633545028869302307 ) ) ;
#1097 = DIRECTION ( 'NONE',  ( -0.000000000000000000, 1.000000000000000000, -0.000000000000000000 ) ) ;
#1098 = CARTESIAN_POINT ( 'NONE',  ( 4.450000000000000178, 1.704441311841000006, -4.450000000000000178 ) ) ;
#1099 = AXIS2_PLACEMENT_3D ( 'NONE', #51110, #1628, #35540 ) ;
#1100 = AXIS2_PLACEMENT_3D ( 'NONE', #56914, #41355, #51833 ) ;
#1101 = EDGE_CURVE ( 'NONE', #21981, #17385, #17162, .T. ) ;
#1102 = EDGE_LOOP ( 'NONE', ( #9107, #35206, #44194, #67092, #28081 ) ) ;
#1103 = DIRECTION ( 'NONE',  ( -1.000000000000000000, 0.000000000000000000, -0.000000000000000000 ) ) ;
#1104 = LINE ( 'NONE', #32888, #24417 ) ;
#1105 = CARTESIAN_POINT ( 'NONE',  ( -9.977594062782388917, -7.399932162520323153, 0.8082206887283535091 ) ) ;
#1106 = PERSON_AND_ORGANIZATION ( #41373, #16888 ) ;
#1107 = CARTESIAN_POINT ( 'NONE',  ( -9.386778182569306850, 7.499999999978326670, 1.843951478566960622 ) ) ;
#1108 = LINE ( 'NONE', #38662, #54975 ) ;
#1109 = EDGE_CURVE ( 'NONE', #10778, #41982, #41361, .T. ) ;
#1110 = CARTESIAN_POINT ( 'NONE',  ( -0.9894478521583098818, 6.545815140933585852, -0.09919734570754878966 ) ) ;
#1111 = EDGE_CURVE ( 'NONE', #45020, #36045, #64639, .T. ) ;
#1112 = CARTESIAN_POINT ( 'NONE',  ( -12.87016945131211010, -6.603535523310891442, -0.9113918957069028215 ) ) ;
#1113 = CARTESIAN_POINT ( 'NONE',  ( -0.9889332216321778946, -0.3818982515457212124, -12.96322774827258861 ) ) ;
#1114 = CARTESIAN_POINT ( 'NONE',  ( -12.67012116361852847, 8.472750746033129943, 36.14657932660848871 ) ) ;
#1115 = CARTESIAN_POINT ( 'NONE',  ( -7.144405701576705958, -7.445840245252498768, 0.8580293708404407305 ) ) ;
#1116 = CARTESIAN_POINT ( 'NONE',  ( 1.100000000000029843, -7.972441000061055050, -0.1645115288107752427 ) ) ;
#1117 = DIRECTION ( 'NONE',  ( -0.000000000000000000, -1.000000000000000000, -0.000000000000000000 ) ) ;
#1118 = DIRECTION ( 'NONE',  ( -0.000000000000000000, -1.000000000000000000, -0.000000000000000000 ) ) ;
#1119 = CARTESIAN_POINT ( 'NONE',  ( -0.9978045531706062343, -6.504459075239610755, 36.59998563193771304 ) ) ;
#1120 = CARTESIAN_POINT ( 'NONE',  ( -4.207176466610377474, 7.694288894015796743, 2.310544690383574462 ) ) ;
#1121 = LINE ( 'NONE', #34325, #4341 ) ;
#1122 = CARTESIAN_POINT ( 'NONE',  ( -8.902738551526676147, 7.310604408401764509, 0.4583276144827465592 ) ) ;
#1123 = CARTESIAN_POINT ( 'NONE',  ( -12.83861510574000242, -7.126344218718000612, 36.14059506745999784 ) ) ;
#1124 = ORIENTED_EDGE ( 'NONE', *, *, #64362, .F. ) ;
#1126 = CARTESIAN_POINT ( 'NONE',  ( 1.631837333238633780, 2.004441311841000051, -5.478571428571132884 ) ) ;
#1125 = CARTESIAN_POINT ( 'NONE',  ( 2.581107678366750591, 1.704441311841000006, -7.170470601234190333 ) ) ;
#1127 = CARTESIAN_POINT ( 'NONE',  ( -7.404255390166815332, 7.500000000000000000, 14.50000000000095568 ) ) ;
#1128 = CARTESIAN_POINT ( 'NONE',  ( -10.95407802377816964, 5.499999999999999112, 2.225033601637032454 ) ) ;
#1129 = CARTESIAN_POINT ( 'NONE',  ( -0.7841235710796360392, 6.271235307576055185, -0.03970425746692710089 ) ) ;
#1130 = CARTESIAN_POINT ( 'NONE',  ( 4.234220803879932049, 4.204441311841001117, -7.423177789961083128 ) ) ;
#1131 = CARTESIAN_POINT ( 'NONE',  ( -13.93141946981043588, 5.470277058455895514, -0.8791764968834824279 ) ) ;
#1132 = CARTESIAN_POINT ( 'NONE',  ( -13.52903691248546991, -6.270215498825662870, 36.94610538939720357 ) ) ;
#1133 = CARTESIAN_POINT ( 'NONE',  ( -4.510638296604000175, 7.500000000000000000, 26.91666650771999869 ) ) ;
#1134 = ORIENTED_EDGE ( 'NONE', *, *, #8784, .F. ) ;
#1135 = CARTESIAN_POINT ( 'NONE',  ( -6.038549008661444617, 7.720378708483228714, 27.94947699085082604 ) ) ;
#1136 = VECTOR ( 'NONE', #30907, 1000.000000000000000 ) ;
#1137 = CARTESIAN_POINT ( 'NONE',  ( -8.906629118667432010, -6.499999933470999913, -0.02432555162305636426 ) ) ;
#1138 = VECTOR ( 'NONE', #60045, 999.9999999999998863 ) ;
#1139 = VERTEX_POINT ( 'NONE', #21291 ) ;
#1140 = CARTESIAN_POINT ( 'NONE',  ( 3.450000000000000178, 2.404441311840999962, -7.685693606924000498 ) ) ;
#1141 = CARTESIAN_POINT ( 'NONE',  ( -14.50196467390565935, 2.399999999999999911, 39.42325261064102904 ) ) ;
#1142 = ORIENTED_EDGE ( 'NONE', *, *, #43708, .T. ) ;
#1143 = ORIENTED_EDGE ( 'NONE', *, *, #13344, .T. ) ;
#1144 = CARTESIAN_POINT ( 'NONE',  ( -7.954924503137087655, 7.982117968454511825, 0.4400970338563992001 ) ) ;
#1145 = CARTESIAN_POINT ( 'NONE',  ( 0.9858790235994034923, 4.267912635160603445E-14, -18.67493081914992459 ) ) ;
#1146 = VERTEX_POINT ( 'NONE', #49102 ) ;
#1147 = CARTESIAN_POINT ( 'NONE',  ( -0.3219089762281552858, 6.653937716384667134, 0.1330956371886706513 ) ) ;
#1148 = CARTESIAN_POINT ( 'NONE',  ( 3.417586673707999623, 2.745933150747000173, -0.5799595265939998523 ) ) ;
#1149 = CARTESIAN_POINT ( 'NONE',  ( -10.37173749939345235, 5.500000000000000888, 0.3624189959998559418 ) ) ;
#1150 = ORIENTED_EDGE ( 'NONE', *, *, #26689, .F. ) ;
#1151 = CARTESIAN_POINT ( 'NONE',  ( -12.24218786915953494, 7.599892499665605428, 35.49952224534874290 ) ) ;
#1152 = CARTESIAN_POINT ( 'NONE',  ( -12.54819274074000290, 5.963626572345000376, 36.18293959935999737 ) ) ;
#1153 = VECTOR ( 'NONE', #40865, 1000.000000000000000 ) ;
#1154 = CARTESIAN_POINT ( 'NONE',  ( -8.000000000000000000, 7.599999999999999645, 25.08333349228000131 ) ) ;
#1155 = ORIENTED_EDGE ( 'NONE', *, *, #58280, .T. ) ;
#1156 = B_SPLINE_CURVE_WITH_KNOTS ( 'NONE', 3,
 ( #1166, #45568, #56422, #6935 ),
 .UNSPECIFIED., .F., .F.,
 ( 4, 4 ),
 ( 0.000000000000000000, 1.000000000000000000 ),
 .UNSPECIFIED. ) ;
#1157 = ADVANCED_FACE ( 'NONE', ( #48375 ), #59311, .T. ) ;
#1158 = DIRECTION ( 'NONE',  ( 0.000000000000000000, -0.9999999801369385821, 0.0001993141299986946665 ) ) ;
#1160 = VECTOR ( 'NONE', #47106, 1000.000000000000000 ) ;
#1159 = VECTOR ( 'NONE', #34870, 1000.000000000000000 ) ;
#1162 = CARTESIAN_POINT ( 'NONE',  ( -19.50000000000000000, 3.049999999999999822, 27.20000000629999803 ) ) ;
#1161 = AXIS2_PLACEMENT_3D ( 'NONE', #23323, #60540, #33071 ) ;
#1163 = DIRECTION ( 'NONE',  ( 0.000000000000000000, 0.000000000000000000, 1.000000000000000000 ) ) ;
#1164 = EDGE_CURVE ( 'NONE', #14766, #8591, #10931, .T. ) ;
#1165 = CARTESIAN_POINT ( 'NONE',  ( -10.86148581994434181, 8.599993627895070603, 35.50998211333679677 ) ) ;
#1166 = CARTESIAN_POINT ( 'NONE',  ( -12.25000114215496971, 7.599993249624017899, 35.50995846740318029 ) ) ;
#1167 = CARTESIAN_POINT ( 'NONE',  ( -1.000000000000000000, 7.587874926590999713, -1.100000000000000311 ) ) ;
#1168 = CARTESIAN_POINT ( 'NONE',  ( -18.37109553663572825, 2.500000000000000444, 40.70657435382042877 ) ) ;
#1169 = VECTOR ( 'NONE', #52553, 1000.000000000000000 ) ;
#1170 = CARTESIAN_POINT ( 'NONE',  ( -12.39649872881182091, 6.608688454376277832, -0.03397722103061574100 ) ) ;
#1171 = CARTESIAN_POINT ( 'NONE',  ( -11.84999999999999964, 6.078135154743000257, 35.29999999999999716 ) ) ;
#1172 = EDGE_LOOP ( 'NONE', ( #3371, #51450, #17344, #16003 ) ) ;
#1173 = EDGE_LOOP ( 'NONE', ( #18268, #57646, #29998, #66006, #28622 ) ) ;
#1174 = CARTESIAN_POINT ( 'NONE',  ( 7.049999701886252801, 1.704441311839528073, -7.172131517763000730 ) ) ;
#1175 = VERTEX_POINT ( 'NONE', #15192 ) ;
#1176 = CARTESIAN_POINT ( 'NONE',  ( 1.985498162443309678, 30.43198012464332436, -1.624759005257222277 ) ) ;
#1177 = CARTESIAN_POINT ( 'NONE',  ( -4.000000000000000000, 7.500000000000000000, 0.000000000000000000 ) ) ;
#1178 = CARTESIAN_POINT ( 'NONE',  ( -8.094364714231005564, -6.979484993184636998, 0.1001233280966649514 ) ) ;
#1179 = CARTESIAN_POINT ( 'NONE',  ( 3.749998769993789782, 2.004411369479882854, -0.5964306239987259284 ) ) ;
#1180 = EDGE_CURVE ( 'NONE', #21430, #717, #42956, .T. ) ;
#1181 = LINE ( 'NONE', #28274, #1545 ) ;
#1182 = EDGE_LOOP ( 'NONE', ( #70865, #55561, #14569, #6764 ) ) ;
#1183 = CARTESIAN_POINT ( 'NONE',  ( -9.934621848582871451, -8.138704359114147024, -0.3037765142161419352 ) ) ;
#1184 = CARTESIAN_POINT ( 'NONE',  ( -14.00123624723769389, 7.061229573230138890, 0.3776877155253550722 ) ) ;
#1185 = ORIENTED_EDGE ( 'NONE', *, *, #59494, .F. ) ;
#1186 = CARTESIAN_POINT ( 'NONE',  ( -13.92651078269378218, -5.678590641696680485, 37.26596993069542663 ) ) ;
#1187 = ADVANCED_FACE ( 'NONE', ( #50171 ), #45101, .T. ) ;
#1188 = EDGE_CURVE ( 'NONE', #68685, #68055, #44027, .T. ) ;
#1189 = DIRECTION ( 'NONE',  ( 0.000000000000000000, -1.000000000000000000, 0.000000000000000000 ) ) ;
#1190 = EDGE_LOOP ( 'NONE', ( #47888, #4462, #69031, #47954 ) ) ;
#1191 = CARTESIAN_POINT ( 'NONE',  ( -0.8550655200845872494, -0.2523685126043472282, -19.31419586820353729 ) ) ;
#1192 = CARTESIAN_POINT ( 'NONE',  ( -14.51763962671564556, 2.499999999999999556, 40.10268260794138229 ) ) ;
#1193 = CARTESIAN_POINT ( 'NONE',  ( 0.6999999999999996225, 7.799897298008071189, -0.3421293404440742258 ) ) ;
#1194 = CARTESIAN_POINT ( 'NONE',  ( -12.91689429378405229, -6.435240969276818213, -0.9010900930692080646 ) ) ;
#1195 = CARTESIAN_POINT ( 'NONE',  ( -13.73648858265551986, -6.226625488481096760, -0.2154942067061840216 ) ) ;
#1196 = AXIS2_PLACEMENT_3D ( 'NONE', #65485, #7311, #18159 ) ;
#1197 = CARTESIAN_POINT ( 'NONE',  ( 6.979948261365763962, 30.41562425386257473, -1.719199301901919830 ) ) ;
#1198 = EDGE_LOOP ( 'NONE', ( #47825, #19178, #37653, #64847 ) ) ;
#1199 = CARTESIAN_POINT ( 'NONE',  ( -18.75816138689784651, 6.195643902743332987, -4.853976456327150579 ) ) ;
#1200 = FACE_OUTER_BOUND ( 'NONE', #17901, .T. ) ;
#1201 = EDGE_CURVE ( 'NONE', #53624, #33281, #7471, .T. ) ;
#1202 = CARTESIAN_POINT ( 'NONE',  ( 5.836462132899557176, 2.004444449219535240, -1.762460081657430289 ) ) ;
#1203 = PLANE ( 'NONE',  #15247 ) ;
#1204 = LINE ( 'NONE', #55747, #45183 ) ;
#1205 = CARTESIAN_POINT ( 'NONE',  ( 1.851245608857431835, 30.55458530584756360, -1.749534662747492808 ) ) ;
#1206 = VECTOR ( 'NONE', #13489, 1000.000000000000000 ) ;
#1207 = EDGE_CURVE ( 'NONE', #47841, #13085, #64407, .T. ) ;
#1208 = CARTESIAN_POINT ( 'NONE',  ( 0.6874517926843647375, 0.2999999999999999889, -20.00000000000000000 ) ) ;
#1209 = ORIENTED_EDGE ( 'NONE', *, *, #67877, .F. ) ;
#1210 = CARTESIAN_POINT ( 'NONE',  ( -9.998778723372462096, 7.917672970720631476, -0.5708718477238912126 ) ) ;
#1211 = VECTOR ( 'NONE', #63392, 1000.000000000000114 ) ;
#1212 = DIRECTION ( 'NONE',  ( 0.000000000000000000, 1.000000000000000000, -0.000000000000000000 ) ) ;
#1213 = VERTEX_POINT ( 'NONE', #56305 ) ;
#1215 = CARTESIAN_POINT ( 'NONE',  ( -19.26892780192000387, 4.890670567350000830, 29.35449361889000386 ) ) ;
#1214 = CARTESIAN_POINT ( 'NONE',  ( -0.09999999999999999167, 5.599999999999999645, 27.89999999999999858 ) ) ;
#1216 = CARTESIAN_POINT ( 'NONE',  ( -7.976162608197789439, -8.004341251646556188, 0.6723298499098153691 ) ) ;
#1217 = CARTESIAN_POINT ( 'NONE',  ( -21.22931525297000022, 2.505676762248000067, 26.85502419722000056 ) ) ;
#1218 = CARTESIAN_POINT ( 'NONE',  ( 6.928481012658283866, 0.2454239762912892309, -8.145893920270641075 ) ) ;
#1219 = AXIS2_PLACEMENT_3D ( 'NONE', #48889, #36260, #8842 ) ;
#1220 = CARTESIAN_POINT ( 'NONE',  ( 1.581769114860693826, 29.92356007718244015, -6.799425287573216181 ) ) ;
#1221 =( BOUNDED_SURFACE ( )  B_SPLINE_SURFACE ( 3, 2, ( 
 ( #53082, #69337, #19166 ),
 ( #42227, #47652, #57795 ),
 ( #69684, #52724, #63564 ),
 ( #64263, #41176, #57433 ) ),
 .UNSPECIFIED., .F., .F., .F. ) 
 B_SPLINE_SURFACE_WITH_KNOTS ( ( 4, 4 ),
 ( 3, 3 ),
 ( 0.001632185444541959856, 0.001710303663145977841 ),
 ( 0.000000000000000000, 1.000000000000000000 ),
 .UNSPECIFIED. ) 
 GEOMETRIC_REPRESENTATION_ITEM ( )  RATIONAL_B_SPLINE_SURFACE ( (
 ( 1.000000000000000000, 0.9980611534848268240, 1.000000000000000000),
 ( 1.000000000000000000, 0.9993566116585698156, 1.000000000000000000),
 ( 1.000000000000000000, 0.9999994961707960872, 1.000000000000000000),
 ( 1.000000000000000000, 1.000000000000000000, 1.000000000000000000) ) ) 
 REPRESENTATION_ITEM ( '' )  SURFACE ( )  );
#1222 = CARTESIAN_POINT ( 'NONE',  ( -0.8534581272826097242, -6.540799083619940113, 36.59376516458404183 ) ) ;
#1223 = CARTESIAN_POINT ( 'NONE',  ( -16.24522286946634253, -6.769950389981437944, -5.383204640083029346 ) ) ;
#1224 = CARTESIAN_POINT ( 'NONE',  ( 6.984411294396372760, 26.30690447119528130, -6.998042453653947170 ) ) ;
#1225 = ORIENTED_EDGE ( 'NONE', *, *, #44008, .T. ) ;
#1226 = CARTESIAN_POINT ( 'NONE',  ( 1.600320083998517884, 26.30608355185216141, -6.581217124249103989 ) ) ;
#1227 = CARTESIAN_POINT ( 'NONE',  ( 5.332362847497001290, 2.731884649929999576, -8.362608953904999254 ) ) ;
#1228 = CARTESIAN_POINT ( 'NONE',  ( -8.117041980360543363, 7.768675448234143133, 18.17771900917851013 ) ) ;
#1229 = LINE ( 'NONE', #7714, #47345 ) ;
#1230 = ORIENTED_EDGE ( 'NONE', *, *, #31451, .F. ) ;
#1231 = CARTESIAN_POINT ( 'NONE',  ( -1.950000000000000400, -5.999999999999999112, 25.00235987755982237 ) ) ;
#1232 = VERTEX_POINT ( 'NONE', #22369 ) ;
#1233 = B_SPLINE_CURVE_WITH_KNOTS ( 'NONE', 3,
 ( #30905, #37735, #31970, #48227, #25855, #15040, #65207, #36675, #26562, #37391 ),
 .UNSPECIFIED., .F., .F.,
 ( 4, 2, 2, 2, 4 ),
 ( 0.000000000000000000, 0.2500000000000000000, 0.5000000000000000000, 0.7500000000000000000, 1.000000000000000000 ),
 .UNSPECIFIED. ) ;
#1234 = CARTESIAN_POINT ( 'NONE',  ( 6.766403256531624777, 26.20446352402180779, -7.071962510548622127 ) ) ;
#1235 = CARTESIAN_POINT ( 'NONE',  ( -13.04280538347818386, -3.425000000002101697, 2.000000000000000000 ) ) ;
#1236 = CARTESIAN_POINT ( 'NONE',  ( 0.1844485426848985754, 1.420555250083200383, -8.174090690944352033 ) ) ;
#1237 = FACE_OUTER_BOUND ( 'NONE', #48383, .T. ) ;
#1238 = CARTESIAN_POINT ( 'NONE',  ( -13.75949150114552744, 6.186125320316516962, -0.2515732214268608935 ) ) ;
#1239 = CARTESIAN_POINT ( 'NONE',  ( -13.21818465243947216, 5.735122691475480927, 37.35810731840201981 ) ) ;
#1240 = CARTESIAN_POINT ( 'NONE',  ( -0.08214480016275862995, 6.469488227287369497, 37.39252461766864855 ) ) ;
#1241 = EDGE_LOOP ( 'NONE', ( #47011, #52410, #53762, #39508 ) ) ;
#1242 = DIRECTION ( 'NONE',  ( -1.000000000000000000, 0.000000000000000000, 0.000000000000000000 ) ) ;
#1243 = FACE_OUTER_BOUND ( 'NONE', #7315, .T. ) ;
#1244 = CARTESIAN_POINT ( 'NONE',  ( 7.006589109541001115, 26.15468979619000223, -3.156012176667999825 ) ) ;
#1245 = ORIENTED_EDGE ( 'NONE', *, *, #62526, .F. ) ;
#1246 = B_SPLINE_SURFACE_WITH_KNOTS ( 'NONE', 5, 5, ( 
 ( #66751, #27764, #34223, #39286, #33157, #11860, #38573, #60626, #66401 ),
 ( #28117, #17652, #23055, #50140, #49790, #33872, #12573, #50488, #44357 ),
 ( #17304, #12217, #6436, #56273, #28824, #304, #45071, #61340, #67117 ),
 ( #22340, #39645, #11149, #61703, #16941, #6793, #16587, #50851, #45421 ),
 ( #21978, #11503, #6079, #54853, #5360, #33513, #67468, #18002, #39996 ),
 ( #62051, #66046, #55563, #49424, #71446, #43999, #13284, #13633, #62757 ),
 ( #63112, #25184, #19413, #57692, #41431, #68536, #46851, #12930, #3159 ),
 ( #8582, #7151, #47202, #35286, #8223, #69238, #63463, #23761, #13998 ),
 ( #40358, #7851, #19760, #24118, #35636, #52269, #46131, #30235, #2442 ),
 ( #24481, #46492, #29183, #29883, #52628, #2805, #35998, #56986, #68884 ),
 ( #19068, #62408, #58050, #68179, #30587, #67817, #24830, #41782, #45778 ),
 ( #18353, #63815, #18712, #41079, #34575, #40717, #56631, #51200, #1724 ),
 ( #57334, #34933, #51904, #7502, #29526, #51545, #2084, #64169, #26235 ),
 ( #54411, #8928, #9997, #42132, #36706, #26595, #42846, #32003, #52979 ),
 ( #30939, #14706, #48629, #65240, #47552, #37065, #54038, #4561, #58759 ),
 ( #15079, #31652, #3853, #25534, #25887, #59463, #53330, #69584, #43201 ),
 ( #10357, #36355, #3502, #37768, #37420, #70654, #9284, #21181, #20114 ),
 ( #31301, #15791, #32366, #47911, #69936, #20463, #59815, #42482, #4923 ),
 ( #26959, #64525, #59108, #48987, #71008, #21536, #43552, #9640, #14352 ),
 ( #53677, #4213, #48260, #58405, #70287, #20823, #64887, #15431, #55834 ),
 ( #65965, #67035, #10719, #934, #22616, #33785, #11072, #66321, #38134 ),
 ( #44630, #23331, #39207, #55126, #21894, #22974, #5628, #50410, #27316 ),
 ( #11777, #54771, #32721, #71364, #16863, #65594, #16154, #43919, #12137 ),
 ( #34144, #578, #61255, #5275, #33075, #60190, #28385, #66668, #44280 ),
 ( #22256, #6348, #17213, #56192, #44985, #17570, #39559, #28036, #61615 ),
 ( #6711, #49340, #28742, #16511, #50766, #38851, #1295, #38494, #60545 ),
 ( #27682, #49704, #222, #60899, #11421, #33429, #55481, #5993, #50058 ) ),
 .UNSPECIFIED., .F., .F., .F.,
 ( 6, 3, 3, 3, 3, 3, 3, 3, 6 ),
 ( 6, 3, 6 ),
 ( -1.681975202877374231, -0.6664547800834181857, -0.3749991286091036713, -0.2501244171727099452, 7.227551890309769078E-13, 0.2501244171635899072, 0.3749991285947091857, 0.6651478208250700686, 1.681975202878819964 ),
 ( -1.632003378593754661, 2.951860977873366210E-12, 1.632003378599658605 ),
 .UNSPECIFIED. ) ;
#1247 = CARTESIAN_POINT ( 'NONE',  ( -0.4395014226963919746, 7.542023676820652334, 35.58784057684253810 ) ) ;
#1248 = CARTESIAN_POINT ( 'NONE',  ( -1.323120556104999901, -6.806199901414999864, -0.009929432522795001922 ) ) ;
#1249 = CARTESIAN_POINT ( 'NONE',  ( -17.81411561636461371, -1.580049449745964507, 28.79350000000000875 ) ) ;
#1250 = EDGE_CURVE ( 'NONE', #43886, #12923, #6824, .T. ) ;
#1251 = EDGE_CURVE ( 'NONE', #61596, #47908, #22923, .T. ) ;
#1252 = CARTESIAN_POINT ( 'NONE',  ( 4.450000000000000178, 36.95444131183998593, 0.05000000009122360090 ) ) ;
#1253 = ORIENTED_EDGE ( 'NONE', *, *, #54733, .F. ) ;
#1254 = ORIENTED_EDGE ( 'NONE', *, *, #13193, .F. ) ;
#1255 = CARTESIAN_POINT ( 'NONE',  ( -17.59999797555000001, 2.500000000000000000, 39.52742165293667398 ) ) ;
#1256 = DIRECTION ( 'NONE',  ( 0.000000000000000000, -1.000000000000000000, 0.000000000000000000 ) ) ;
#1257 = CARTESIAN_POINT ( 'NONE',  ( 1.256330770091912852, 4.204441311815553917, -1.496534709133638952 ) ) ;
#1258 = CARTESIAN_POINT ( 'NONE',  ( -0.7815669697396875337, -7.370452099056715944, 36.01698919720033842 ) ) ;
#1259 = VECTOR ( 'NONE', #59351, 1000.000000000000000 ) ;
#1260 = CARTESIAN_POINT ( 'NONE',  ( -0.08302972439808505023, -7.161633092110985979E-08, -0.8892235213607068145 ) ) ;
#1261 = ORIENTED_EDGE ( 'NONE', *, *, #63852, .T. ) ;
#1262 = ORIENTED_EDGE ( 'NONE', *, *, #1188, .F. ) ;
#1263 = CIRCLE ( 'NONE', #41624, 0.1000000000000000056 ) ;
#1264 = CARTESIAN_POINT ( 'NONE',  ( -8.879967103524156968, 7.400000023110233194, 0.6250000009578506877 ) ) ;
#1265 = CARTESIAN_POINT ( 'NONE',  ( -13.65616935915005214, 0.5998437625240341520, 28.79349999999999810 ) ) ;
#1266 = CARTESIAN_POINT ( 'NONE',  ( -7.036921140883620751, -8.141663153342276971, -0.3066855706633085932 ) ) ;
#1267 = EDGE_CURVE ( 'NONE', #45372, #7512, #59816, .T. ) ;
#1268 = CARTESIAN_POINT ( 'NONE',  ( -0.4451551166623257672, -6.222467159531114511, 37.52405527852134526 ) ) ;
#1269 = VERTEX_POINT ( 'NONE', #28858 ) ;
#1270 = CARTESIAN_POINT ( 'NONE',  ( -4.906015326278551747, 7.798413108207608246, 32.77920522698664030 ) ) ;
#1271 = CARTESIAN_POINT ( 'NONE',  ( -8.905712964397242359, -6.582361277780677256, -0.01492321136285594541 ) ) ;
#1272 = CARTESIAN_POINT ( 'NONE',  ( 0.000000000000000000, 3.499990968274000025, 36.60000000000000142 ) ) ;
#1273 = CARTESIAN_POINT ( 'NONE',  ( -13.87721521664112956, 4.505950997558754167, -1.100165247921454981 ) ) ;
#1274 = VERTEX_POINT ( 'NONE', #18034 ) ;
#1275 = AXIS2_PLACEMENT_3D ( 'NONE', #8222, #24117, #7850 ) ;
#1276 = EDGE_CURVE ( 'NONE', #7306, #58264, #10232, .T. ) ;
#1277 = EDGE_CURVE ( 'NONE', #63009, #37120, #60854, .T. ) ;
#1278 = CARTESIAN_POINT ( 'NONE',  ( 1.004585981556863100E-15, -3.041421356237309137, 4.946722208158766954 ) ) ;
#1279 = CARTESIAN_POINT ( 'NONE',  ( -0.5649358369050300199, -1.120117492888690558, -9.983753827610973630 ) ) ;
#1280 = CARTESIAN_POINT ( 'NONE',  ( 7.233486660218001241, 29.85842626479000117, -1.929741773010000161 ) ) ;
#1281 = CARTESIAN_POINT ( 'NONE',  ( 1.170034928455212286, 2.704441192460016907, -2.233657710500640103 ) ) ;
#1282 = CARTESIAN_POINT ( 'NONE',  ( 0.1535464274957982489, 8.297853507345744006, 0.4716210702118314169 ) ) ;
#1283 = CARTESIAN_POINT ( 'NONE',  ( 1.091927804683976211, 2.703889476100910905, -2.398311390323883519 ) ) ;
#1284 = CARTESIAN_POINT ( 'NONE',  ( 1.304548040757639708E-09, 7.189339828135672406, 28.10000000000000497 ) ) ;
#1285 = CARTESIAN_POINT ( 'NONE',  ( 1.090982664450489414, 1.828705380612497100, -3.750000000000000000 ) ) ;
#1286 = EDGE_CURVE ( 'NONE', #20948, #29985, #20420, .T. ) ;
#1287 = CARTESIAN_POINT ( 'NONE',  ( -10.09999999999999964, 3.000000000000000000, 0.000000000000000000 ) ) ;
#1288 = CARTESIAN_POINT ( 'NONE',  ( -9.548145756591681632, 7.466248562015248780, 1.823335648469819770 ) ) ;
#1289 = EDGE_LOOP ( 'NONE', ( #17093, #39113, #62367, #39312 ) ) ;
#1290 = EDGE_CURVE ( 'NONE', #71279, #40023, #16999, .T. ) ;
#1291 = CARTESIAN_POINT ( 'NONE',  ( -9.534811804147132364, 8.427214923414627634, 0.5165844656577646132 ) ) ;
#1292 = CARTESIAN_POINT ( 'NONE',  ( -12.18305271247368715, -8.164164252997606397, -0.2882735127875056258 ) ) ;
#1293 = CARTESIAN_POINT ( 'NONE',  ( 4.450000000000000178, 31.80444131184000156, -4.450000000000000178 ) ) ;
#1294 = B_SPLINE_CURVE_WITH_KNOTS ( 'NONE', 3,
 ( #67957, #40504, #18496, #62545, #35074, #29663, #51688, #19898, #14847, #24619, #46631, #42621, #52048, #36843, #15213, #13777, #52758, #64657, #69013, #36492, #25673, #53117 ),
 .UNSPECIFIED., .F., .F.,
 ( 4, 1, 1, 1, 1, 2, 2, 2, 1, 1, 1, 1, 2, 2, 4 ),
 ( 0.000000000000000000, 0.1250000000000059674, 0.1875000000000090206, 0.2187500000000094924, 0.2343750000000098255, 0.2421875000000099365, 0.2500000000000099920, 0.5000000000000122125, 0.6250000000000132117, 0.6875000000000132117, 0.7187500000000128786, 0.7343750000000127676, 0.7421875000000126565, 0.7500000000000125455, 1.000000000000000000 ),
 .UNSPECIFIED. ) ;
#1295 = CARTESIAN_POINT ( 'NONE',  ( 5.926495322046119618, 31.56580852164489315, -5.432387345790903765 ) ) ;
#1296 = VERTEX_POINT ( 'NONE', #24514 ) ;
#1297 = CARTESIAN_POINT ( 'NONE',  ( 2.010411198739760152, 26.36226572277983138, -1.497912156949967599 ) ) ;
#1298 = DATE_AND_TIME ( #11781, #39831 ) ;
#1299 = ORIENTED_EDGE ( 'NONE', *, *, #3922, .T. ) ;
#1300 = CARTESIAN_POINT ( 'NONE',  ( -8.902909402371886216, 6.499999933471000801, 0.01757035853389810054 ) ) ;
#1301 = CARTESIAN_POINT ( 'NONE',  ( -10.37855153923574569, 7.599160394576633948, 0.6383903060096611792 ) ) ;
#1302 = CARTESIAN_POINT ( 'NONE',  ( -12.99059482487485617, -7.041815563905683639, 35.85225559582826094 ) ) ;
#1303 = CARTESIAN_POINT ( 'NONE',  ( -22.52614157330483380, -1.821987632934986223, -4.522322729430199750 ) ) ;
#1304 = EDGE_LOOP ( 'NONE', ( #70600, #61948, #1395, #11203, #56128 ) ) ;
#1305 = CARTESIAN_POINT ( 'NONE',  ( -12.25001819243087198, 8.599997512054086357, 1.640777359106722955 ) ) ;
#1306 = CARTESIAN_POINT ( 'NONE',  ( -13.24319825282158192, 5.344637333307840521, 36.48925809041377022 ) ) ;
#1307 = CARTESIAN_POINT ( 'NONE',  ( -10.10866114172000074, 5.104598501417999756, 0.0002823951520005000323 ) ) ;
#1308 = VECTOR ( 'NONE', #47900, 1000.000000000000000 ) ;
#1309 = DIRECTION ( 'NONE',  ( 0.000000000000000000, 0.000000000000000000, -1.000000000000000000 ) ) ;
#1310 = CARTESIAN_POINT ( 'NONE',  ( 6.216865048954844042, 2.007287640867501999, -1.901284950270472507 ) ) ;
#1311 = VERTEX_POINT ( 'NONE', #47239 ) ;
#1312 = CARTESIAN_POINT ( 'NONE',  ( 1.756228852893557901, 26.10252555382351503, -6.573748815489945052 ) ) ;
#1314 = EDGE_CURVE ( 'NONE', #38184, #56760, #29562, .T. ) ;
#1313 = CARTESIAN_POINT ( 'NONE',  ( -16.00000000000000000, 0.000000000000000000, 39.50000000000000000 ) ) ;
#1315 = CARTESIAN_POINT ( 'NONE',  ( -12.37764940798060742, 7.600987345139978757, 8.095851827094875830 ) ) ;
#1316 = AXIS2_PLACEMENT_3D ( 'NONE', #6081, #57337, #13286 ) ;
#1317 =( BOUNDED_SURFACE ( )  B_SPLINE_SURFACE ( 3, 3, ( 
 ( #58503, #14447, #42940, #20553, #8683, #69686, #37515, #32093, #9026, #3607 ),
 ( #42583, #36456, #54131, #25636, #31038, #59206, #10090, #64984, #20210, #24930 ),
 ( #46948, #19519, #58856, #36810, #41539, #49716, #17585, #6361, #56561, #17227 ),
 ( #38864, #1307, #55493, #66682, #16876, #4653, #39218, #44642, #6007, #27694 ) ),
 .UNSPECIFIED., .F., .F., .F. ) 
 B_SPLINE_SURFACE_WITH_KNOTS ( ( 4, 4 ),
 ( 4, 1, 1, 1, 1, 1, 1, 4 ),
 ( 0.000000000000000000, 1.000000000000000000 ),
 ( 0.08749415476166999550, 0.1319673678814999862, 0.2690865205954999784, 0.4205273859327000041, 0.5916022772480999947, 0.7847638487113000050, 1.000000000000000000, 1.008600832650000001 ),
 .UNSPECIFIED. ) 
 GEOMETRIC_REPRESENTATION_ITEM ( )  RATIONAL_B_SPLINE_SURFACE ( (
 ( 1.218143975242000021, 1.218143975242000021, 1.218143975242000021, 1.218143975242000021, 1.218143975242000021, 1.218143975242000021, 1.218143975242000021, 1.218143975242000021, 1.218143975242000021, 1.218143975242000021),
 ( 0.9272853415859999560, 0.9272853415859999560, 0.9272853415859999560, 0.9272853415859999560, 0.9272853415859999560, 0.9272853415859999560, 0.9272853415859999560, 0.9272853415859999560, 0.9272853415859999560, 0.9272853415859999560),
 ( 0.9272853415859999560, 0.9272853415859999560, 0.9272853415859999560, 0.9272853415859999560, 0.9272853415859999560, 0.9272853415859999560, 0.9272853415859999560, 0.9272853415859999560, 0.9272853415859999560, 0.9272853415859999560),
 ( 1.218143975242000021, 1.218143975242000021, 1.218143975242000021, 1.218143975242000021, 1.218143975242000021, 1.218143975242000021, 1.218143975242000021, 1.218143975242000021, 1.218143975242000021, 1.218143975242000021) ) ) 
 REPRESENTATION_ITEM ( '' )  SURFACE ( )  );
#1318 = CARTESIAN_POINT ( 'NONE',  ( 7.903082831488999815, 1.104441311840999917, -4.650000000000000355 ) ) ;
#1319 = ORIENTED_EDGE ( 'NONE', *, *, #18872, .T. ) ;
#1320 = CARTESIAN_POINT ( 'NONE',  ( -0.8361072116183423386, -8.562808543069055034, 0.6163248887373835583 ) ) ;
#1321 = CARTESIAN_POINT ( 'NONE',  ( -9.457744079023445494, 8.455849424943661319, 0.8147896262398039990 ) ) ;
#1322 = CARTESIAN_POINT ( 'NONE',  ( 1.833235066396042390, 30.52147178659625482, -7.093182567678927519 ) ) ;
#1323 = ADVANCED_FACE ( 'NONE', ( #67848 ), #24150, .F. ) ;
#1324 = CARTESIAN_POINT ( 'NONE',  ( -13.74413898848804472, 6.078055256934359107, -0.3851777201596867650 ) ) ;
#1325 = CARTESIAN_POINT ( 'NONE',  ( -13.65589662657566272, 5.870180970331290382, 37.10564050855974472 ) ) ;
#1326 = ORIENTED_EDGE ( 'NONE', *, *, #45043, .F. ) ;
#1327 = CARTESIAN_POINT ( 'NONE',  ( 0.000000000000000000, 5.500000000000000000, 0.000000000000000000 ) ) ;
#1329 = ADVANCED_FACE ( 'NONE', ( #46530 ), #23798, .T. ) ;
#1328 = CARTESIAN_POINT ( 'NONE',  ( 2.046579255168226474, 26.45444131184000014, -1.591146413327178655 ) ) ;
#1330 = CARTESIAN_POINT ( 'NONE',  ( -20.33094374762812251, -2.109524000548487876, 37.60000000000033538 ) ) ;
#1331 = VERTEX_POINT ( 'NONE', #19797 ) ;
#1332 = DIRECTION ( 'NONE',  ( 0.000000000000000000, 0.000000000000000000, -1.000000000000000000 ) ) ;
#1333 = CARTESIAN_POINT ( 'NONE',  ( -14.02981477975124136, -5.635725585660937398, -0.8129382573978483073 ) ) ;
#1334 = FACE_BOUND ( 'NONE', #42068, .T. ) ;
#1335 = CARTESIAN_POINT ( 'NONE',  ( 0.2113685942632909653, -1.306092469116699073, -8.247452014396559505 ) ) ;
#1336 = ADVANCED_FACE ( 'NONE', ( #7539 ), #41465, .F. ) ;
#1337 = EDGE_CURVE ( 'NONE', #54529, #43887, #41907, .T. ) ;
#1338 = VERTEX_POINT ( 'NONE', #68215 ) ;
#1339 = CARTESIAN_POINT ( 'NONE',  ( 0.5889906703996989901, 7.091190733822742231, 36.84144446042147791 ) ) ;
#1340 = CARTESIAN_POINT ( 'NONE',  ( -5.021276593208001238, 7.599999999999999645, 14.83333396911999991 ) ) ;
#1341 = ORIENTED_EDGE ( 'NONE', *, *, #16720, .F. ) ;
#1342 = VERTEX_POINT ( 'NONE', #63502 ) ;
#1343 = CARTESIAN_POINT ( 'NONE',  ( 1.449859550900218563, -1.089011750161756639E-14, -8.007494141538451515 ) ) ;
#1344 = CARTESIAN_POINT ( 'NONE',  ( -1.300000000000000266, 5.599999999999999645, 25.54999999999999716 ) ) ;
#1345 = CARTESIAN_POINT ( 'NONE',  ( -0.9899999999999999911, 3.000000000000000000, 36.50000000000000000 ) ) ;
#1346 = CARTESIAN_POINT ( 'NONE',  ( 0.3154068001258866216, 8.393105793298209605, 35.48308130977378028 ) ) ;
#1347 = EDGE_LOOP ( 'NONE', ( #60778, #3807, #16044, #13052 ) ) ;
#1348 = ORIENTED_EDGE ( 'NONE', *, *, #37877, .T. ) ;
#1349 = DIRECTION ( 'NONE',  ( -1.000000000000000000, 0.000000000000000000, 0.000000000000000000 ) ) ;
#1350 = CIRCLE ( 'NONE', #3612, 0.6000000000000033085 ) ;
#1351 = EDGE_CURVE ( 'NONE', #51913, #55933, #57502, .T. ) ;
#1352 = CARTESIAN_POINT ( 'NONE',  ( -8.096824606485176545, -7.458939320551476015, 0.4878744508961618820 ) ) ;
#1353 = EDGE_LOOP ( 'NONE', ( #57221, #5380, #3830, #17259 ) ) ;
#1354 = CARTESIAN_POINT ( 'NONE',  ( -2.211329281735236574, 7.719728837839801017, 31.37812088812377809 ) ) ;
#1355 = ORIENTED_EDGE ( 'NONE', *, *, #62973, .T. ) ;
#1356 = CARTESIAN_POINT ( 'NONE',  ( -13.14011329422193164, 4.727148436985156188, -1.104551509862733205 ) ) ;
#1357 = ORIENTED_EDGE ( 'NONE', *, *, #53605, .F. ) ;
#1358 = AXIS2_PLACEMENT_3D ( 'NONE', #54802, #20856, #5303 ) ;
#1359 = VECTOR ( 'NONE', #19850, 999.9999999999998863 ) ;
#1360 = EDGE_CURVE ( 'NONE', #24785, #30244, #2139, .T. ) ;
#1361 = VECTOR ( 'NONE', #3855, 1000.000000000000000 ) ;
#1362 = EDGE_CURVE ( 'NONE', #20468, #70989, #8257, .T. ) ;
#1363 = DIRECTION ( 'NONE',  ( 0.000000000000000000, 0.000000000000000000, 1.000000000000000000 ) ) ;
#1364 = DIRECTION ( 'NONE',  ( 0.000000000000000000, 1.000000000000000000, 0.000000000000000000 ) ) ;
#1365 = CARTESIAN_POINT ( 'NONE',  ( -22.74705746157725983, 0.6148001291487888986, -5.388562559975390798 ) ) ;
#1366 = CARTESIAN_POINT ( 'NONE',  ( 1.049999999999999822, 3.345860705755508313, -7.131883666381001241 ) ) ;
#1367 = LINE ( 'NONE', #67456, #33526 ) ;
#1368 = CARTESIAN_POINT ( 'NONE',  ( -13.00801042164099286, -6.802447610128333544, 0.5487213284736401908 ) ) ;
#1369 = EDGE_CURVE ( 'NONE', #64037, #51703, #52910, .T. ) ;
#1370 = CARTESIAN_POINT ( 'NONE',  ( -21.60000000000000142, -1.000000000000000000, 0.000000000000000000 ) ) ;
#1371 = VERTEX_POINT ( 'NONE', #30973 ) ;
#1372 = CARTESIAN_POINT ( 'NONE',  ( 0.8995022761535157452, 0.1872407487810244242, -20.07378928764370940 ) ) ;
#1373 = DIRECTION ( 'NONE',  ( 0.000000000000000000, 0.000000000000000000, 1.000000000000000000 ) ) ;
#1374 = CARTESIAN_POINT ( 'NONE',  ( -12.14326137713280040, 6.249999999929879202, 36.60130385577478762 ) ) ;
#1375 = CARTESIAN_POINT ( 'NONE',  ( -11.99008453583614653, -6.083474110010938851, -1.099942162854918859 ) ) ;
#1376 = CARTESIAN_POINT ( 'NONE',  ( -0.5785913411751363311, 0.3000000000000040967, -20.00000000000000000 ) ) ;
#1377 = VERTEX_POINT ( 'NONE', #58088 ) ;
#1378 = EDGE_CURVE ( 'NONE', #45256, #61139, #62152, .T. ) ;
#1379 = DIRECTION ( 'NONE',  ( -0.7898621120581446053, -0.5641865379511958878, -0.2404400015174070204 ) ) ;
#1380 = DIRECTION ( 'NONE',  ( 0.5000000000000014433, 0.000000000000000000, -0.8660254037844379305 ) ) ;
#1381 = ORIENTED_EDGE ( 'NONE', *, *, #16976, .F. ) ;
#1382 = CARTESIAN_POINT ( 'NONE',  ( 1.149999999999999911, 1.704441311840999562, -5.450000000000001066 ) ) ;
#1383 = LINE ( 'NONE', #46495, #66896 ) ;
#1384 = MANIFOLD_SOLID_BREP ( 'Chamfer3', #68853 ) ;
#1385 = CALENDAR_DATE ( 2025, 13, 11 ) ;
#1386 = ORIENTED_EDGE ( 'NONE', *, *, #7405, .T. ) ;
#1387 = CARTESIAN_POINT ( 'NONE',  ( 2.656419729441620525, 28.89484501354389323, -7.324999999999998401 ) ) ;
#1388 = CARTESIAN_POINT ( 'NONE',  ( -19.39288797028864053, 5.084915280699460638, 36.50546258002139410 ) ) ;
#1389 = CARTESIAN_POINT ( 'NONE',  ( 1.860472587029681879, 30.48814882021975237, -7.247057563763859456 ) ) ;
#1390 = CARTESIAN_POINT ( 'NONE',  ( -4.510638296604052577, 7.500000000000000000, 26.91666650772002711 ) ) ;
#1391 = CARTESIAN_POINT ( 'NONE',  ( 4.898587196589412829E-16, -0.5000000000000000000, -4.000000000000000000 ) ) ;
#1392 = CARTESIAN_POINT ( 'NONE',  ( 1.642347593473000078, 26.28159139278000112, -4.971167005287999707 ) ) ;
#1393 = CARTESIAN_POINT ( 'NONE',  ( -0.5263721238802431257, -6.891113249394795304, 0.03910711757163083668 ) ) ;
#1394 = CARTESIAN_POINT ( 'NONE',  ( 1.852818956169376641, 26.45444131184001435, -1.598308062612246117 ) ) ;
#1395 = ORIENTED_EDGE ( 'NONE', *, *, #31701, .T. ) ;
#1396 = CARTESIAN_POINT ( 'NONE',  ( 0.1011123201781154862, -6.845051824630548509, 35.57874407270693951 ) ) ;
#1397 = CARTESIAN_POINT ( 'NONE',  ( -12.37233213053353253, 7.600936778603164079, 4.967760727793580244 ) ) ;
#1398 = CARTESIAN_POINT ( 'NONE',  ( -13.17755431860007143, -6.159092902004644543, -0.8840875482147108055 ) ) ;
#1399 = CIRCLE ( 'NONE', #41755, 1.800000000000000044 ) ;
#1400 = EDGE_LOOP ( 'NONE', ( #39227, #4098, #11445, #16130 ) ) ;
#1401 = CARTESIAN_POINT ( 'NONE',  ( -0.5152876792163552100, -7.524814848444828286, -0.8416462560594243358 ) ) ;
#1402 = VERTEX_POINT ( 'NONE', #12962 ) ;
#1404 = DIRECTION ( 'NONE',  ( 0.000000000000000000, 0.000000000000000000, 1.000000000000000000 ) ) ;
#1403 = CARTESIAN_POINT ( 'NONE',  ( -20.54823679854761309, 4.098904252395938919, 27.17368629475225106 ) ) ;
#1405 = CARTESIAN_POINT ( 'NONE',  ( 6.765002578332415695, 30.34412271936863092, -1.575000000540221379 ) ) ;
#1406 = CARTESIAN_POINT ( 'NONE',  ( -14.11289017297962900, 4.976648571415712929, 37.57317881945487414 ) ) ;
#1407 = CARTESIAN_POINT ( 'NONE',  ( -9.866890197004842378, 5.550000008864565793, 1.887130760911734262 ) ) ;
#1409 = ADVANCED_FACE ( 'NONE', ( #1760 ), #17795, .T. ) ;
#1408 = DIRECTION ( 'NONE',  ( 0.000000000000000000, 0.000000000000000000, -1.000000000000000000 ) ) ;
#1410 = VECTOR ( 'NONE', #36927, 1000.000000000000000 ) ;
#1411 = CIRCLE ( 'NONE', #29050, 0.09999999999999939493 ) ;
#1412 = DIRECTION ( 'NONE',  ( 1.000000000000000000, 0.000000000000000000, 0.000000000000000000 ) ) ;
#1413 = DIRECTION ( 'NONE',  ( 0.000000000000000000, 0.000000000000000000, 1.000000000000000000 ) ) ;
#1414 = AXIS2_PLACEMENT_3D ( 'NONE', #23513, #1117, #66498 ) ;
#1415 = DIRECTION ( 'NONE',  ( 1.000000000000000000, -2.671644637935903350E-15, 0.000000000000000000 ) ) ;
#1417 = CARTESIAN_POINT ( 'NONE',  ( 0.7213778982615053348, 0.7235311045977517175, -12.99700490071875336 ) ) ;
#1416 = CARTESIAN_POINT ( 'NONE',  ( -13.01799198090249554, -4.356099943771462257, -1.092005591434160650 ) ) ;
#1418 = CARTESIAN_POINT ( 'NONE',  ( 7.750000000000000000, 0.2337306337421209135, -3.179289321861371587 ) ) ;
#1419 = CARTESIAN_POINT ( 'NONE',  ( -13.00000000000000178, -2.500000000000000000, 40.00000000000000000 ) ) ;
#1420 = VERTEX_POINT ( 'NONE', #21211 ) ;
#1421 = CARTESIAN_POINT ( 'NONE',  ( 1.795751316144564846, 30.23845009030886288, -6.973508095682274366 ) ) ;
#1422 = VERTEX_POINT ( 'NONE', #65273 ) ;
#1423 = CARTESIAN_POINT ( 'NONE',  ( -12.10037236651949755, -6.883204344067148206, 36.42700478516287887 ) ) ;
#1424 = CARTESIAN_POINT ( 'NONE',  ( -15.14522788364397421, 6.721214103690049235, -5.221705804067523715 ) ) ;
#1425 = CARTESIAN_POINT ( 'NONE',  ( 5.150000000000000355, 2.004431331130666294, -7.926427420253999934 ) ) ;
#1426 = CARTESIAN_POINT ( 'NONE',  ( -4.255319148302178611, 7.500000000000000000, 26.16666650772003777 ) ) ;
#1427 = LINE ( 'NONE', #34985, #5422 ) ;
#1428 = VERTEX_POINT ( 'NONE', #32396 ) ;
#1429 = CARTESIAN_POINT ( 'NONE',  ( 1.591146413326425257, 26.30689777779484473, -2.046579255170225320 ) ) ;
#1430 = CARTESIAN_POINT ( 'NONE',  ( -13.43137353153819014, -8.011015430621126754, 36.22823799948193368 ) ) ;
#1431 = ORIENTED_EDGE ( 'NONE', *, *, #950, .T. ) ;
#1432 = CARTESIAN_POINT ( 'NONE',  ( 5.342843021174999762, 1.725273655460000111, -8.315936220413002289 ) ) ;
#1433 = PLANE ( 'NONE',  #49809 ) ;
#1434 = ADVANCED_FACE ( 'NONE', ( #4241 ), #64558, .T. ) ;
#1435 = DIRECTION ( 'NONE',  ( 0.8981382931840886652, 0.000000000000000000, -0.4397130954569944961 ) ) ;
#1436 = CARTESIAN_POINT ( 'NONE',  ( 4.300000655726738508, -3.750004469607271407, 34.51010945436379984 ) ) ;
#1437 = CARTESIAN_POINT ( 'NONE',  ( -12.03037855929775723, 3.450499289867487107, 17.94022804427759255 ) ) ;
#1438 = CARTESIAN_POINT ( 'NONE',  ( -12.14915130319635672, 6.279105037377770593, -1.097180079210752446 ) ) ;
#1439 =( BOUNDED_SURFACE ( )  B_SPLINE_SURFACE ( 3, 3, ( 
 ( #5647, #66685, #45000, #11438 ),
 ( #39575, #16879, #16524, #38510 ),
 ( #27699, #49721, #33801, #60204 ),
 ( #50424, #239, #67050, #17587 ) ),
 .UNSPECIFIED., .F., .F., .F. ) 
 B_SPLINE_SURFACE_WITH_KNOTS ( ( 4, 4 ),
 ( 4, 4 ),
 ( 0.000000000000000000, 1.000000000000000000 ),
 ( 0.000000000000000000, 1.000000000000000000 ),
 .UNSPECIFIED. ) 
 GEOMETRIC_REPRESENTATION_ITEM ( )  RATIONAL_B_SPLINE_SURFACE ( (
 ( 1.000000000000000000, 0.9707799965311242341, 0.9707799965311242341, 1.000000000000000000),
 ( 0.8047378541142260477, 0.7812234112254726748, 0.7812234112254726748, 0.8047378541142260477),
 ( 0.8047378541142260477, 0.7812234112254726748, 0.7812234112254726748, 0.8047378541142260477),
 ( 1.000000000000000000, 0.9707799965311242341, 0.9707799965311242341, 1.000000000000000000) ) ) 
 REPRESENTATION_ITEM ( '' )  SURFACE ( )  );
#1440 = FACE_OUTER_BOUND ( 'NONE', #41103, .T. ) ;
#1441 = CARTESIAN_POINT ( 'NONE',  ( -14.40000202445000355, 3.400000000000000355, 39.69985934342332712 ) ) ;
#1442 = COORDINATED_UNIVERSAL_TIME_OFFSET ( 8, 0, .BEHIND. ) ;
#1443 = CARTESIAN_POINT ( 'NONE',  ( 1.902246846072703779, 26.43195346673276802, -7.336426278936447609 ) ) ;
#1444 = CARTESIAN_POINT ( 'NONE',  ( -15.06123759738248502, -6.716417260269905043, -5.191518070460753975 ) ) ;
#1445 = VECTOR ( 'NONE', #8643, 1000.000000000000000 ) ;
#1446 = CARTESIAN_POINT ( 'NONE',  ( -11.01601381670739244, 7.602488809710026274, 35.03731572105840542 ) ) ;
#1447 = CARTESIAN_POINT ( 'NONE',  ( 0.1227348273149635738, 7.401615849272377368, -0.6119926987098288640 ) ) ;
#1448 = CARTESIAN_POINT ( 'NONE',  ( -8.105362761479899092, 7.399977995580206525, 0.5804066512991379323 ) ) ;
#1449 = CARTESIAN_POINT ( 'NONE',  ( -9.258780438476136965, -8.600000000000001421, 1.913359425013251292 ) ) ;
#1450 = CARTESIAN_POINT ( 'NONE',  ( -12.22854388101810308, -2.750379615546808765, 36.59780706439953946 ) ) ;
#1451 = VERTEX_POINT ( 'NONE', #15824 ) ;
#1452 = CARTESIAN_POINT ( 'NONE',  ( -13.21860069407147620, 7.751189658022584972, -0.3247776353081432421 ) ) ;
#1453 = EDGE_LOOP ( 'NONE', ( #25667, #39104, #29158, #52673, #60671 ) ) ;
#1454 = CARTESIAN_POINT ( 'NONE',  ( -13.76357097455575484, -4.495971777576886375, 37.59997265034370884 ) ) ;
#1455 = AXIS2_PLACEMENT_3D ( 'NONE', #23641, #62288, #66626 ) ;
#1456 = AXIS2_PLACEMENT_3D ( 'NONE', #19082, #40370, #62769 ) ;
#1457 = EDGE_CURVE ( 'NONE', #18308, #41458, #54838, .T. ) ;
#1458 = CARTESIAN_POINT ( 'NONE',  ( 7.025383164132636082, 30.33387136111179672, -7.143723492991655988 ) ) ;
#1459 = DIRECTION ( 'NONE',  ( 0.000000000000000000, 0.000000000000000000, 1.000000000000000000 ) ) ;
#1460 = VECTOR ( 'NONE', #16077, 1000.000000000000114 ) ;
#1461 = CARTESIAN_POINT ( 'NONE',  ( -13.75000000037777248, 5.090173355430013480, -7.238145259819046951E-11 ) ) ;
#1462 = ORIENTED_EDGE ( 'NONE', *, *, #43563, .F. ) ;
#1463 = LINE ( 'NONE', #44441, #60795 ) ;
#1464 = ADVANCED_FACE ( 'NONE', ( #69620 ), #22835, .T. ) ;
#1465 = CARTESIAN_POINT ( 'NONE',  ( -17.71457599941380323, 6.554453000993664347, -4.364704414118939724 ) ) ;
#1466 = CARTESIAN_POINT ( 'NONE',  ( -9.924865729171008510, -7.400000003850903063, 0.9687464147797207881 ) ) ;
#1467 = PERSON_AND_ORGANIZATION_ROLE ( 'creator' ) ;
#1468 = CARTESIAN_POINT ( 'NONE',  ( -19.50000000000000000, 2.600000000000000533, 28.00000000000000000 ) ) ;
#1469 = CARTESIAN_POINT ( 'NONE',  ( -14.47604068150147150, 6.600291957937709952, -4.361300029416139701 ) ) ;
#1470 = CARTESIAN_POINT ( 'NONE',  ( -0.9974685911200349420, 6.512292117511764289, -0.09993601995659356918 ) ) ;
#1471 = CARTESIAN_POINT ( 'NONE',  ( -2.291677311544519036, 8.599999028458352512, 1.000044668340734022 ) ) ;
#1472 = CARTESIAN_POINT ( 'NONE',  ( -16.64396140798919532, -6.744326408546710283, -5.389222640745538584 ) ) ;
#1473 = CARTESIAN_POINT ( 'NONE',  ( -13.15249569056656931, 8.383510283010679132, 35.47990082667393352 ) ) ;
#1474 = EDGE_CURVE ( 'NONE', #10013, #36144, #9044, .T. ) ;
#1475 = CARTESIAN_POINT ( 'NONE',  ( -19.03452387997209172, 2.315047951237905632, 40.00000000000000711 ) ) ;
#1476 = CARTESIAN_POINT ( 'NONE',  ( 6.843153666561842208, 30.38292270782563520, -1.547558337942435136 ) ) ;
#1477 = CARTESIAN_POINT ( 'NONE',  ( -12.25000000000000000, 7.099999593161982148, 2.750000000000204725 ) ) ;
#1478 = CARTESIAN_POINT ( 'NONE',  ( 6.989420286699775886, 30.43684604583625131, -7.147251295382463177 ) ) ;
#1479 = B_SPLINE_CURVE_WITH_KNOTS ( 'NONE', 3,
 ( #42130, #18444, #31299, #9638 ),
 .UNSPECIFIED., .F., .F.,
 ( 4, 4 ),
 ( 0.000000000000000000, 1.000000000000000000 ),
 .UNSPECIFIED. ) ;
#1480 = CARTESIAN_POINT ( 'NONE',  ( -11.89903661571313798, 7.598937022873611724, 2.525467641629330906 ) ) ;
#1481 = CARTESIAN_POINT ( 'NONE',  ( 7.324999999999999289, 26.45444132501717505, -4.449999992366241663 ) ) ;
#1482 = CARTESIAN_POINT ( 'NONE',  ( 6.005086022346658226, 0.2044413118407999719, -8.543391422122374124 ) ) ;
#1483 = CARTESIAN_POINT ( 'NONE',  ( -12.98814313701000067, -7.178313381208000443, 35.82247610771000268 ) ) ;
#1484 = VERTEX_POINT ( 'NONE', #6381 ) ;
#1486 = CARTESIAN_POINT ( 'NONE',  ( -0.7499985643060478324, 7.499987397212192874, 1.000095148985264970 ) ) ;
#1485 = CARTESIAN_POINT ( 'NONE',  ( 1.350020784332688129, 1.704441311841127460, -5.581428674436652138 ) ) ;
#1487 = DIRECTION ( 'NONE',  ( 0.000000000000000000, -0.03331483023264251997, 0.9994449069791542239 ) ) ;
#1488 = CARTESIAN_POINT ( 'NONE',  ( -10.33438739535136186, 5.500000000000000888, 1.788254074315638320 ) ) ;
#1489 = CARTESIAN_POINT ( 'NONE',  ( -0.2566834923464467733, 7.374153365039815888, 0.6314547211507778313 ) ) ;
#1490 = DIRECTION ( 'NONE',  ( 0.9354143466943068974, 0.000000000000000000, -0.3535533905911003028 ) ) ;
#1491 = CARTESIAN_POINT ( 'NONE',  ( -13.38307872003026766, -6.271127343793668985, 37.08589157046280604 ) ) ;
#1492 = CARTESIAN_POINT ( 'NONE',  ( -7.564696862250760212, 7.599999999998144240, 2.776921847655973163 ) ) ;
#1493 = VERTEX_POINT ( 'NONE', #1328 ) ;
#1494 = CARTESIAN_POINT ( 'NONE',  ( -12.41009324536062230, 7.601556993603635348, 27.18217559819455076 ) ) ;
#1495 = CARTESIAN_POINT ( 'NONE',  ( -9.056812713584694308, -6.499999933470999913, -0.4932050671639200967 ) ) ;
#1496 = ORIENTED_EDGE ( 'NONE', *, *, #69466, .T. ) ;
#1497 = CARTESIAN_POINT ( 'NONE',  ( 4.173637402782000017, 26.39589516032999938, -1.580503028426999634 ) ) ;
#1498 = DIRECTION ( 'NONE',  ( 0.7091098515587668238, 0.000000000000000000, -0.7050980204356722680 ) ) ;
#1499 = ORIENTED_EDGE ( 'NONE', *, *, #48098, .F. ) ;
#1500 = VERTEX_POINT ( 'NONE', #55865 ) ;
#1501 = CARTESIAN_POINT ( 'NONE',  ( 3.250000000000000444, 1.651358480350999969, -1.162143555444999921 ) ) ;
#1502 = CARTESIAN_POINT ( 'NONE',  ( -6.900000000000001243, -7.145702196133409956, 0.1627616711029694074 ) ) ;
#1503 = VERTEX_POINT ( 'NONE', #50093 ) ;
#1504 = VECTOR ( 'NONE', #2152, 1000.000000000000000 ) ;
#1505 = CARTESIAN_POINT ( 'NONE',  ( 6.918912026049000019, 30.34821071566999962, -7.272365826744000117 ) ) ;
#1506 = CARTESIAN_POINT ( 'NONE',  ( 3.436729082324999851, 2.814367136115000001, -0.5809087916697001086 ) ) ;
#1507 = CARTESIAN_POINT ( 'NONE',  ( -17.71620301312184864, -6.554027391312053474, -4.404977104248413156 ) ) ;
#1508 = CARTESIAN_POINT ( 'NONE',  ( -12.64210792829109842, 6.484712113392657962, 36.40111232982123113 ) ) ;
#1509 = CARTESIAN_POINT ( 'NONE',  ( -21.16907177298360310, 2.503359303550622972, 26.82323478639556313 ) ) ;
#1510 = AXIS2_PLACEMENT_3D ( 'NONE', #47831, #69863, #20389 ) ;
#1511 = CIRCLE ( 'NONE', #46460, 1.000000000000000000 ) ;
#1512 = DIRECTION ( 'NONE',  ( 0.000000000000000000, 0.000000000000000000, -1.000000000000000000 ) ) ;
#1513 = ORIENTED_EDGE ( 'NONE', *, *, #48851, .F. ) ;
#1514 = CARTESIAN_POINT ( 'NONE',  ( -2.118146172561013341, 7.671562800001128224, 36.67881535659081749 ) ) ;
#1515 = CARTESIAN_POINT ( 'NONE',  ( 0.000000000000000000, 0.000000000000000000, -1.100000000000000089 ) ) ;
#1516 = CARTESIAN_POINT ( 'NONE',  ( -13.36923881535097713, -5.600000000147204560, 35.50999999999999801 ) ) ;
#1517 = DIRECTION ( 'NONE',  ( 0.000000000000000000, 5.000150293810179392E-10, 1.000000000000000000 ) ) ;
#1518 = CARTESIAN_POINT ( 'NONE',  ( -12.27669908246614128, -2.705066621502049795, 39.99999999999997868 ) ) ;
#1519 = EDGE_CURVE ( 'NONE', #56929, #17615, #23361, .T. ) ;
#1520 = CARTESIAN_POINT ( 'NONE',  ( -8.893258101838148022, -7.365619818440463540, 0.5741084895416304068 ) ) ;
#1521 = CARTESIAN_POINT ( 'NONE',  ( 3.400000000000004352, -2.200000822923705357, 35.50999981966224794 ) ) ;
#1522 = CARTESIAN_POINT ( 'NONE',  ( -17.65886936164234555, 2.500000000000000888, 41.64056682901654938 ) ) ;
#1523 = EDGE_CURVE ( 'NONE', #69119, #36144, #11809, .T. ) ;
#1524 = CARTESIAN_POINT ( 'NONE',  ( -12.43186067459090616, 6.380480979584842061, -0.005242344173391269568 ) ) ;
#1525 = CARTESIAN_POINT ( 'NONE',  ( 2.047880062948179702, 26.30690436371869367, -1.590654754200133469 ) ) ;
#1526 = ORIENTED_EDGE ( 'NONE', *, *, #65360, .F. ) ;
#1527 = EDGE_LOOP ( 'NONE', ( #5518, #17193, #69294, #1462 ) ) ;
#1528 = CARTESIAN_POINT ( 'NONE',  ( 7.050001646229795860, 1.704441261298978993, -2.417773111086641169 ) ) ;
#1529 = EDGE_LOOP ( 'NONE', ( #20774, #23082, #46882, #6453 ) ) ;
#1530 = CARTESIAN_POINT ( 'NONE',  ( 1.099999999999999645, 7.063880585049806982, -0.3193706173745071153 ) ) ;
#1531 = CARTESIAN_POINT ( 'NONE',  ( -20.83924694834884406, 5.075845914707637796, 28.90401521673056706 ) ) ;
#1532 = CARTESIAN_POINT ( 'NONE',  ( -6.906687914750111013, -6.675325704476797739, -1.100000001142326100 ) ) ;
#1533 = CARTESIAN_POINT ( 'NONE',  ( -21.36096829005786901, 2.463673297075873680, 29.14999999741050729 ) ) ;
#1534 = UNCERTAINTY_MEASURE_WITH_UNIT (LENGTH_MEASURE( 1.000000000000000082E-05 ), #56185, 'distance_accuracy_value', 'NONE');
#1535 = CARTESIAN_POINT ( 'NONE',  ( 0.6999999999999996225, 7.993135712155974737, -0.2598270414160477326 ) ) ;
#1536 = VERTEX_POINT ( 'NONE', #609 ) ;
#1537 = CARTESIAN_POINT ( 'NONE',  ( -9.956341708907169519, -8.237926607617383823, -0.1610276240688384985 ) ) ;
#1538 = CARTESIAN_POINT ( 'NONE',  ( -13.68115138467143588, 6.047562499258837931, -0.07788309914484387031 ) ) ;
#1539 = ORIENTED_EDGE ( 'NONE', *, *, #20505, .T. ) ;
#1540 = CARTESIAN_POINT ( 'NONE',  ( -13.75395835520789412, -5.766255585398066152, 37.18122190226073798 ) ) ;
#1541 = CARTESIAN_POINT ( 'NONE',  ( -22.60000000000000142, -1.000000000000000888, -4.359222640745561428 ) ) ;
#1542 = ORIENTED_EDGE ( 'NONE', *, *, #58749, .T. ) ;
#1543 = CARTESIAN_POINT ( 'NONE',  ( -0.9018366448748870168, -0.1888889873910593042, -19.06112100651573016 ) ) ;
#1544 = CARTESIAN_POINT ( 'NONE',  ( -19.00000000000000000, -2.000000000000000000, 36.50000000000000000 ) ) ;
#1545 = VECTOR ( 'NONE', #39450, 1000.000000000000000 ) ;
#1546 = CARTESIAN_POINT ( 'NONE',  ( -13.68809570149283239, -7.742600119989941909, 0.2806681321575787980 ) ) ;
#1547 = CARTESIAN_POINT ( 'NONE',  ( -13.74185430354830650, -6.226769463628698098, -0.2132569411690808381 ) ) ;
#1548 = CIRCLE ( 'NONE', #33819, 0.1000000000000000194 ) ;
#1549 = DIRECTION ( 'NONE',  ( 0.000000000000000000, 1.000000000000000000, 0.000000000000000000 ) ) ;
#1550 = ORIENTED_EDGE ( 'NONE', *, *, #1640, .T. ) ;
#1551 = CARTESIAN_POINT ( 'NONE',  ( -22.53520281602556352, 1.786737356752748695, -4.501722599630798349 ) ) ;
#1552 = CARTESIAN_POINT ( 'NONE',  ( -15.18559835584920314, 2.500000000000000000, 41.98244689266248031 ) ) ;
#1553 = CARTESIAN_POINT ( 'NONE',  ( -19.12500000000000000, -6.249999999999995559, 1.355252715606880543E-17 ) ) ;
#1554 = CARTESIAN_POINT ( 'NONE',  ( -8.100000000008396484, 0.000000000000000000, 0.5000025913987715676 ) ) ;
#1555 = CARTESIAN_POINT ( 'NONE',  ( -0.02632137561503487128, 1.348735584914711794, -8.010621403728002576 ) ) ;
#1557 = ADVANCED_FACE ( 'NONE', ( #28416 ), #38884, .F. ) ;
#1556 = VECTOR ( 'NONE', #45308, 1000.000000000000000 ) ;
#1558 = FACE_OUTER_BOUND ( 'NONE', #29786, .T. ) ;
#1559 = CIRCLE ( 'NONE', #28072, 0.5000000000000004441 ) ;
#1560 = CARTESIAN_POINT ( 'NONE',  ( 0.000000000000000000, 13.00000000000000000, -2.299999999999999822 ) ) ;
#1561 = CARTESIAN_POINT ( 'NONE',  ( -9.243447894661764863, 7.331602299337151685, -0.5572811956073604467 ) ) ;
#1562 = DIRECTION ( 'NONE',  ( 0.000000000000000000, 0.000000000000000000, -1.000000000000000000 ) ) ;
#1563 = CARTESIAN_POINT ( 'NONE',  ( -5.021276593208001238, 7.599999999999999645, 18.83333301544000093 ) ) ;
#1564 = VERTEX_POINT ( 'NONE', #968 ) ;
#1566 = CARTESIAN_POINT ( 'NONE',  ( -18.24827965541999930, 5.238643129047000357, 27.82813924767999580 ) ) ;
#1565 = DIRECTION ( 'NONE',  ( -1.000000000000000000, 0.000000000000000000, 0.000000000000000000 ) ) ;
#1567 = CARTESIAN_POINT ( 'NONE',  ( -7.680656447918911667, -8.359598319055779214, 0.7695442394231024608 ) ) ;
#1568 = CARTESIAN_POINT ( 'NONE',  ( -21.19552112083999873, 2.641281094958999986, 26.70881624677999966 ) ) ;
#1569 = DIRECTION ( 'NONE',  ( -0.000000000000000000, -1.000000000000000000, -0.000000000000000000 ) ) ;
#1570 = CARTESIAN_POINT ( 'NONE',  ( 1.485668784512848450, 29.45366343184268842, -6.679655809420864898 ) ) ;
#1571 = DIRECTION ( 'NONE',  ( -1.000000000000000000, -0.000000000000000000, -0.000000000000000000 ) ) ;
#1572 = CARTESIAN_POINT ( 'NONE',  ( -13.75000000000000000, -4.500004729975000117, -0.1000000000000000056 ) ) ;
#1573 = FACE_OUTER_BOUND ( 'NONE', #25957, .T. ) ;
#1574 = VERTEX_POINT ( 'NONE', #34177 ) ;
#1575 = CARTESIAN_POINT ( 'NONE',  ( -0.8835793354834871050, -7.478154308788853122, -0.8586369963280386930 ) ) ;
#1576 = CARTESIAN_POINT ( 'NONE',  ( 5.111248924685997785, 2.644190888164000164, -8.392458679719000614 ) ) ;
#1577 = CARTESIAN_POINT ( 'NONE',  ( -7.744737259898328396, 7.751081347019480816, 16.37283441615216262 ) ) ;
#1578 = LINE ( 'NONE', #35142, #68080 ) ;
#1579 = EDGE_LOOP ( 'NONE', ( #4252, #69394, #39974, #36304 ) ) ;
#1580 = LINE ( 'NONE', #29036, #12611 ) ;
#1581 = ORIENTED_EDGE ( 'NONE', *, *, #43955, .F. ) ;
#1582 = CARTESIAN_POINT ( 'NONE',  ( 7.750000000000001776, 0.3758152720882294018, -3.179958884941782138 ) ) ;
#1583 = CYLINDRICAL_SURFACE ( 'NONE', #20496, 1.199999999999998845 ) ;
#1584 = CARTESIAN_POINT ( 'NONE',  ( 0.3924129051500026000, 1.320715435558408979, -8.739937618765820204 ) ) ;
#1585 = ADVANCED_FACE ( 'NONE', ( #55515 ), #67420, .F. ) ;
#1586 = DIRECTION ( 'NONE',  ( 1.000000000000000000, 0.000000000000000000, -0.000000000000000000 ) ) ;
#1587 = CARTESIAN_POINT ( 'NONE',  ( -13.73916912458657791, 6.241557934609010871, -0.2078501435025923716 ) ) ;
#1588 = CARTESIAN_POINT ( 'NONE',  ( -13.10638952292572768, 5.864636990763703928, 37.36111509897460081 ) ) ;
#1589 = LINE ( 'NONE', #67691, #13785 ) ;
#1590 = ORIENTED_EDGE ( 'NONE', *, *, #66256, .T. ) ;
#1591 = CARTESIAN_POINT ( 'NONE',  ( -10.81850228918290036, 3.000000000000000444, 2.207964459086934728 ) ) ;
#1592 = DIRECTION ( 'NONE',  ( 0.000000000000000000, 1.000000000000000000, 0.000000000000000000 ) ) ;
#1593 = LINE ( 'NONE', #62282, #5682 ) ;
#1594 = ORIENTED_EDGE ( 'NONE', *, *, #35532, .F. ) ;
#1595 = CARTESIAN_POINT ( 'NONE',  ( -1.442841253859781236, 7.068434498379459363, 36.22998619639405860 ) ) ;
#1596 = CARTESIAN_POINT ( 'NONE',  ( 0.01599063065866999922, -7.188216977799999796, 0.9208128620070999970 ) ) ;
#1597 = CC_DESIGN_PERSON_AND_ORGANIZATION_ASSIGNMENT ( #44003, #71096, ( #13386 ) ) ;
#1598 = CARTESIAN_POINT ( 'NONE',  ( 2.538757730082827901, 2.704445750767665135, -7.981141128938784135 ) ) ;
#1599 = DIRECTION ( 'NONE',  ( 0.000000000000000000, -0.000000000000000000, 1.000000000000000000 ) ) ;
#1600 = EDGE_LOOP ( 'NONE', ( #65332, #44249, #59181 ) ) ;
#1601 = CARTESIAN_POINT ( 'NONE',  ( -19.09999999999999787, 2.000000000000001776, 37.50000000000000000 ) ) ;
#1602 = CIRCLE ( 'NONE', #10839, 1.399999999999998579 ) ;
#1603 = CARTESIAN_POINT ( 'NONE',  ( 1.236243768757999906, 2.004441311841000051, -5.450000000000000178 ) ) ;
#1604 = DIRECTION ( 'NONE',  ( 0.000000000000000000, 0.000000000000000000, 1.000000000000000000 ) ) ;
#1605 = CARTESIAN_POINT ( 'NONE',  ( 0.04518555649311382927, 1.443183969317587634, -8.050250984192292236 ) ) ;
#1606 = VECTOR ( 'NONE', #52695, 1000.000000000000000 ) ;
#1607 = ADVANCED_FACE ( 'NONE', ( #67069 ), #27347, .T. ) ;
#1608 = CARTESIAN_POINT ( 'NONE',  ( -0.9699534125105131466, 0.3306516051067505124, -17.55896439665732345 ) ) ;
#1609 = VECTOR ( 'NONE', #28984, 1000.000000000000000 ) ;
#1610 = ORIENTED_EDGE ( 'NONE', *, *, #13516, .F. ) ;
#1611 = VECTOR ( 'NONE', #64539, 1000.000000000000000 ) ;
#1612 = EDGE_LOOP ( 'NONE', ( #44951, #12355, #48452, #25773 ) ) ;
#1613 = CARTESIAN_POINT ( 'NONE',  ( -2.045602668247342937, -6.000000000000000888, 18.02844538072196912 ) ) ;
#1614 = CARTESIAN_POINT ( 'NONE',  ( 1.676782950830192003E-13, -2.985337019509024081, 5.191933128219832660 ) ) ;
#1615 = CARTESIAN_POINT ( 'NONE',  ( -8.063462811154577636, -7.429478857898855537, 0.2641750019320416309 ) ) ;
#1616 = CARTESIAN_POINT ( 'NONE',  ( -15.98076034182776972, -2.041330690813025761, 28.79349999999999810 ) ) ;
#1617 = ORIENTED_EDGE ( 'NONE', *, *, #58205, .F. ) ;
#1618 = CARTESIAN_POINT ( 'NONE',  ( -6.909908932974591522, 7.794434487540573109, 32.90670789393331575 ) ) ;
#1619 = CARTESIAN_POINT ( 'NONE',  ( -9.054844677313278467, -7.200434737342683356, -0.3191972716172687408 ) ) ;
#1620 = DIRECTION ( 'NONE',  ( 0.000000000000000000, -0.4904897339975014536, -0.8714469696103488427 ) ) ;
#1621 = CARTESIAN_POINT ( 'NONE',  ( -13.54950394183973472, 6.183691334447926735, -0.4279259565634166984 ) ) ;
#1622 = ORIENTED_EDGE ( 'NONE', *, *, #14773, .F. ) ;
#1623 = DIRECTION ( 'NONE',  ( 0.000000000000000000, 0.000000000000000000, -1.000000000000000000 ) ) ;
#1624 = CARTESIAN_POINT ( 'NONE',  ( -0.4524111120202143344, -1.278621903047107100, -8.984725981077287926 ) ) ;
#1625 = CARTESIAN_POINT ( 'NONE',  ( 1.099999999999999645, 0.000000000000000000, -0.7888537696277124756 ) ) ;
#1626 = DIRECTION ( 'NONE',  ( 0.000000000000000000, 1.000000000000000000, 0.000000000000000000 ) ) ;
#1627 = CARTESIAN_POINT ( 'NONE',  ( -7.680656441682355506, -8.359598323838602241, 0.7695442414747787341 ) ) ;
#1628 = DIRECTION ( 'NONE',  ( 0.4705882352301908877, -0.000000000000000000, 0.8823529412105649561 ) ) ;
#1629 = DIRECTION ( 'NONE',  ( -1.000000000000000000, 0.000000000000000000, 0.000000000000000000 ) ) ;
#1630 =( BOUNDED_CURVE ( )  B_SPLINE_CURVE ( 3, ( #38759, #16417, #17123, #55032 ),
 .UNSPECIFIED., .F., .F. ) 
 B_SPLINE_CURVE_WITH_KNOTS ( ( 4, 4 ),
 ( 3.141592510178663922, 3.428373184898798165 ),
 .UNSPECIFIED. ) 
 CURVE ( )  GEOMETRIC_REPRESENTATION_ITEM ( )  RATIONAL_B_SPLINE_CURVE ( ( 1.000000000000000000, 0.9931581386175706294, 0.9931581386175706294, 1.000000000000000000 ) ) 
 REPRESENTATION_ITEM ( '' )  );
#1631 = DIRECTION ( 'NONE',  ( -0.000000000000000000, -1.000000000000000000, 0.000000000000000000 ) ) ;
#1632 = ORIENTED_EDGE ( 'NONE', *, *, #2690, .F. ) ;
#1633 = CARTESIAN_POINT ( 'NONE',  ( -9.231578013322469189, 8.249012383949017035, 0.6822755109755238578 ) ) ;
#1634 = B_SPLINE_CURVE_WITH_KNOTS ( 'NONE', 3,
 ( #39919, #57248, #13197, #61969, #18630, #12488, #2725, #24749, #62326, #46764 ),
 .UNSPECIFIED., .F., .F.,
 ( 4, 2, 2, 2, 4 ),
 ( 1.980382420356659203E-05, 0.0008203474138809322639, 0.001620891003558297926, 0.002421434593235663370, 0.003221978182913029249 ),
 .UNSPECIFIED. ) ;
#1635 = CARTESIAN_POINT ( 'NONE',  ( -12.27497320924389079, -7.416252440459039086, -0.9168009555823366519 ) ) ;
#1636 = CARTESIAN_POINT ( 'NONE',  ( -12.89999999999999858, 2.000000000000000444, 37.27188367950164150 ) ) ;
#1637 = EDGE_CURVE ( 'NONE', #62049, #44375, #17949, .T. ) ;
#1638 = CARTESIAN_POINT ( 'NONE',  ( 4.450000000000000178, 0.2044413118407999996, -4.450000000000000178 ) ) ;
#1639 = CARTESIAN_POINT ( 'NONE',  ( 2.061297374307681007, 26.36175296131631640, -1.478678990417621186 ) ) ;
#1640 = EDGE_CURVE ( 'NONE', #20761, #5853, #61760, .T. ) ;
#1641 = EDGE_CURVE ( 'NONE', #68902, #58804, #46005, .T. ) ;
#1642 = VERTEX_POINT ( 'NONE', #12881 ) ;
#1643 = CARTESIAN_POINT ( 'NONE',  ( -9.995857613263090968, 6.674803555588662896, -1.095347216123699896 ) ) ;
#1644 = CARTESIAN_POINT ( 'NONE',  ( -3.533014438735560425, 7.597277896820243903, 0.8911602962026572428 ) ) ;
#1645 = CIRCLE ( 'NONE', #55842, 0.3499999999999996447 ) ;
#1646 = CARTESIAN_POINT ( 'NONE',  ( -12.93516228750567620, -7.266618955789677869, 35.49609934037317771 ) ) ;
#1647 = CARTESIAN_POINT ( 'NONE',  ( -22.54799173142471957, -1.740558037400608882, -4.440297373792541968 ) ) ;
#1648 = VERTEX_POINT ( 'NONE', #13227 ) ;
#1649 = CARTESIAN_POINT ( 'NONE',  ( -12.00000000000011191, 2.130607071406124930, 36.50000000000000000 ) ) ;
#1650 = CARTESIAN_POINT ( 'NONE',  ( -13.31587712198864537, 5.295184617362100887, 36.30167676876083505 ) ) ;
#1651 = CARTESIAN_POINT ( 'NONE',  ( -15.50000000017600144, -2.600000000000000089, 41.99999999999999289 ) ) ;
#1652 = CIRCLE ( 'NONE', #61633, 4.000000000000000000 ) ;
#1653 = DIRECTION ( 'NONE',  ( 0.5598833697789707964, -0.000000000000000000, -0.8285714285714564920 ) ) ;
#1654 = CARTESIAN_POINT ( 'NONE',  ( 6.290153878044637104, 1.702773265711271522, -1.795565307568444569 ) ) ;
#1655 = VECTOR ( 'NONE', #25265, 1000.000000000000000 ) ;
#1656 = ORIENTED_EDGE ( 'NONE', *, *, #68821, .T. ) ;
#1657 = CARTESIAN_POINT ( 'NONE',  ( 4.665709890218138867, 30.39409291609835861, -2.860839412413409999 ) ) ;
#1658 = DIRECTION ( 'NONE',  ( -1.000000000000000000, 0.000000000000000000, -0.000000000000000000 ) ) ;
#1659 = CARTESIAN_POINT ( 'NONE',  ( -11.43936414048530104, 7.619927690477466875, 8.097446768844774212 ) ) ;
#1660 = CARTESIAN_POINT ( 'NONE',  ( 7.784571554749778244, 0.1919990755393350401, -4.678979119912269447 ) ) ;
#1661 = ORIENTED_EDGE ( 'NONE', *, *, #4856, .F. ) ;
#1662 = CARTESIAN_POINT ( 'NONE',  ( -1.347969568746863134, -8.226104024162058437, -0.07544732405222601135 ) ) ;
#1663 = CARTESIAN_POINT ( 'NONE',  ( -11.00000000000000000, 6.049999999999999822, 2.299999993703469858 ) ) ;
#1664 = CARTESIAN_POINT ( 'NONE',  ( 4.450000000000000178, -1.545558688158999994, -6.049999999999999822 ) ) ;
#1665 = EDGE_CURVE ( 'NONE', #49945, #45202, #46078, .T. ) ;
#1666 = CARTESIAN_POINT ( 'NONE',  ( -13.88865670558383592, 5.835230844434192932, -0.6434646134494736991 ) ) ;
#1667 = CARTESIAN_POINT ( 'NONE',  ( -13.84931801418597175, 4.519278403881517470, 37.60002634970939539 ) ) ;
#1668 = ORIENTED_EDGE ( 'NONE', *, *, #49131, .T. ) ;
#1669 = DIRECTION ( 'NONE',  ( 0.000000000000000000, 1.000000000000000000, 0.000000000000000000 ) ) ;
#1670 = DIRECTION ( 'NONE',  ( 0.7033231574841942724, 0.2010808243818868746, -0.6818379853105605015 ) ) ;
#1671 = EDGE_CURVE ( 'NONE', #52206, #9135, #68832, .T. ) ;
#1672 = EDGE_CURVE ( 'NONE', #61316, #9446, #7097, .T. ) ;
#1673 = CARTESIAN_POINT ( 'NONE',  ( -20.27374521051863709, -2.266048560271520351, 37.60000000000032117 ) ) ;
#1674 = VERTEX_POINT ( 'NONE', #57636 ) ;
#1675 = PLANE ( 'NONE',  #14254 ) ;
#1676 = CARTESIAN_POINT ( 'NONE',  ( -11.99991433457094914, -5.455879687665118105, -1.096282509196186750 ) ) ;
#1677 = CARTESIAN_POINT ( 'NONE',  ( -7.075129031364838283, -7.400000001381421555, 0.9687487869421819164 ) ) ;
#1678 = CARTESIAN_POINT ( 'NONE',  ( -6.927380428142999591, -7.493358756616999905, 0.8542492120956000079 ) ) ;
#1679 = VECTOR ( 'NONE', #3554, 1000.000000000000000 ) ;
#1680 = ORIENTED_EDGE ( 'NONE', *, *, #37284, .T. ) ;
#1681 = CARTESIAN_POINT ( 'NONE',  ( -1.120549779389774958, 6.654616885469269327, 37.60308402443496334 ) ) ;
#1682 = LINE ( 'NONE', #32490, #22179 ) ;
#1683 = ORIENTED_EDGE ( 'NONE', *, *, #32144, .F. ) ;
#1684 = EDGE_LOOP ( 'NONE', ( #19316, #19038, #21506, #63510 ) ) ;
#1685 = CARTESIAN_POINT ( 'NONE',  ( -17.48639827804940694, 2.599999999931746242, 38.90772216132559436 ) ) ;
#1686 = CARTESIAN_POINT ( 'NONE',  ( 0.6999999999999996225, 8.216535186955512771, 0.2120930803965706546 ) ) ;
#1687 = FACE_OUTER_BOUND ( 'NONE', #21387, .T. ) ;
#1688 = ADVANCED_FACE ( 'NONE', ( #8530 ), #40301, .F. ) ;
#1689 = CARTESIAN_POINT ( 'NONE',  ( -0.05819826761251630648, -8.465745087004293623, 35.52229938207253213 ) ) ;
#1690 = CARTESIAN_POINT ( 'NONE',  ( -16.59921413043773697, 2.399999999999999911, 39.53069895574358839 ) ) ;
#1691 = DIRECTION ( 'NONE',  ( -1.000000000000000000, 0.000000000000000000, 0.000000000000000000 ) ) ;
#1693 = ADVANCED_FACE ( 'NONE', ( #35579, #63409 ), #18660, .T. ) ;
#1692 = CARTESIAN_POINT ( 'NONE',  ( 0.3223223156130657907, 8.037483694252129496, 36.59005202393336731 ) ) ;
#1694 = ORIENTED_EDGE ( 'NONE', *, *, #59249, .F. ) ;
#1695 = ORIENTED_EDGE ( 'NONE', *, *, #49958, .F. ) ;
#1696 = DIRECTION ( 'NONE',  ( 0.000000000000000000, 1.000000000000000000, 0.000000000000000000 ) ) ;
#1697 = AXIS2_PLACEMENT_3D ( 'NONE', #8736, #45930, #47000 ) ;
#1698 = DIRECTION ( 'NONE',  ( -1.000000000000000000, -0.000000000000000000, -0.000000000000000000 ) ) ;
#1699 = EDGE_LOOP ( 'NONE', ( #30588, #14292, #44127, #52838 ) ) ;
#1700 = CARTESIAN_POINT ( 'NONE',  ( -4.102845768147393990, 7.797480151438676899, 31.14807033281388016 ) ) ;
#1701 = ADVANCED_FACE ( 'NONE', ( #35949 ), #63060, .F. ) ;
#1702 = ORIENTED_EDGE ( 'NONE', *, *, #7866, .F. ) ;
#1703 = CARTESIAN_POINT ( 'NONE',  ( -12.92886037176738512, 6.216789210187290138, -0.8862584342554638006 ) ) ;
#1704 = ORIENTED_EDGE ( 'NONE', *, *, #55953, .F. ) ;
#1705 = PERSON_AND_ORGANIZATION ( #17226, #5342 ) ;
#1706 = AXIS2_PLACEMENT_3D ( 'NONE', #21576, #5315, #27354 ) ;
#1707 = CARTESIAN_POINT ( 'NONE',  ( -14.19595125045078632, -6.537650374174338808, 0.4853803956956784238 ) ) ;
#1708 = CARTESIAN_POINT ( 'NONE',  ( -13.08425494437369352, 6.249998231394648940, -0.7984405191804329061 ) ) ;
#1709 = CARTESIAN_POINT ( 'NONE',  ( 0.000000000000000000, 18.50000000000000000, 0.000000000000000000 ) ) ;
#1710 = CARTESIAN_POINT ( 'NONE',  ( 1.182911392404790263, 3.345860705755508313, -7.471362611492196493 ) ) ;
#1711 = CARTESIAN_POINT ( 'NONE',  ( -18.09999999999999787, 0.000000000000000000, 30.00000000000000000 ) ) ;
#1712 = CARTESIAN_POINT ( 'NONE',  ( -13.00015588107685183, -7.165182276658448757, 1.013576393307953127 ) ) ;
#1713 = CARTESIAN_POINT ( 'NONE',  ( -12.00000945961844856, -5.224879275966437753, 4.474502365847676799E-11 ) ) ;
#1714 = ORIENTED_EDGE ( 'NONE', *, *, #3384, .T. ) ;
#1715 = CARTESIAN_POINT ( 'NONE',  ( -13.75000001499451052, 5.500000000003511857, 2.650000113677617453 ) ) ;
#1716 = PERSON ( 'NAUO-PER3', 'UNSPECIFIED', 'UNSPECIFIED', ('UNSPECIFIED'), ('UNSPECIFIED'), ('UNSPECIFIED') ) ;
#1717 = LINE ( 'NONE', #51896, #62905 ) ;
#1718 = CARTESIAN_POINT ( 'NONE',  ( -13.75000000000000178, 5.600000010621795532, 35.65353632679123308 ) ) ;
#1719 = ADVANCED_FACE ( 'NONE', ( #46440 ), #40665, .T. ) ;
#1720 = CARTESIAN_POINT ( 'NONE',  ( -13.07296852475012550, -6.224074437985838593, -0.8064404367396246220 ) ) ;
#1721 = CARTESIAN_POINT ( 'NONE',  ( 1.825000556363209681, 26.20444131184110148, -2.134968093484764129 ) ) ;
#1722 = ORIENTED_EDGE ( 'NONE', *, *, #59856, .T. ) ;
#1723 = CARTESIAN_POINT ( 'NONE',  ( -2.002729726743239791, 2.999999999999999112, 26.56998529424751254 ) ) ;
#1724 = CARTESIAN_POINT ( 'NONE',  ( 4.296407417595348832, 31.80426739970387828, -6.081676054566392153 ) ) ;
#1725 =( BOUNDED_CURVE ( )  B_SPLINE_CURVE ( 3, ( #29198, #34588, #6092, #51213 ),
 .UNSPECIFIED., .F., .F. ) 
 B_SPLINE_CURVE_WITH_KNOTS ( ( 4, 4 ),
 ( 0.000000000000000000, 1.000000000000000000 ),
 .UNSPECIFIED. ) 
 CURVE ( )  GEOMETRIC_REPRESENTATION_ITEM ( )  RATIONAL_B_SPLINE_CURVE ( ( 1.000000000000000000, 0.8047378552887578529, 0.8047378552887578529, 1.000000000000000000 ) ) 
 REPRESENTATION_ITEM ( '' )  );
#1726 = ORIENTED_EDGE ( 'NONE', *, *, #61489, .F. ) ;
#1727 = FACE_OUTER_BOUND ( 'NONE', #52830, .T. ) ;
#1728 = CARTESIAN_POINT ( 'NONE',  ( 1.848494423694960309, 26.45444131184000724, -7.121927704010293070 ) ) ;
#1730 = EDGE_CURVE ( 'NONE', #65315, #52955, #24428, .T. ) ;
#1729 = PERSON_AND_ORGANIZATION ( #41373, #16888 ) ;
#1731 = AXIS2_PLACEMENT_3D ( 'NONE', #2234, #1517, #13076 ) ;
#1732 = EDGE_CURVE ( 'NONE', #45663, #25592, #34520, .T. ) ;
#1733 = ORIENTED_EDGE ( 'NONE', *, *, #31689, .T. ) ;
#1734 = CARTESIAN_POINT ( 'NONE',  ( 3.723437326280567561, 30.35245394047707634, -7.325000000000000178 ) ) ;
#1735 = CARTESIAN_POINT ( 'NONE',  ( 3.064416751145339735, 3.404441311840999518, -9.505889913607429520 ) ) ;
#1736 = VERTEX_POINT ( 'NONE', #41376 ) ;
#1737 = CARTESIAN_POINT ( 'NONE',  ( -22.69052385101024782, -0.05814106319303410236, -5.003333309655631389 ) ) ;
#1738 = CARTESIAN_POINT ( 'NONE',  ( 5.299999999999999822, -4.815141108639565519E-17, 0.000000000000000000 ) ) ;
#1739 = DIRECTION ( 'NONE',  ( -0.000000000000000000, -1.000000000000000000, -0.000000000000000000 ) ) ;
#1740 = CARTESIAN_POINT ( 'NONE',  ( -14.16984399317491850, -6.571214720757880379, 0.5991925730782616810 ) ) ;
#1741 = CARTESIAN_POINT ( 'NONE',  ( -0.3270783581739568069, -6.839538075676854234, 0.1428874550776430830 ) ) ;
#1742 = CARTESIAN_POINT ( 'NONE',  ( 6.979959714392493630, 30.41562443826731865, -7.180801449345095122 ) ) ;
#1743 = LINE ( 'NONE', #68901, #38346 ) ;
#1744 = ORIENTED_EDGE ( 'NONE', *, *, #47534, .T. ) ;
#1745 = CARTESIAN_POINT ( 'NONE',  ( -0.1306392618494895130, -6.319590257257345023, 36.02208483562107233 ) ) ;
#1746 = CARTESIAN_POINT ( 'NONE',  ( -0.5829408426558938539, 7.601840974711436161, 5.229463966035273081 ) ) ;
#1747 = CC_DESIGN_APPROVAL ( #46598, ( #51009 ) ) ;
#1748 = DIRECTION ( 'NONE',  ( -9.995180430484530360E-25, -7.656558707840528336E-08, -0.9999999999999971134 ) ) ;
#1749 = ORIENTED_EDGE ( 'NONE', *, *, #70968, .F. ) ;
#1750 = VECTOR ( 'NONE', #38211, 1000.000000000000000 ) ;
#1751 = CARTESIAN_POINT ( 'NONE',  ( -1.656676386511297672, -7.136615946613997785, -0.8771352719867704373 ) ) ;
#1752 = B_SPLINE_CURVE_WITH_KNOTS ( 'NONE', 3,
 ( #9071, #57481, #14150, #3301, #69735, #18862, #31089, #2594, #13432, #40866, #41935, #69025, #29675, #8730, #63965, #20259, #3655, #42278, #35431, #58200, #36504, #64311, #36149, #58549, #30031, #8011, #25328 ),
 .UNSPECIFIED., .F., .F.,
 ( 4, 2, 2, 2, 2, 1, 2, 2, 2, 2, 2, 2, 2, 4 ),
 ( 0.000000000000000000, 0.1250000000000353328, 0.2500000000000706657, 0.3750000000001060263, 0.4375000000001195155, 0.4687500000001306177, 0.4843750000001315614, 0.5000000000001325606, 0.6250000000000950351, 0.6875000000000707212, 0.7187500000000640599, 0.7343750000000666134, 0.7500000000000690559, 1.000000000000000000 ),
 .UNSPECIFIED. ) ;
#1753 = VERTEX_POINT ( 'NONE', #52578 ) ;
#1755 = CARTESIAN_POINT ( 'NONE',  ( 0.06507477651601124846, 1.342474603199816707, -8.045167848787276199 ) ) ;
#1754 = CARTESIAN_POINT ( 'NONE',  ( -19.13630738768836181, 5.188384220989533446, 27.17353265438427457 ) ) ;
#1756 = CARTESIAN_POINT ( 'NONE',  ( 1.453612577959993768, 0.8118925565804697708, -7.959403148839717446 ) ) ;
#1757 = CARTESIAN_POINT ( 'NONE',  ( -13.95025108964758687, 5.803724604794214592, 37.18948809046038662 ) ) ;
#1758 = PLANE ( 'NONE',  #34305 ) ;
#1759 = CARTESIAN_POINT ( 'NONE',  ( -17.81560484320364424, 6.527271823718974630, -4.525105182315576791 ) ) ;
#1760 = FACE_OUTER_BOUND ( 'NONE', #6231, .T. ) ;
#1761 = DIRECTION ( 'NONE',  ( 0.000000000000000000, 0.000000000000000000, -1.000000000000000000 ) ) ;
#1762 = EDGE_CURVE ( 'NONE', #1503, #62810, #2192, .T. ) ;
#1763 = CARTESIAN_POINT ( 'NONE',  ( -9.971459453143493690, 6.050000005269326131, 2.115638345757651084 ) ) ;
#1764 = EDGE_CURVE ( 'NONE', #58935, #57254, #17214, .T. ) ;
#1765 = LINE ( 'NONE', #45456, #39593 ) ;
#1766 = VECTOR ( 'NONE', #53166, 1000.000000000000000 ) ;
#1768 = CARTESIAN_POINT ( 'NONE',  ( 0.5990923378474197758, 1.046469192368631562, -10.48596179471039491 ) ) ;
#1767 = CARTESIAN_POINT ( 'NONE',  ( -13.84990757902383685, -4.505200572899259903, -1.100010402914071150 ) ) ;
#1769 = CYLINDRICAL_SURFACE ( 'NONE', #14452, 0.8999999999999980238 ) ;
#1770 = CARTESIAN_POINT ( 'NONE',  ( -15.74549709711726919, 1.399999999999999911, 37.50000096146000317 ) ) ;
#1771 = ORIENTED_EDGE ( 'NONE', *, *, #7515, .T. ) ;
#1772 = CARTESIAN_POINT ( 'NONE',  ( 3.447759966373000307, 1.704050320464999713, -0.6906343025389000134 ) ) ;
#1773 = ORIENTED_EDGE ( 'NONE', *, *, #32894, .F. ) ;
#1774 = CARTESIAN_POINT ( 'NONE',  ( -12.00939036557564954, -6.509392496668113814, 36.50000033409751410 ) ) ;
#1775 = CARTESIAN_POINT ( 'NONE',  ( 4.446919883989000510, 26.34775336207999885, -7.430765179096000317 ) ) ;
#1776 = CARTESIAN_POINT ( 'NONE',  ( -10.09331145423913867, 6.499999966735502177, -1.100000000000000533 ) ) ;
#1777 = B_SPLINE_CURVE_WITH_KNOTS ( 'NONE', 3,
 ( #60831, #6286, #49992, #33009, #5559, #60473, #65895, #66964, #5924, #28319, #50345, #71291, #61191 ),
 .UNSPECIFIED., .F., .F.,
 ( 4, 3, 3, 3, 4 ),
 ( 9.337871672667179654E-11, 6.363799875439742903E-07, 1.825203597999914914E-06, 2.459649910231814412E-06, 4.641114308075797739E-06 ),
 .UNSPECIFIED. ) ;
#1778 = CARTESIAN_POINT ( 'NONE',  ( 0.000000000000000000, 13.00000000000000178, 2.000000000000000000 ) ) ;
#1779 = LINE ( 'NONE', #7559, #7755 ) ;
#1780 = EDGE_CURVE ( 'NONE', #25991, #6648, #11422, .T. ) ;
#1781 = VERTEX_POINT ( 'NONE', #56580 ) ;
#1782 = DIRECTION ( 'NONE',  ( 0.000000000000000000, 0.000000000000000000, 1.000000000000000000 ) ) ;
#1783 = CARTESIAN_POINT ( 'NONE',  ( -13.88350570357308555, -7.652500211619395643, 35.47977874972128376 ) ) ;
#1784 = EDGE_LOOP ( 'NONE', ( #28619, #59819, #9770, #68418 ) ) ;
#1785 = CARTESIAN_POINT ( 'NONE',  ( -16.35724427714211515, 6.765148210006671547, -5.383812516066220688 ) ) ;
#1786 = CARTESIAN_POINT ( 'NONE',  ( 5.416713475098999808, 1.660279427412000297, -8.339986534327000101 ) ) ;
#1787 = CIRCLE ( 'NONE', #64057, 0.8999999999999980238 ) ;
#1788 = CARTESIAN_POINT ( 'NONE',  ( -14.46673776544033885, -6.599222069310640926, -4.360122645160813271 ) ) ;
#1789 = EDGE_CURVE ( 'NONE', #18980, #30213, #42537, .T. ) ;
#1790 = DIRECTION ( 'NONE',  ( 0.8529521523990662990, -0.000000000000000000, -0.5219891049799793015 ) ) ;
#1791 = LINE ( 'NONE', #11564, #58071 ) ;
#1792 = CARTESIAN_POINT ( 'NONE',  ( 0.3133369065167659340, 7.800966572938613730, 36.84846433028030077 ) ) ;
#1793 = CARTESIAN_POINT ( 'NONE',  ( -12.19426878284437521, 4.395832537093278702, -1.120542051417281915 ) ) ;
#1794 = CARTESIAN_POINT ( 'NONE',  ( -0.7586928077180301599, -8.588552444466539981, 35.77002395304717197 ) ) ;
#1795 = CARTESIAN_POINT ( 'NONE',  ( -17.49795279885844224, 3.399999999999999911, 40.06283997270173103 ) ) ;
#1796 = COORDINATED_UNIVERSAL_TIME_OFFSET ( 8, 0, .BEHIND. ) ;
#1797 = SECURITY_CLASSIFICATION ( '', '', #5999 ) ;
#1798 = FACE_OUTER_BOUND ( 'NONE', #57232, .T. ) ;
#1799 = CARTESIAN_POINT ( 'NONE',  ( -7.079156370003938825, -6.499999933899336391, -0.003332208680144397965 ) ) ;
#1800 = CARTESIAN_POINT ( 'NONE',  ( -3.850742663695274626, 7.594994161696986268, 35.32285436811368839 ) ) ;
#1801 = CARTESIAN_POINT ( 'NONE',  ( 0.1221003330478191845, 7.958666200840406546, -0.1806052603732136164 ) ) ;
#1802 = DIRECTION ( 'NONE',  ( 0.000000000000000000, 0.000000000000000000, -1.000000000000000000 ) ) ;
#1803 = B_SPLINE_CURVE_WITH_KNOTS ( 'NONE', 3,
 ( #26632, #48667, #11112, #70693, #21934, #65282, #21219, #10033, #15473, #66002, #26998, #71405, #16548, #4247, #43595, #32402, #38533, #33113, #60585, #47949, #55164, #25924, #37455, #69972, #59150, #20501, #43242, #64568, #15119, #59503, #37103, #31693, #26273, #70329, #20864, #32038 ),
 .UNSPECIFIED., .F., .F.,
 ( 4, 2, 1, 2, 2, 1, 2, 2, 2, 1, 1, 1, 1, 2, 2, 2, 2, 1, 1, 2, 2, 4 ),
 ( 0.000000000000000000, 0.06249999999999175659, 0.09374999999998603895, 0.1093749999999828332, 0.1249999999999796274, 0.1874999999999599209, 0.2187499999999486244, 0.2499999999999373002, 0.3749999999998888112, 0.4374999999998666067, 0.4687499999998556710, 0.4843749999998518407, 0.4921874999998518407, 0.4960937499998536726, 0.4999999999998555600, 0.6249999999998852029, 0.6874999999999000799, 0.7187499999999077405, 0.7343749999999108491, 0.7421874999999130695, 0.7499999999999154010, 1.000000000000000000 ),
 .UNSPECIFIED. ) ;
#1804 = CARTESIAN_POINT ( 'NONE',  ( 1.574740607782000312, 26.46635528843000174, -4.461206566488000291 ) ) ;
#1805 = AXIS2_PLACEMENT_3D ( 'NONE', #60716, #59998, #15253 ) ;
#1806 = CARTESIAN_POINT ( 'NONE',  ( -12.46499668961742557, -2.610831451073940102, 36.69379749613200659 ) ) ;
#1807 = ORIENTED_EDGE ( 'NONE', *, *, #57777, .T. ) ;
#1808 = CARTESIAN_POINT ( 'NONE',  ( -12.70765719510567848, 6.354722195765324599, -0.9857057023609991919 ) ) ;
#1809 = ORIENTED_EDGE ( 'NONE', *, *, #67402, .T. ) ;
#1810 = CARTESIAN_POINT ( 'NONE',  ( -14.16266162640594928, -4.572583693401062632, 37.60728053618288413 ) ) ;
#1811 = EDGE_CURVE ( 'NONE', #16236, #26304, #45724, .T. ) ;
#1812 = CARTESIAN_POINT ( 'NONE',  ( 7.016911949118945557, 30.24953584994437605, -7.089525796266058499 ) ) ;
#1813 = DIRECTION ( 'NONE',  ( -1.000000000000000000, 0.000000000000000000, 0.000000000000000000 ) ) ;
#1814 = ADVANCED_FACE ( 'NONE', ( #29473 ), #2030, .F. ) ;
#1815 = CARTESIAN_POINT ( 'NONE',  ( 1.256330268011959461, 4.204441311834165695, -1.496534244816325021 ) ) ;
#1816 = AXIS2_PLACEMENT_3D ( 'NONE', #7333, #51033, #845 ) ;
#1817 = ORIENTED_EDGE ( 'NONE', *, *, #25080, .T. ) ;
#1818 = DIRECTION ( 'NONE',  ( 0.000000000000000000, 0.000000000000000000, -1.000000000000000000 ) ) ;
#1819 = DIRECTION ( 'NONE',  ( 0.000000000000000000, 0.000000000000000000, 1.000000000000000000 ) ) ;
#1821 = CIRCLE ( 'NONE', #13375, 2.599999999999998312 ) ;
#1820 = CALENDAR_DATE ( 2025, 13, 11 ) ;
#1822 = EDGE_CURVE ( 'NONE', #40663, #25744, #23894, .T. ) ;
#1823 = CARTESIAN_POINT ( 'NONE',  ( -8.899993016283692882, 7.248466894600172239, 0.4998708144091880134 ) ) ;
#1824 = CARTESIAN_POINT ( 'NONE',  ( -15.29315338724677531, 2.921987910806349564, 39.46378681379464837 ) ) ;
#1825 = CARTESIAN_POINT ( 'NONE',  ( 0.000000000000000000, 0.000000000000000000, -8.003749120306396847 ) ) ;
#1826 = CARTESIAN_POINT ( 'NONE',  ( -11.99881774088167674, -6.499382962768307515, -1.099999667205539877 ) ) ;
#1827 = CARTESIAN_POINT ( 'NONE',  ( -0.6499751486888768470, -1.087825157418435440, -9.186405388253980675 ) ) ;
#1828 = CARTESIAN_POINT ( 'NONE',  ( -13.13230739508374256, 8.317207613061128768, 36.03287070659757774 ) ) ;
#1829 = CARTESIAN_POINT ( 'NONE',  ( 0.6999999999999996225, -8.393119861636774814, 0.9900346848793035726 ) ) ;
#1830 = DIRECTION ( 'NONE',  ( 1.000000000000000000, 0.000000000000000000, 0.000000000000000000 ) ) ;
#1831 = LINE ( 'NONE', #35390, #188 ) ;
#1832 = PRODUCT ( 'UngF Surgical Injector MagnetStack', 'UngF Surgical Injector MagnetStack', '', ( #62140 ) ) ;
#1833 = LINE ( 'NONE', #17402, #34851 ) ;
#1834 = CARTESIAN_POINT ( 'NONE',  ( -9.693755310140581116, 7.646109017986953305, 3.014186139159283240 ) ) ;
#1836 = VECTOR ( 'NONE', #59081, 1000.000000000000000 ) ;
#1835 = CARTESIAN_POINT ( 'NONE',  ( -12.59999989150994892, 6.749999999999911182, 2.750000000000634603 ) ) ;
#1837 = EDGE_CURVE ( 'NONE', #43679, #13910, #47501, .T. ) ;
#1838 = CARTESIAN_POINT ( 'NONE',  ( -12.29748341222999919, -6.968803902209001144, 36.53056502741999623 ) ) ;
#1839 = ORIENTED_EDGE ( 'NONE', *, *, #9562, .F. ) ;
#1841 = CARTESIAN_POINT ( 'NONE',  ( -13.05000000000000071, 3.425000000000000266, 31.50000000000000000 ) ) ;
#1840 = CARTESIAN_POINT ( 'NONE',  ( -5.361702084541724034, 7.500000000000000000, 14.25000000000369482 ) ) ;
#1842 = CARTESIAN_POINT ( 'NONE',  ( 1.575003860377983456, 29.20443995586311559, -6.827080324826131807 ) ) ;
#1843 = CARTESIAN_POINT ( 'NONE',  ( -11.70272972674324308, 5.500000000000000000, 1.680014705751940784 ) ) ;
#1844 = CARTESIAN_POINT ( 'NONE',  ( -0.4414299590205907342, 7.541883450587096860, 1.013075383407550767 ) ) ;
#1845 = SHAPE_REPRESENTATION ( 'UngF Surgical Injector Model Revised', ( #41036, #29488, #53702, #20257, #65216, #24904, #14499, #1805, #65265, #39835, #45608, #57173, #54862, #64074, #34117 ), #26029 ) ;
#1846 = CARTESIAN_POINT ( 'NONE',  ( 2.192153603971586762, 4.204441311841000228, -6.398007647511739115 ) ) ;
#1847 = CARTESIAN_POINT ( 'NONE',  ( -13.74811302746010000, -6.209423960155197264, 36.73344286762992539 ) ) ;
#1848 = CARTESIAN_POINT ( 'NONE',  ( -14.10000001508471712, -6.700000015798367237, 0.7991921054126189805 ) ) ;
#1849 = ORIENTED_EDGE ( 'NONE', *, *, #70941, .F. ) ;
#1850 = CARTESIAN_POINT ( 'NONE',  ( -9.090037603538343447, 7.799352551595508665, 25.50091583445225396 ) ) ;
#1851 = DIRECTION ( 'NONE',  ( 0.000000000000000000, 0.000000000000000000, 1.000000000000000000 ) ) ;
#1853 = EDGE_CURVE ( 'NONE', #65464, #40120, #65187, .T. ) ;
#1852 = CC_DESIGN_APPROVAL ( #38190, ( #34114 ) ) ;
#1854 = CARTESIAN_POINT ( 'NONE',  ( 3.603648855925999595, 26.26945526816999887, -1.654786315836000110 ) ) ;
#1855 = CARTESIAN_POINT ( 'NONE',  ( -17.59926984337780098, 2.499990652202707775, 39.58193383909030416 ) ) ;
#1856 = ORIENTED_EDGE ( 'NONE', *, *, #52499, .F. ) ;
#1857 = EDGE_LOOP ( 'NONE', ( #57610, #40570, #40406, #39395, #21414 ) ) ;
#1858 = CARTESIAN_POINT ( 'NONE',  ( -8.074771119999702762, 6.597974371198660926, -0.3963294364550041249 ) ) ;
#1860 = EDGE_CURVE ( 'NONE', #70840, #52096, #36765, .T. ) ;
#1859 = APPROVAL_PERSON_ORGANIZATION ( #6715, #24021, #66673 ) ;
#1861 = DIRECTION ( 'NONE',  ( 1.000000000000000000, 0.000000000000000000, -0.000000000000000000 ) ) ;
#1862 = ORIENTED_EDGE ( 'NONE', *, *, #2007, .F. ) ;
#1863 = CARTESIAN_POINT ( 'NONE',  ( -0.2806487411123504416, 6.663340304565102734, 0.1675925787069761086 ) ) ;
#1864 = CARTESIAN_POINT ( 'NONE',  ( -15.89958910856016239, 6.773565403181723177, -5.382823650113008007 ) ) ;
#1865 = CARTESIAN_POINT ( 'NONE',  ( 1.661143031486516097, 26.22107004195205704, -5.148551709551280275 ) ) ;
#1866 = B_SPLINE_CURVE_WITH_KNOTS ( 'NONE', 3,
 ( #38737, #37317, #5517, #22144 ),
 .UNSPECIFIED., .F., .F.,
 ( 4, 4 ),
 ( 0.9856738250859854444, 1.000000000000000000 ),
 .UNSPECIFIED. ) ;
#1867 = CARTESIAN_POINT ( 'NONE',  ( -12.40365851992258506, 6.255409051290309996, 36.48032246537612622 ) ) ;
#1868 = CARTESIAN_POINT ( 'NONE',  ( -13.25542492633796421, 4.552348922579457557, -0.09999999999999986677 ) ) ;
#1869 =( BOUNDED_SURFACE ( )  B_SPLINE_SURFACE ( 3, 3, ( 
 ( #12417, #27956, #29024, #39121 ),
 ( #6638, #45261, #61181, #39843 ),
 ( #1218, #6988, #44202, #27600 ),
 ( #60822, #6276, #33350, #10989 ) ),
 .UNSPECIFIED., .F., .F., .T. ) 
 B_SPLINE_SURFACE_WITH_KNOTS ( ( 4, 4 ),
 ( 4, 4 ),
 ( 0.000000000000000000, 1.000000000000000000 ),
 ( 0.000000000000000000, 1.000000000000000000 ),
 .UNSPECIFIED. ) 
 GEOMETRIC_REPRESENTATION_ITEM ( )  RATIONAL_B_SPLINE_SURFACE ( (
 ( 1.000000000000000000, 0.9215438068727449528, 0.9215438068727449528, 1.000000000000000000),
 ( 0.8025111867385930076, 0.7395492140850473683, 0.7395492140850473683, 0.8025111867385930076),
 ( 0.8025111867385930076, 0.7395492140850473683, 0.7395492140850473683, 0.8025111867385930076),
 ( 1.000000000000000000, 0.9215438068727449528, 0.9215438068727449528, 1.000000000000000000) ) ) 
 REPRESENTATION_ITEM ( '' )  SURFACE ( )  );
#1870 = CARTESIAN_POINT ( 'NONE',  ( -13.49781515553589095, -6.008907790740937394, -0.5594316371142429301 ) ) ;
#1871 = CARTESIAN_POINT ( 'NONE',  ( 0.000000000000000000, -3.099999999852500299, 4.946722207824600481 ) ) ;
#1872 = ORIENTED_EDGE ( 'NONE', *, *, #41778, .T. ) ;
#1874 = EDGE_CURVE ( 'NONE', #24235, #1422, #22551, .T. ) ;
#1873 = EDGE_CURVE ( 'NONE', #17959, #8983, #21127, .T. ) ;
#1875 = ORIENTED_EDGE ( 'NONE', *, *, #45102, .T. ) ;
#1876 = CARTESIAN_POINT ( 'NONE',  ( -0.7030494717362570922, 8.383130717412111466, 36.48214356253576796 ) ) ;
#1877 = CARTESIAN_POINT ( 'NONE',  ( -19.55826662575380936, 3.050000000000000266, 28.79950340329179781 ) ) ;
#1878 = AXIS2_PLACEMENT_3D ( 'NONE', #49541, #49184, #60022 ) ;
#1879 = DIRECTION ( 'NONE',  ( 0.000000000000000000, 0.000000000000000000, -1.000000000000000000 ) ) ;
#1880 = DIRECTION ( 'NONE',  ( -0.9989991622226882528, 2.602085213963636864E-15, 0.04472889310464862184 ) ) ;
#1881 = CARTESIAN_POINT ( 'NONE',  ( -0.6051493840179005268, 0.4000013418735250958, -20.00000000000000000 ) ) ;
#1882 = DIRECTION ( 'NONE',  ( -0.000000000000000000, -1.000000000000000000, -0.000000000000000000 ) ) ;
#1883 = CARTESIAN_POINT ( 'NONE',  ( 4.332537039817313307, 3.153267683069309602, 37.65597443641834019 ) ) ;
#1884 = CARTESIAN_POINT ( 'NONE',  ( -16.75450300173201512, 2.499999999999999556, 41.99999997655798012 ) ) ;
#1885 = CARTESIAN_POINT ( 'NONE',  ( -12.72934188896367758, 7.336952199609280356, 0.5450985441908560158 ) ) ;
#1886 = DIRECTION ( 'NONE',  ( 0.000000000000000000, -1.000000000000000000, 0.000000000000000000 ) ) ;
#1887 = VERTEX_POINT ( 'NONE', #64115 ) ;
#1888 = ORIENTED_EDGE ( 'NONE', *, *, #29262, .F. ) ;
#1889 = CARTESIAN_POINT ( 'NONE',  ( 1.149999999999891553, 3.304441311840999873, -2.189469088908694516 ) ) ;
#1890 = ORIENTED_EDGE ( 'NONE', *, *, #56018, .F. ) ;
#1891 = CARTESIAN_POINT ( 'NONE',  ( 1.100000000000000755, 7.530409192774431659, -0.04541710003650295535 ) ) ;
#1892 = VECTOR ( 'NONE', #39709, 1000.000000000000000 ) ;
#1893 = CARTESIAN_POINT ( 'NONE',  ( 0.3279591355239522832, -1.342016199241146790, -8.621237081243940281 ) ) ;
#1894 = CARTESIAN_POINT ( 'NONE',  ( -7.121500705423787991, -7.014023697914629096, -1.035467359142062671 ) ) ;
#1895 = DIRECTION ( 'NONE',  ( -0.000000000000000000, -1.000000000000000000, -0.000000000000000000 ) ) ;
#1896 = B_SPLINE_CURVE_WITH_KNOTS ( 'NONE', 3,
 ( #38704, #27529, #49562, #44137, #60759, #39057, #61116, #11635, #33649, #39783, #40499, #67607, #50270, #35417, #66887, #56766, #1865, #28960, #18129, #23189 ),
 .UNSPECIFIED., .F., .F.,
 ( 4, 2, 2, 2, 1, 1, 2, 1, 1, 2, 2, 4 ),
 ( 0.000000000000000000, 0.1250000000000003608, 0.1874999999999980294, 0.2031249999999976130, 0.2187499999999971967, 0.2499999999999963363, 0.3749999999999973910, 0.4374999999999987232, 0.4687499999999995004, 0.4843750000000009437, 0.5000000000000023315, 1.000000000000000000 ),
 .UNSPECIFIED. ) ;
#1897 = CARTESIAN_POINT ( 'NONE',  ( -12.05002682788902568, -6.718515079843646376, -0.07869027779478793283 ) ) ;
#1898 = ORIENTED_EDGE ( 'NONE', *, *, #5171, .F. ) ;
#1899 = CARTESIAN_POINT ( 'NONE',  ( -9.705208826991526649, -8.187511329107309166, -0.1273637045582228233 ) ) ;
#1900 = CARTESIAN_POINT ( 'NONE',  ( -13.34267993594350443, 5.256812991367394439, 0.3934715834264747025 ) ) ;
#1901 = VERTEX_POINT ( 'NONE', #70598 ) ;
#1902 = CARTESIAN_POINT ( 'NONE',  ( -13.96943732960525608, -5.807420866682219796, 37.19081627013217428 ) ) ;
#1903 = DIRECTION ( 'NONE',  ( 0.000000000000000000, 0.000000000000000000, -1.000000000000000000 ) ) ;
#1904 = CC_DESIGN_SECURITY_CLASSIFICATION ( #48022, ( #71504 ) ) ;
#1905 = ORIENTED_EDGE ( 'NONE', *, *, #28610, .F. ) ;
#1906 = CARTESIAN_POINT ( 'NONE',  ( -0.9752540012815920090, -0.04280330369556382270, -19.81928517086383223 ) ) ;
#1907 = DIRECTION ( 'NONE',  ( 0.000000000000000000, 0.000000000000000000, -1.000000000000000000 ) ) ;
#1908 = CARTESIAN_POINT ( 'NONE',  ( -13.75519178780418450, -7.339555269505639856, 0.01553104570869463970 ) ) ;
#1909 = CARTESIAN_POINT ( 'NONE',  ( -13.27375931399047282, -6.333304404688832712, -0.6762496989403606884 ) ) ;
#1910 = B_SPLINE_CURVE_WITH_KNOTS ( 'NONE', 3,
 ( #4646, #31032, #70379, #14802, #26679, #48716, #59550, #70740, #53769, #64259 ),
 .UNSPECIFIED., .F., .F.,
 ( 4, 2, 2, 2, 4 ),
 ( -8.217470668796379371E-17, 0.1249999999999993616, 0.2499999999999988065, 0.3749999999999982792, 0.4999999999999977240 ),
 .UNSPECIFIED. ) ;
#1911 = VERTEX_POINT ( 'NONE', #59057 ) ;
#1912 = CARTESIAN_POINT ( 'NONE',  ( -22.49975079764134378, 1.916038386733303733, -4.584948798370099610 ) ) ;
#1913 = DIRECTION ( 'NONE',  ( 0.000000000000000000, 1.000000000000000000, 0.000000000000000000 ) ) ;
#1914 = FACE_OUTER_BOUND ( 'NONE', #59773, .T. ) ;
#1915 = CARTESIAN_POINT ( 'NONE',  ( 0.000000000000000000, 6.999999999999999112, -2.500000000000000000 ) ) ;
#1916 = DIRECTION ( 'NONE',  ( 0.000000000000000000, 0.000000000000000000, 1.000000000000000000 ) ) ;
#1917 = DIRECTION ( 'NONE',  ( 0.000000000000000000, 0.000000000000000000, 1.000000000000000000 ) ) ;
#1918 = CIRCLE ( 'NONE', #20365, 0.3000000000000000444 ) ;
#1919 = DIRECTION ( 'NONE',  ( 0.000000000000000000, 0.000000000000000000, 1.000000000000000000 ) ) ;
#1920 = CARTESIAN_POINT ( 'NONE',  ( -8.917189443709188978, 7.242663717890708064, 0.1826959571103715652 ) ) ;
#1921 = EDGE_CURVE ( 'NONE', #54379, #54408, #14300, .T. ) ;
#1922 = CARTESIAN_POINT ( 'NONE',  ( 3.318571325579892317, 1.704441311840871220, -1.350020784377388150 ) ) ;
#1923 = CARTESIAN_POINT ( 'NONE',  ( -1.850000000000000089, -3.000000000000000000, 5.150000000000000355 ) ) ;
#1924 = ORIENTED_EDGE ( 'NONE', *, *, #68842, .T. ) ;
#1926 = CARTESIAN_POINT ( 'NONE',  ( -19.56687181678000087, 4.642898165063001237, 26.75690812443000510 ) ) ;
#1925 = CARTESIAN_POINT ( 'NONE',  ( -16.76194053106804205, -2.499999415891928312, 38.09169897445288200 ) ) ;
#1927 = LINE ( 'NONE', #62253, #63726 ) ;
#1928 = CARTESIAN_POINT ( 'NONE',  ( 1.637499129359674122, 29.20444131147533540, -6.930392621880978155 ) ) ;
#1929 = CARTESIAN_POINT ( 'NONE',  ( -13.15156652152150762, 2.603310681667752924, 37.26438055098076774 ) ) ;
#1930 = EDGE_CURVE ( 'NONE', #55505, #48572, #26900, .T. ) ;
#1931 = DIRECTION ( 'NONE',  ( -0.9713213633444073292, 0.000000000000000000, 0.2377704967206017983 ) ) ;
#1932 = CARTESIAN_POINT ( 'NONE',  ( 6.985899162343316426, 1.204441311841000006, -0.9130148055872195911 ) ) ;
#1933 = CARTESIAN_POINT ( 'NONE',  ( -15.50000000033000092, -2.000000000000000000, 42.50000000000000000 ) ) ;
#1934 = CARTESIAN_POINT ( 'NONE',  ( 7.309345243447026519, 26.30690437730860509, -6.852119943276819392 ) ) ;
#1935 = ORIENTED_EDGE ( 'NONE', *, *, #5358, .T. ) ;
#1936 = CARTESIAN_POINT ( 'NONE',  ( -0.8021925583669089477, -8.164360700481907429, -0.2840956744618057250 ) ) ;
#1937 = CARTESIAN_POINT ( 'NONE',  ( 5.041312196755000308, 2.450285071658000025, -8.403133597823998713 ) ) ;
#1938 = CARTESIAN_POINT ( 'NONE',  ( -3.458175859134491770, 7.797107753851460821, 19.13452156472675725 ) ) ;
#1939 = CARTESIAN_POINT ( 'NONE',  ( -16.00000000000000000, 0.000000000000000000, -5.389222640745532367 ) ) ;
#1940 = ADVANCED_FACE ( 'NONE', ( #58703 ), #39900, .T. ) ;
#1941 = ORIENTED_EDGE ( 'NONE', *, *, #3470, .F. ) ;
#1942 = CARTESIAN_POINT ( 'NONE',  ( -12.50568718367950893, 5.807653390527435455, -1.175631755549474855 ) ) ;
#1943 = ORIENTED_EDGE ( 'NONE', *, *, #54733, .T. ) ;
#1944 = VECTOR ( 'NONE', #8035, 1000.000000000000000 ) ;
#1945 = CARTESIAN_POINT ( 'NONE',  ( -16.09466673327778707, -2.579224597493325444, 40.99377400634121926 ) ) ;
#1946 = CARTESIAN_POINT ( 'NONE',  ( 5.160091404681000249, 1.911865865895999939, -0.6075354545425000197 ) ) ;
#1947 = CARTESIAN_POINT ( 'NONE',  ( 0.3955775347426512822, 1.339690246919471139, -8.608997340659470865 ) ) ;
#1948 = ADVANCED_FACE ( 'NONE', ( #20411 ), #9591, .T. ) ;
#1949 = LINE ( 'NONE', #12081, #7892 ) ;
#1950 = CARTESIAN_POINT ( 'NONE',  ( -14.09610733156980267, 5.280136546590880720, -0.9907127888412409211 ) ) ;
#1951 = CARTESIAN_POINT ( 'NONE',  ( -12.59204450037562495, 5.558004151983773511, 37.58551836687629333 ) ) ;
#1952 = CARTESIAN_POINT ( 'NONE',  ( -8.000000000000000000, 7.500000000000000000, 15.58333396912000168 ) ) ;
#1953 = ORIENTED_EDGE ( 'NONE', *, *, #68356, .T. ) ;
#1954 = CARTESIAN_POINT ( 'NONE',  ( -11.44206593617979273, 3.000000000000000000, 2.083134121282471884 ) ) ;
#1955 = CARTESIAN_POINT ( 'NONE',  ( -0.09236543913660019700, 1.346836525214958780, -8.003749120306396847 ) ) ;
#1956 = CARTESIAN_POINT ( 'NONE',  ( 7.363834757904998973, 26.34520699377999975, -4.451716747231000859 ) ) ;
#1957 = VERTEX_POINT ( 'NONE', #52921 ) ;
#1958 = ADVANCED_FACE ( 'NONE', ( #64475 ), #34406, .T. ) ;
#1959 = CARTESIAN_POINT ( 'NONE',  ( -1.286551177468616469, 7.179215027751769895, 36.21992578837296861 ) ) ;
#1960 = DIRECTION ( 'NONE',  ( -0.000000000000000000, 1.000000000000000000, -0.000000000000000000 ) ) ;
#1961 = CARTESIAN_POINT ( 'NONE',  ( 3.500000000000000000, -2.100000822923703048, 35.60999984671137497 ) ) ;
#1962 = ADVANCED_FACE ( 'NONE', ( #1243 ), #66614, .T. ) ;
#1963 = CARTESIAN_POINT ( 'NONE',  ( -12.34309971082997670, 7.889970609032700644, 37.08665030706688981 ) ) ;
#1964 = ORIENTED_EDGE ( 'NONE', *, *, #10714, .F. ) ;
#1965 = CARTESIAN_POINT ( 'NONE',  ( 5.519290191778974730, 4.204441311841000228, -1.673358267781923647 ) ) ;
#1966 = EDGE_CURVE ( 'NONE', #29007, #63442, #52274, .T. ) ;
#1967 = FACE_OUTER_BOUND ( 'NONE', #24831, .T. ) ;
#1968 = CARTESIAN_POINT ( 'NONE',  ( 5.700951507795299911, 31.60088741166800119, -7.325000557394851342 ) ) ;
#1969 = CARTESIAN_POINT ( 'NONE',  ( -0.9494787504695516578, -0.01104444065293278682, -16.00669606738009776 ) ) ;
#1970 = EDGE_LOOP ( 'NONE', ( #17853, #60195, #44627, #40532 ) ) ;
#1971 = ORIENTED_EDGE ( 'NONE', *, *, #38489, .F. ) ;
#1972 = VECTOR ( 'NONE', #68891, 1000.000000000000000 ) ;
#1973 = PLANE ( 'NONE',  #44247 ) ;
#1974 = CARTESIAN_POINT ( 'NONE',  ( -8.091760893518378239, -7.310219170984377790, 0.3573852995335736193 ) ) ;
#1975 = DIRECTION ( 'NONE',  ( -0.000000000000000000, -0.000000000000000000, -1.000000000000000000 ) ) ;
#1976 = VERTEX_POINT ( 'NONE', #5938 ) ;
#1977 = CARTESIAN_POINT ( 'NONE',  ( -4.259192933541743997, 7.796467691158680324, 32.91121370656949807 ) ) ;
#1978 = CARTESIAN_POINT ( 'NONE',  ( -10.00296144653576924, -7.497600650115550103, -0.8661277652593908361 ) ) ;
#1979 = ADVANCED_FACE ( 'NONE', ( #5222 ), #42215, .T. ) ;
#1980 = CARTESIAN_POINT ( 'NONE',  ( -22.53495128668833658, -1.789567164319911363, -4.496756433323849222 ) ) ;
#1981 = CARTESIAN_POINT ( 'NONE',  ( -13.59178865935097669, 6.157979155937590932, -0.3945456930057676947 ) ) ;
#1982 = ORIENTED_EDGE ( 'NONE', *, *, #28026, .T. ) ;
#1983 = DIRECTION ( 'NONE',  ( 0.000000000000000000, 1.000000000000000000, 0.000000000000000000 ) ) ;
#1984 = AXIS2_PLACEMENT_3D ( 'NONE', #71060, #21585, #34193 ) ;
#1985 = CARTESIAN_POINT ( 'NONE',  ( 2.965535164500333831, 31.55605049061282230, -5.145499288366454316 ) ) ;
#1986 = CARTESIAN_POINT ( 'NONE',  ( -0.7388868480873647115, -1.017690894147642133, -10.47391156103282306 ) ) ;
#1987 = VECTOR ( 'NONE', #31211, 1000.000000000000000 ) ;
#1988 = CARTESIAN_POINT ( 'NONE',  ( -7.104518688010093896, 7.334176723909925144, 0.6355845859090730743 ) ) ;
#1989 = DIRECTION ( 'NONE',  ( 1.060575238736569854E-16, 0.4999999999835044728, -0.8660254037939623117 ) ) ;
#1990 = LINE ( 'NONE', #68086, #15193 ) ;
#1991 = EDGE_CURVE ( 'NONE', #51901, #49276, #634, .T. ) ;
#1992 = CARTESIAN_POINT ( 'NONE',  ( -12.05000000003489724, 2.384057287383757995, 36.50000000000000000 ) ) ;
#1993 = CARTESIAN_POINT ( 'NONE',  ( -20.51000000000000156, 0.000000000000000000, 35.50999999999999801 ) ) ;
#1994 = CARTESIAN_POINT ( 'NONE',  ( -18.50000000000000000, -2.000000000000000000, 37.80000000000032401 ) ) ;
#1995 = ORIENTED_EDGE ( 'NONE', *, *, #25960, .F. ) ;
#1996 = CARTESIAN_POINT ( 'NONE',  ( -9.401681275846618391, 8.290293488061672988, 0.3618266418197116363 ) ) ;
#1997 = CARTESIAN_POINT ( 'NONE',  ( -0.7500000010338500056, 7.399999999999875122, 28.00000000000000355 ) ) ;
#1998 = CARTESIAN_POINT ( 'NONE',  ( 7.150000000000000355, 1.104441311840999917, -1.169375059351250412 ) ) ;
#1999 = CARTESIAN_POINT ( 'NONE',  ( 0.000000000000000000, 0.000000000000000000, 0.000000000000000000 ) ) ;
#2000 = EDGE_CURVE ( 'NONE', #53654, #977, #54711, .T. ) ;
#2001 = CARTESIAN_POINT ( 'NONE',  ( -20.50000000000000000, -1.109071561154000074, 1.000000000000000000 ) ) ;
#2002 = VERTEX_POINT ( 'NONE', #11724 ) ;
#2003 = CARTESIAN_POINT ( 'NONE',  ( -9.244309805744311603, 6.923812841165523757, -0.7181162185017050392 ) ) ;
#2004 = CARTESIAN_POINT ( 'NONE',  ( -2.159510070485401112, 7.598545134890750674, 0.8934950439989673976 ) ) ;
#2005 = EDGE_CURVE ( 'NONE', #10611, #64674, #33735, .T. ) ;
#2006 = CARTESIAN_POINT ( 'NONE',  ( -12.72881869807408961, -6.962693897406505350, 36.28371892476412341 ) ) ;
#2007 = EDGE_CURVE ( 'NONE', #50714, #44112, #27627, .T. ) ;
#2008 = CARTESIAN_POINT ( 'NONE',  ( -9.250001937152388720, 7.800000860690810001, 9.617048733273776406 ) ) ;
#2009 = EDGE_LOOP ( 'NONE', ( #64642, #60814, #64897, #3109 ) ) ;
#2010 = DIRECTION ( 'NONE',  ( 0.000000000000000000, 0.000000000000000000, -1.000000000000000000 ) ) ;
#2011 = CARTESIAN_POINT ( 'NONE',  ( -13.65372126276875520, 6.234977695030225142, 36.73490745913046140 ) ) ;
#2012 = DIRECTION ( 'NONE',  ( -0.000000000000000000, -0.000000000000000000, 1.000000000000000000 ) ) ;
#2013 = EDGE_CURVE ( 'NONE', #6104, #13192, #12087, .T. ) ;
#2014 = DIRECTION ( 'NONE',  ( -0.000000000000000000, 1.000000000000000000, 0.000000000000000000 ) ) ;
#2015 = DIRECTION ( 'NONE',  ( 0.000000000000000000, -0.000000000000000000, 1.000000000000000000 ) ) ;
#2016 = EDGE_LOOP ( 'NONE', ( #30738, #24089, #64123, #40313, #41740, #54220, #68860, #68927, #43876, #44747, #63574, #27417, #16256, #70916 ) ) ;
#2017 = CARTESIAN_POINT ( 'NONE',  ( -19.50007729890512564, 4.620723411738869579, 29.24999415851712570 ) ) ;
#2018 = CARTESIAN_POINT ( 'NONE',  ( 0.8000000000000001554, 41.39999999999999858, 0.1000000000000000194 ) ) ;
#2019 = CARTESIAN_POINT ( 'NONE',  ( -6.004819290194705061, 7.723577650979568610, 8.106684665648360877 ) ) ;
#2020 = VECTOR ( 'NONE', #30852, 1000.000000000000000 ) ;
#2021 = CARTESIAN_POINT ( 'NONE',  ( 1.100000000000000089, 8.393134014833510292, 1.000362979556215448 ) ) ;
#2022 = ORIENTED_EDGE ( 'NONE', *, *, #14146, .T. ) ;
#2023 = CARTESIAN_POINT ( 'NONE',  ( -2.272147142044901535, -7.829220884504207056, 0.4551563999393679061 ) ) ;
#2024 = DIRECTION ( 'NONE',  ( 0.000000000000000000, 0.000000000000000000, 1.000000000000000000 ) ) ;
#2025 = CARTESIAN_POINT ( 'NONE',  ( 4.361129671218918702, 26.42289852368557490, -1.575000000133970568 ) ) ;
#2026 = CARTESIAN_POINT ( 'NONE',  ( -14.13216064246601356, 4.552937217732167419, -1.106095261482837211 ) ) ;
#2027 = CARTESIAN_POINT ( 'NONE',  ( -13.62535496064927187, 4.893135990007841052, 37.57936163587713452 ) ) ;
#2028 = EDGE_LOOP ( 'NONE', ( #34585, #29162, #68391, #40356 ) ) ;
#2029 = LINE ( 'NONE', #13579, #23431 ) ;
#2030 = PLANE ( 'NONE',  #57560 ) ;
#2031 = CARTESIAN_POINT ( 'NONE',  ( 1.927591201420278066, 26.27360982765319974, -1.589857263192349324 ) ) ;
#2032 = ORIENTED_EDGE ( 'NONE', *, *, #65562, .F. ) ;
#2033 = FACE_OUTER_BOUND ( 'NONE', #3637, .T. ) ;
#2035 = CIRCLE ( 'NONE', #44709, 0.09999999999999996392 ) ;
#2034 = CARTESIAN_POINT ( 'NONE',  ( -13.88708749423388689, -5.605366694530372840, -0.7981890012776327037 ) ) ;
#2036 = CARTESIAN_POINT ( 'NONE',  ( -9.900000000013093882, 6.807010407501322469, 0.1000022663356498476 ) ) ;
#2037 = CARTESIAN_POINT ( 'NONE',  ( -7.040521906879000369, -7.452047561770000605, 0.8338445800181000234 ) ) ;
#2038 = ORIENTED_EDGE ( 'NONE', *, *, #25069, .F. ) ;
#2039 = CARTESIAN_POINT ( 'NONE',  ( 0.9564085519888765319, 7.415395461320377635, 35.83566988431771705 ) ) ;
#2040 = CARTESIAN_POINT ( 'NONE',  ( -12.00025341687232228, 6.500174284423001048, -1.100000199919189070 ) ) ;
#2041 = ORIENTED_EDGE ( 'NONE', *, *, #32559, .F. ) ;
#2042 = ORIENTED_EDGE ( 'NONE', *, *, #39629, .F. ) ;
#2043 = CARTESIAN_POINT ( 'NONE',  ( -15.84683407554313916, 2.599999764563678095, 37.90637747150115189 ) ) ;
#2044 = CARTESIAN_POINT ( 'NONE',  ( 3.339096300378741500, 30.14191419270289529, -1.575000000000000844 ) ) ;
#2045 = FACE_OUTER_BOUND ( 'NONE', #69264, .T. ) ;
#2046 = CARTESIAN_POINT ( 'NONE',  ( -16.70684661275322824, 2.921987910806349564, 39.53621318620535163 ) ) ;
#2047 = DIRECTION ( 'NONE',  ( -0.000000000000000000, -1.000000000000000000, -0.000000000000000000 ) ) ;
#2048 = CARTESIAN_POINT ( 'NONE',  ( 0.3161202163786263064, 8.372503455561755459, 35.78709640545697113 ) ) ;
#2049 = EDGE_CURVE ( 'NONE', #41312, #18191, #47899, .T. ) ;
#2050 = VERTEX_POINT ( 'NONE', #165 ) ;
#2051 = AXIS2_PLACEMENT_3D ( 'NONE', #49278, #33367, #16089 ) ;
#2052 = VERTEX_POINT ( 'NONE', #60487 ) ;
#2053 = CARTESIAN_POINT ( 'NONE',  ( -0.4898995920016885885, -0.4000013418735216542, -20.00000000000000000 ) ) ;
#2054 = EDGE_CURVE ( 'NONE', #49391, #65544, #13503, .T. ) ;
#2055 = EDGE_CURVE ( 'NONE', #35155, #34023, #66104, .T. ) ;
#2056 = CARTESIAN_POINT ( 'NONE',  ( -4.000000000000000000, 7.500000000000000000, 33.00000000000000000 ) ) ;
#2057 = ORIENTED_EDGE ( 'NONE', *, *, #37781, .T. ) ;
#2058 = CARTESIAN_POINT ( 'NONE',  ( -5.550285250564177986, 7.767096475374916764, 31.14560990660777406 ) ) ;
#2059 = ORIENTED_EDGE ( 'NONE', *, *, #4415, .F. ) ;
#2060 = CARTESIAN_POINT ( 'NONE',  ( -13.20848004716129687, 5.626072996452274211, -0.9029417794338900904 ) ) ;
#2061 = ORIENTED_EDGE ( 'NONE', *, *, #51950, .T. ) ;
#2062 =( BOUNDED_SURFACE ( )  B_SPLINE_SURFACE ( 3, 3, ( 
 ( #34886, #45025, #1678, #27725, #12173, #976, #7103 ),
 ( #18304, #22297, #44317, #66359, #38890, #67075, #11816 ),
 ( #17610, #52586, #2037, #40673, #68840, #8174, #24070 ),
 ( #41385, #57290, #19718, #7807, #64122, #13955, #41739 ) ),
 .UNSPECIFIED., .F., .F., .F. ) 
 B_SPLINE_SURFACE_WITH_KNOTS ( ( 4, 4 ),
 ( 4, 1, 1, 1, 4 ),
 ( 0.000000000000000000, 1.000000000000000000 ),
 ( 0.08589243386790000601, 0.2493624546918999929, 0.4938217257274000183, 0.7425317227158999556, 0.8096496221555999906 ),
 .UNSPECIFIED. ) 
 GEOMETRIC_REPRESENTATION_ITEM ( )  RATIONAL_B_SPLINE_SURFACE ( (
 ( 1.218204481059999900, 1.218204481059999900, 1.218204481059999900, 1.218204481059999900, 1.218204481059999900, 1.218204481059999900, 1.218204481059999900),
 ( 0.9272651729801000275, 0.9272651729801000275, 0.9272651729801000275, 0.9272651729801000275, 0.9272651729801000275, 0.9272651729801000275, 0.9272651729801000275),
 ( 0.9272651729801000275, 0.9272651729801000275, 0.9272651729801000275, 0.9272651729801000275, 0.9272651729801000275, 0.9272651729801000275, 0.9272651729801000275),
 ( 1.218204481059999900, 1.218204481059999900, 1.218204481059999900, 1.218204481059999900, 1.218204481059999900, 1.218204481059999900, 1.218204481059999900) ) ) 
 REPRESENTATION_ITEM ( '' )  SURFACE ( )  );
#2063 = SECURITY_CLASSIFICATION_LEVEL ( 'unclassified' ) ;
#2064 = AXIS2_PLACEMENT_3D ( 'NONE', #63669, #53184, #3708 ) ;
#2065 = CARTESIAN_POINT ( 'NONE',  ( -14.40933477951410779, -6.589311240103286949, 0.7662008872861191255 ) ) ;
#2066 = LINE ( 'NONE', #62392, #71146 ) ;
#2067 = CARTESIAN_POINT ( 'NONE',  ( 0.000000000000000000, 0.000000000000000000, 20.05000000000000071 ) ) ;
#2068 = CARTESIAN_POINT ( 'NONE',  ( -18.67115636210786178, 3.401675351485360377, 39.99999999999999289 ) ) ;
#2069 = CARTESIAN_POINT ( 'NONE',  ( -15.50000000000000000, 2.578135096272000215, 40.00000000000000000 ) ) ;
#2070 = CARTESIAN_POINT ( 'NONE',  ( -12.88854458070021813, -6.912406744901811173, 0.3558093705692613740 ) ) ;
#2071 = B_SPLINE_CURVE_WITH_KNOTS ( 'NONE', 3,
 ( #22092, #32195, #65797, #43037, #66156, #4752, #38683, #4398, #32915, #10559, #60740, #33264, #48818, #55317, #27876, #42688, #26431, #64721, #37263, #70843 ),
 .UNSPECIFIED., .F., .F.,
 ( 4, 2, 2, 2, 2, 2, 2, 2, 2, 4 ),
 ( 0.000000000000000000, 9.522173891587286734E-05, 0.0001904434778317457347, 0.0003808869556634960772, 0.0007617739113269919376, 0.001523547822653978454, 0.003047095645307951704, 0.006094191290615892133, 0.009141286935923833429, 0.01218838258123177386 ),
 .UNSPECIFIED. ) ;
#2072 = DIRECTION ( 'NONE',  ( -0.000000000000000000, 0.000000000000000000, 1.000000000000000000 ) ) ;
#2074 = EDGE_LOOP ( 'NONE', ( #69392, #49295, #18045, #41674, #51521 ) ) ;
#2073 = EDGE_CURVE ( 'NONE', #54725, #14795, #16798, .T. ) ;
#2075 = CARTESIAN_POINT ( 'NONE',  ( 0.7208120640582206251, 0.3439052682573195963, -20.07316588922155631 ) ) ;
#2076 = CARTESIAN_POINT ( 'NONE',  ( 1.645808357230273078, 26.28008576542847052, -5.211659094802522318 ) ) ;
#2077 = FACE_OUTER_BOUND ( 'NONE', #12570, .T. ) ;
#2078 = EDGE_CURVE ( 'NONE', #39799, #11671, #36779, .T. ) ;
#2079 = EDGE_CURVE ( 'NONE', #53382, #52350, #23277, .T. ) ;
#2080 = CARTESIAN_POINT ( 'NONE',  ( -13.41254234679726842, -6.143218070872086045, -0.5672362045801468966 ) ) ;
#2081 = CARTESIAN_POINT ( 'NONE',  ( 1.689293059040806400, 2.704441311840941164, -6.510993791458375313 ) ) ;
#2082 = VERTEX_POINT ( 'NONE', #51773 ) ;
#2083 = CARTESIAN_POINT ( 'NONE',  ( -13.75000000057000094, 4.500000000070272677, -8.673617379884035472E-17 ) ) ;
#2084 = CARTESIAN_POINT ( 'NONE',  ( 4.347839497119236007, 31.82176903618653441, -5.428984063962349005 ) ) ;
#2085 = AXIS2_PLACEMENT_3D ( 'NONE', #43646, #65339, #15885 ) ;
#2086 = VERTEX_POINT ( 'NONE', #57554 ) ;
#2087 = CARTESIAN_POINT ( 'NONE',  ( 4.061793312564538954E-15, 5.458578643762686866, 27.90000000007070824 ) ) ;
#2088 = B_SPLINE_CURVE_WITH_KNOTS ( 'NONE', 3,
 ( #18467, #44817, #39397, #7261, #39760, #61452, #11977, #57092, #33979, #1486 ),
 .UNSPECIFIED., .F., .F.,
 ( 4, 2, 2, 2, 4 ),
 ( 0.000000000000000000, 0.2500000000000000000, 0.5000000000000000000, 0.7500000000000000000, 1.000000000000000000 ),
 .UNSPECIFIED. ) ;
#2089 = CARTESIAN_POINT ( 'NONE',  ( -13.39579881412823426, -6.255404243349464544, -0.7365228937945648147 ) ) ;
#2090 = PERSON_AND_ORGANIZATION ( #41373, #16888 ) ;
#2091 = VERTEX_POINT ( 'NONE', #2316 ) ;
#2092 = CARTESIAN_POINT ( 'NONE',  ( 5.809871886759736981, 27.68347456065197676, -5.294105723697893673 ) ) ;
#2093 = CARTESIAN_POINT ( 'NONE',  ( 1.182911392404981887, 0.3044413118407999774, -7.471362611492233796 ) ) ;
#2094 = CARTESIAN_POINT ( 'NONE',  ( -18.99999999999999645, 2.000000000000000000, 40.00000000000001421 ) ) ;
#2095 = VERTEX_POINT ( 'NONE', #24351 ) ;
#2096 = CARTESIAN_POINT ( 'NONE',  ( -22.69213354039190023, -0.1727102196044408844, -5.014786844465305649 ) ) ;
#2097 = PLANE ( 'NONE',  #57961 ) ;
#2098 = CARTESIAN_POINT ( 'NONE',  ( 0.3159518389970247809, -8.393150899388833963, 35.71692477792426956 ) ) ;
#2099 = CARTESIAN_POINT ( 'NONE',  ( -10.45205434354920726, 2.999999999999999556, 1.022588436101204978 ) ) ;
#2100 = EDGE_CURVE ( 'NONE', #9421, #31040, #35504, .T. ) ;
#2101 = CARTESIAN_POINT ( 'NONE',  ( -0.4842213478316581554, -7.330012117493805768, 0.3304092265393124284 ) ) ;
#2102 = CARTESIAN_POINT ( 'NONE',  ( -2.948924612724951100, 18.50000000000000000, -2.702562418976666159 ) ) ;
#2103 = CARTESIAN_POINT ( 'NONE',  ( -12.55894712465960339, 6.249999999354502123, 36.46242570818539264 ) ) ;
#2104 = VECTOR ( 'NONE', #56047, 1000.000000000000000 ) ;
#2105 = ORIENTED_EDGE ( 'NONE', *, *, #2317, .F. ) ;
#2106 = CARTESIAN_POINT ( 'NONE',  ( -12.05000000000009663, 2.128585772940618792, 36.50125078222809094 ) ) ;
#2107 = CARTESIAN_POINT ( 'NONE',  ( -4.211716908262527426, 7.797154161667000594, 4.981632528165796714 ) ) ;
#2108 = CARTESIAN_POINT ( 'NONE',  ( -5.361702084541000168, 7.599999999999999645, 14.25000000000000000 ) ) ;
#2109 = ORIENTED_EDGE ( 'NONE', *, *, #40566, .T. ) ;
#2110 = CARTESIAN_POINT ( 'NONE',  ( 0.01242409427918794371, -7.653393044179733984, -0.5447118411881756161 ) ) ;
#2111 = ORIENTED_EDGE ( 'NONE', *, *, #27317, .F. ) ;
#2113 = CARTESIAN_POINT ( 'NONE',  ( -0.8952182506748294077, 6.901288510377526997, 36.41945650588960603 ) ) ;
#2112 = DIRECTION ( 'NONE',  ( 0.000000000000000000, 1.000000000000000000, 0.000000000000000000 ) ) ;
#2114 = DIRECTION ( 'NONE',  ( 0.000000000000000000, 0.000000000000000000, -1.000000000000000000 ) ) ;
#2115 = CARTESIAN_POINT ( 'NONE',  ( -13.73939500407970549, 6.262976443720361885, 36.71596941353796950 ) ) ;
#2116 = CARTESIAN_POINT ( 'NONE',  ( 0.000000000000000000, 3.799999999999999822, -1.399999999999997469 ) ) ;
#2117 = CARTESIAN_POINT ( 'NONE',  ( -1.515188687911433574, 20.60000000000000142, -0.4056711364150535903 ) ) ;
#2118 = CARTESIAN_POINT ( 'NONE',  ( -13.97329424916718210, 6.734081299628131845, 0.2602916864679293285 ) ) ;
#2119 = CARTESIAN_POINT ( 'NONE',  ( -21.15287710991772485, 2.621117229803951787, 29.24944836685477156 ) ) ;
#2120 = CARTESIAN_POINT ( 'NONE',  ( -1.950000000000000178, -2.906662966218337640, 4.746833225443861437 ) ) ;
#2121 = VECTOR ( 'NONE', #31944, 1000.000000000000000 ) ;
#2122 = CARTESIAN_POINT ( 'NONE',  ( -7.697282734539726334, 7.599987973647809980, 1.894111380133661982 ) ) ;
#2124 = CARTESIAN_POINT ( 'NONE',  ( 0.9126006848605988653, 0.2333581071370487148, -17.54341857568643448 ) ) ;
#2123 = CARTESIAN_POINT ( 'NONE',  ( -14.09963994775366025, -4.550777724859443651, -1.104705062318098507 ) ) ;
#2125 = CARTESIAN_POINT ( 'NONE',  ( 7.302831304669741286, 26.32974299718120292, -4.806547161356796494 ) ) ;
#2126 = CARTESIAN_POINT ( 'NONE',  ( -15.23180036858293107, 1.400000000000000133, 37.65333666994261819 ) ) ;
#2127 = EDGE_LOOP ( 'NONE', ( #32281, #63163, #37138, #37541 ) ) ;
#2128 = CARTESIAN_POINT ( 'NONE',  ( 1.676950836185023164, 29.91325406966746669, -6.865328171735953333 ) ) ;
#2129 = ORIENTED_EDGE ( 'NONE', *, *, #34014, .F. ) ;
#2130 = DIRECTION ( 'NONE',  ( 0.000000000000000000, -0.000000000000000000, 1.000000000000000000 ) ) ;
#2131 = CARTESIAN_POINT ( 'NONE',  ( 3.245656837959000285, 26.08315655403000122, -7.065758024073001131 ) ) ;
#2132 = CARTESIAN_POINT ( 'NONE',  ( -9.134460264533462492, 6.499999933471000801, -0.6175472923492024702 ) ) ;
#2133 = B_SPLINE_CURVE_WITH_KNOTS ( 'NONE', 3,
 ( #42020, #10227, #21058, #37305, #63703, #64053, #14239, #36239, #9524, #31530, #58291, #64403, #15667, #59341, #4438, #14592, #9877, #53562, #32241, #4088, #8820, #30823, #4796, #58641, #70160, #26121, #43075 ),
 .UNSPECIFIED., .F., .F.,
 ( 4, 2, 2, 2, 1, 1, 2, 2, 2, 2, 1, 1, 1, 2, 2, 4 ),
 ( 0.000000000000000000, 0.1249999810806910888, 0.2499999621613821776, 0.2578124609789256838, 0.2656249597964691067, 0.2812499574315570627, 0.3124999527017340850, 0.3749999432420910717, 0.4999999243228038792, 0.5078124231403480238, 0.5156249219578923348, 0.5312499195929816231, 0.5624999148631593116, 0.6249999054035155766, 0.7499998864842229995, 0.9999998486456384006 ),
 .UNSPECIFIED. ) ;
#2134 = DIRECTION ( 'NONE',  ( -0.000000000000000000, 1.000000000000000000, 0.000000000000000000 ) ) ;
#2135 = CARTESIAN_POINT ( 'NONE',  ( -7.574468135833999582, 7.500000000000000000, 23.25000000000000000 ) ) ;
#2136 = VERTEX_POINT ( 'NONE', #68752 ) ;
#2137 = CARTESIAN_POINT ( 'NONE',  ( 1.538981896604963540, 26.45444131184072134, -2.184593593678047618 ) ) ;
#2138 = CARTESIAN_POINT ( 'NONE',  ( -13.01964414749542343, -8.326857822346969584, 36.20341900927025591 ) ) ;
#2139 = CIRCLE ( 'NONE', #7911, 0.2500000000000002220 ) ;
#2140 = ORIENTED_EDGE ( 'NONE', *, *, #1811, .T. ) ;
#2142 = CIRCLE ( 'NONE', #28635, 0.09999999999999997780 ) ;
#2141 = AXIS2_PLACEMENT_3D ( 'NONE', #21645, #26697, #37528 ) ;
#2143 = CARTESIAN_POINT ( 'NONE',  ( 3.641192072076450348, 2.760329322289647447, -8.368144896753365813 ) ) ;
#2144 = DIRECTION ( 'NONE',  ( 0.000000000000000000, 0.000000000000000000, -1.000000000000000000 ) ) ;
#2145 = EDGE_CURVE ( 'NONE', #24230, #37740, #17974, .T. ) ;
#2146 = EDGE_CURVE ( 'NONE', #48872, #24785, #13327, .T. ) ;
#2147 = CARTESIAN_POINT ( 'NONE',  ( -14.40000142986900045, -3.399999999999999911, 39.50000000000000000 ) ) ;
#2148 = CARTESIAN_POINT ( 'NONE',  ( 3.388131789017201356E-18, -2.906662966157177674, 4.746833225499688780 ) ) ;
#2149 = FACE_OUTER_BOUND ( 'NONE', #69420, .T. ) ;
#2150 = CARTESIAN_POINT ( 'NONE',  ( 3.500000000000000000, 2.200000819918242367, 35.60999997594612410 ) ) ;
#2151 = CARTESIAN_POINT ( 'NONE',  ( -12.23544952548348341, 6.108794876798328666, -1.090179286450503771 ) ) ;
#2152 = DIRECTION ( 'NONE',  ( 0.000000000000000000, -0.000000000000000000, 1.000000000000000000 ) ) ;
#2153 = CARTESIAN_POINT ( 'NONE',  ( -7.932582641313872251, 7.773032839248170234, 0.1494746643744616910 ) ) ;
#2154 = VECTOR ( 'NONE', #61397, 1000.000000000000000 ) ;
#2155 = COORDINATED_UNIVERSAL_TIME_OFFSET ( 8, 0, .BEHIND. ) ;
#2156 =( BOUNDED_SURFACE ( )  B_SPLINE_SURFACE ( 3, 3, ( 
 ( #7487, #41060, #29510, #34917 ),
 ( #35618, #8205, #45760, #57317 ),
 ( #12555, #68516, #39625, #67801 ),
 ( #46115, #34559, #18337, #56966 ) ),
 .UNSPECIFIED., .F., .F., .F. ) 
 B_SPLINE_SURFACE_WITH_KNOTS ( ( 4, 4 ),
 ( 4, 4 ),
 ( 0.000000000000000000, 1.000000000000000000 ),
 ( 0.000000000000000000, 1.000000000000000000 ),
 .UNSPECIFIED. ) 
 GEOMETRIC_REPRESENTATION_ITEM ( )  RATIONAL_B_SPLINE_SURFACE ( (
 ( 1.000000000000000000, 0.8047378540798959534, 0.8047378540798959534, 1.000000000000000000),
 ( 0.8025126579095404056, 0.6458123141980771642, 0.6458123141980771642, 0.8025126579095404056),
 ( 0.8025126579095404056, 0.6458123141980771642, 0.6458123141980771642, 0.8025126579095404056),
 ( 1.000000000000000000, 0.8047378540798959534, 0.8047378540798959534, 1.000000000000000000) ) ) 
 REPRESENTATION_ITEM ( '' )  SURFACE ( )  );
#2157 = CARTESIAN_POINT ( 'NONE',  ( 1.904620311066060223, 26.40965507530399137, -7.336256181547271993 ) ) ;
#2158 = CARTESIAN_POINT ( 'NONE',  ( -7.099991119510652204, -7.249712860292588879, 0.5054884143443748590 ) ) ;
#2159 = CARTESIAN_POINT ( 'NONE',  ( -11.95476375106441047, 7.600295864749413433, 35.30907876913317267 ) ) ;
#2160 = CARTESIAN_POINT ( 'NONE',  ( 0.3534782893931108227, 6.628718294090707452, -0.7888679707728588619 ) ) ;
#2161 = CARTESIAN_POINT ( 'NONE',  ( 1.387682539578304564, 22.80000000000000071, -0.4000000000000001887 ) ) ;
#2162 = DIRECTION ( 'NONE',  ( -0.000000000000000000, -1.000000000000000000, -0.000000000000000000 ) ) ;
#2163 = CARTESIAN_POINT ( 'NONE',  ( 1.589260740960999785, 26.36689927753999996, -4.052740447607001251 ) ) ;
#2164 = CARTESIAN_POINT ( 'NONE',  ( -13.15156654641317147, -2.603310708685851349, 37.26296751573219268 ) ) ;
#2165 = VERTEX_POINT ( 'NONE', #41295 ) ;
#2166 = CARTESIAN_POINT ( 'NONE',  ( -12.33239023502574838, 6.369449581755615597, -1.083177954991729308 ) ) ;
#2167 = CARTESIAN_POINT ( 'NONE',  ( -13.56890884375649264, -4.457514311450638367, 37.59924322926584495 ) ) ;
#2168 = ADVANCED_FACE ( 'NONE', ( #63333 ), #35867, .T. ) ;
#2169 = FACE_OUTER_BOUND ( 'NONE', #48711, .T. ) ;
#2170 = CARTESIAN_POINT ( 'NONE',  ( -13.60000000000000142, 2.939152317953647106E-16, 27.19350000000000378 ) ) ;
#2171 = DIRECTION ( 'NONE',  ( 6.381357360844625763E-05, 0.9999999979639139225, 0.000000000000000000 ) ) ;
#2172 = AXIS2_PLACEMENT_3D ( 'NONE', #52489, #15290, #19631 ) ;
#2173 = VECTOR ( 'NONE', #60150, 1000.000000000000000 ) ;
#2174 = EDGE_LOOP ( 'NONE', ( #55003, #9759, #3774, #52606 ) ) ;
#2175 = CARTESIAN_POINT ( 'NONE',  ( 1.515188687911433574, 20.60000000000000142, 0.4056711364150539234 ) ) ;
#2176 = CARTESIAN_POINT ( 'NONE',  ( 7.108072452499540006, 2.703889755255291405, -1.727868482237000070 ) ) ;
#2177 = CARTESIAN_POINT ( 'NONE',  ( -13.68706560537618522, -6.187065605376188770, 36.75771462488153674 ) ) ;
#2178 = SECURITY_CLASSIFICATION_LEVEL ( 'unclassified' ) ;
#2179 = DIRECTION ( 'NONE',  ( -1.000000000000000000, 0.000000000000000000, 0.000000000000000000 ) ) ;
#2180 = DIRECTION ( 'NONE',  ( -0.5000000000000013323, 0.000000000000000000, -0.8660254037844380415 ) ) ;
#2181 = DIRECTION ( 'NONE',  ( -1.000000000000000000, 0.000000000000000000, 0.000000000000000000 ) ) ;
#2182 = ADVANCED_FACE ( 'NONE', ( #8454 ), #30457, .F. ) ;
#2183 = CARTESIAN_POINT ( 'NONE',  ( -12.92924448923967518, -6.610590527233338953, -0.8838563209089056460 ) ) ;
#2184 = CARTESIAN_POINT ( 'NONE',  ( 5.150002126795056867, 2.001258052695034095, -8.303569393553621225 ) ) ;
#2185 = AXIS2_PLACEMENT_3D ( 'NONE', #38935, #66408, #6800 ) ;
#2186 = CARTESIAN_POINT ( 'NONE',  ( -13.74151082164205917, 7.878559840515886314, 35.67398071190080344 ) ) ;
#2187 = EDGE_CURVE ( 'NONE', #65544, #23790, #57006, .T. ) ;
#2188 = CARTESIAN_POINT ( 'NONE',  ( -5.583333132626664863, 7.799988898057313769, 32.51006180672121815 ) ) ;
#2189 = CARTESIAN_POINT ( 'NONE',  ( -16.99999999985000088, 5.500000000000000888, 35.50999999999999801 ) ) ;
#2190 = DIRECTION ( 'NONE',  ( -0.000000000000000000, 0.000000000000000000, -1.000000000000000000 ) ) ;
#2191 = DIRECTION ( 'NONE',  ( -0.000000000000000000, -1.000000000000000000, -0.000000000000000000 ) ) ;
#2192 = CIRCLE ( 'NONE', #49460, 0.2500000000000003886 ) ;
#2193 = CARTESIAN_POINT ( 'NONE',  ( -2.796139891262297894, 7.694867225619559825, 2.540941176740493912 ) ) ;
#2195 = AXIS2_PLACEMENT_3D ( 'NONE', #20563, #32103, #48013 ) ;
#2194 = VECTOR ( 'NONE', #65452, 1000.000000000000000 ) ;
#2196 = DIRECTION ( 'NONE',  ( 1.000000000000000000, 0.000000000000000000, 0.000000000000000000 ) ) ;
#2197 = CARTESIAN_POINT ( 'NONE',  ( -11.98881596680000072, -6.889562249194000287, 36.57395816227000296 ) ) ;
#2198 = ORIENTED_EDGE ( 'NONE', *, *, #7231, .F. ) ;
#2200 = DIRECTION ( 'NONE',  ( 0.000000000000000000, 0.000000000000000000, -1.000000000000000000 ) ) ;
#2199 = DIRECTION ( 'NONE',  ( -0.000000000000000000, -1.000000000000000000, -0.000000000000000000 ) ) ;
#2201 = DIRECTION ( 'NONE',  ( 0.000000000000000000, -1.000000000000000000, -0.000000000000000000 ) ) ;
#2202 = CARTESIAN_POINT ( 'NONE',  ( -11.28821140283617197, 5.499999999999998224, 2.165629533066093515 ) ) ;
#2203 = CARTESIAN_POINT ( 'NONE',  ( -0.3354060591437558747, 7.500548510778112465, 1.013686584712224503 ) ) ;
#2204 = CARTESIAN_POINT ( 'NONE',  ( -14.27739617795213434, -1.216799778892396766, 25.98700000000000188 ) ) ;
#2205 = CARTESIAN_POINT ( 'NONE',  ( -13.07629489191960381, -6.278654567474119652, 37.30963562002268930 ) ) ;
#2206 = CARTESIAN_POINT ( 'NONE',  ( -13.02359936939999940, 5.540895561033999606, 2.732855224342999545 ) ) ;
#2207 = ORIENTED_EDGE ( 'NONE', *, *, #44637, .T. ) ;
#2208 = CARTESIAN_POINT ( 'NONE',  ( -9.574852779439423145, 7.796385929771009415, 29.94788366602707086 ) ) ;
#2209 = CARTESIAN_POINT ( 'NONE',  ( -10.00445546637065597, -6.499999933470999913, -1.096091298701419525 ) ) ;
#2210 = DIRECTION ( 'NONE',  ( 1.000000000000000000, -0.000000000000000000, 0.000000000000000000 ) ) ;
#2211 = CARTESIAN_POINT ( 'NONE',  ( -1.949999999999999956, 6.000000000000000000, 31.69999999999999929 ) ) ;
#2212 = VERTEX_POINT ( 'NONE', #29048 ) ;
#2213 = MANIFOLD_SOLID_BREP ( 'Shell1', #27349 ) ;
#2214 = VERTEX_POINT ( 'NONE', #9507 ) ;
#2215 = CARTESIAN_POINT ( 'NONE',  ( 5.472870040630056998, 1.656639714112266182, -0.5941427061690993661 ) ) ;
#2216 = CARTESIAN_POINT ( 'NONE',  ( -10.18581818181818122, 3.477918168261574294, -1.200000000000000178 ) ) ;
#2217 = ORIENTED_EDGE ( 'NONE', *, *, #18937, .F. ) ;
#2218 = CARTESIAN_POINT ( 'NONE',  ( -0.1104225498875834183, 6.702192491170866795, 0.3489601293417411432 ) ) ;
#2219 = CARTESIAN_POINT ( 'NONE',  ( 3.732130327068999165, 2.606776587559000546, -0.5015468572742000086 ) ) ;
#2220 = EDGE_CURVE ( 'NONE', #32929, #29697, #25046, .T. ) ;
#2221 = DIRECTION ( 'NONE',  ( 0.000000000000000000, -1.000000000000000000, 0.000000000000000000 ) ) ;
#2222 = CARTESIAN_POINT ( 'NONE',  ( -12.92941221465495261, 7.255053772150301228, 35.69115506252266101 ) ) ;
#2223 = CARTESIAN_POINT ( 'NONE',  ( 5.804445888891837768, 3.304441311863312247, -9.392272009883440020 ) ) ;
#2224 = EDGE_CURVE ( 'NONE', #65020, #1674, #32222, .T. ) ;
#2225 = CARTESIAN_POINT ( 'NONE',  ( -13.34609864457918427, -6.018326443308321672, -0.6604504750755033626 ) ) ;
#2226 = LINE ( 'NONE', #62896, #40322 ) ;
#2227 = ORIENTED_EDGE ( 'NONE', *, *, #24755, .F. ) ;
#2228 = CIRCLE ( 'NONE', #35659, 2.500000000000000444 ) ;
#2229 = ORIENTED_EDGE ( 'NONE', *, *, #58233, .T. ) ;
#2230 = CARTESIAN_POINT ( 'NONE',  ( -0.2090426565896885136, 8.414078846131852529, 36.16652104639005927 ) ) ;
#2231 = CARTESIAN_POINT ( 'NONE',  ( -19.63292491075950252, 3.049999999999998934, 28.79183239911194647 ) ) ;
#2232 = AXIS2_PLACEMENT_3D ( 'NONE', #66610, #50357, #33020 ) ;
#2233 = CARTESIAN_POINT ( 'NONE',  ( -13.09999999992816022, -5.869238815724902913, 35.50999999999999801 ) ) ;
#2234 = CARTESIAN_POINT ( 'NONE',  ( -0.1000000000000000056, 5.400000000000000355, 27.90000000010000036 ) ) ;
#2235 = EDGE_CURVE ( 'NONE', #63860, #32245, #61794, .T. ) ;
#2236 = ADVANCED_FACE ( 'NONE', ( #26104 ), #47068, .F. ) ;
#2237 = CARTESIAN_POINT ( 'NONE',  ( 7.079869187858179203, 1.723334676155733547, -2.641975777119756508 ) ) ;
#2238 = CARTESIAN_POINT ( 'NONE',  ( -8.500000000000000000, 2.999999999999999112, 0.5000000000000000000 ) ) ;
#2239 = LINE ( 'NONE', #52770, #38464 ) ;
#2240 = DIRECTION ( 'NONE',  ( -0.000000000000000000, 1.000000000000000000, 0.000000000000000000 ) ) ;
#2241 = CARTESIAN_POINT ( 'NONE',  ( -12.30862491711065942, 7.052191797611780721, 0.04669721902061783197 ) ) ;
#2242 = AXIS2_PLACEMENT_3D ( 'NONE', #22203, #32669, #66269 ) ;
#2243 = CARTESIAN_POINT ( 'NONE',  ( 1.901957556951740180, 26.30690446619817990, -1.915588732883327650 ) ) ;
#2244 = ORIENTED_EDGE ( 'NONE', *, *, #37490, .F. ) ;
#2245 = ORIENTED_EDGE ( 'NONE', *, *, #24655, .T. ) ;
#2246 = CARTESIAN_POINT ( 'NONE',  ( -7.404255390167000073, 7.500000000000000000, 16.58333396912000168 ) ) ;
#2247 = VERTEX_POINT ( 'NONE', #58627 ) ;
#2249 = VECTOR ( 'NONE', #49698, 1000.000000000000000 ) ;
#2248 = VECTOR ( 'NONE', #60105, 1000.000000000000114 ) ;
#2250 = CIRCLE ( 'NONE', #11479, 0.09999999999999982514 ) ;
#2251 = CARTESIAN_POINT ( 'NONE',  ( 1.099999999999999645, 7.713293663632277308, 0.1534561722293374120 ) ) ;
#2252 = CARTESIAN_POINT ( 'NONE',  ( -0.05815596296697984197, -8.465684775323238043, 1.000341287890432307 ) ) ;
#2253 = CARTESIAN_POINT ( 'NONE',  ( -6.937122725144117652, -6.675224579379348100, -1.098784947623588470 ) ) ;
#2254 = EDGE_CURVE ( 'NONE', #34096, #55684, #70998, .T. ) ;
#2255 = DIRECTION ( 'NONE',  ( -0.000000000000000000, -1.000000000000000000, -0.000000000000000000 ) ) ;
#2256 = CARTESIAN_POINT ( 'NONE',  ( -11.99938072131607392, -6.499382962768307515, -0.1000000000000000056 ) ) ;
#2257 = ORIENTED_EDGE ( 'NONE', *, *, #4362, .T. ) ;
#2258 = CARTESIAN_POINT ( 'NONE',  ( -9.934612828627322756, -8.235330051501385640, -0.1592942518935527019 ) ) ;
#2259 = CARTESIAN_POINT ( 'NONE',  ( -13.88362145839139217, 7.657382434443888108, 0.8395170032655813186 ) ) ;
#2260 = ORIENTED_EDGE ( 'NONE', *, *, #62930, .F. ) ;
#2261 = CARTESIAN_POINT ( 'NONE',  ( -13.38071682334496160, -5.549544916586130583, 37.38325097416387877 ) ) ;
#2262 = EDGE_CURVE ( 'NONE', #49937, #7767, #3912, .T. ) ;
#2263 = CARTESIAN_POINT ( 'NONE',  ( 5.299999999999999822, 3.750004872761130592, 36.78851147623559115 ) ) ;
#2264 = EDGE_CURVE ( 'NONE', #70881, #37751, #47778, .T. ) ;
#2265 = VERTEX_POINT ( 'NONE', #20334 ) ;
#2266 = CARTESIAN_POINT ( 'NONE',  ( 5.578852072650000160, 26.14630993568999884, -7.075032103106999593 ) ) ;
#2267 = CARTESIAN_POINT ( 'NONE',  ( -1.000616305801716788, -6.499383681515277011, -3.349739721098830928E-07 ) ) ;
#2268 = EDGE_CURVE ( 'NONE', #28629, #2095, #3033, .T. ) ;
#2269 = CARTESIAN_POINT ( 'NONE',  ( -13.74041497877781737, -7.875550261548013964, 1.030104299317903260 ) ) ;
#2270 = CARTESIAN_POINT ( 'NONE',  ( -13.32863529869066355, -6.327730796661069412, -0.6336456167399568962 ) ) ;
#2271 = FACE_BOUND ( 'NONE', #69174, .T. ) ;
#2272 = EDGE_LOOP ( 'NONE', ( #27647, #27839, #9767 ) ) ;
#2273 = CARTESIAN_POINT ( 'NONE',  ( 7.170357421758001060, 1.871583041611000198, -5.793555670483000242 ) ) ;
#2274 = EDGE_CURVE ( 'NONE', #12791, #51525, #25406, .T. ) ;
#2275 = DIRECTION ( 'NONE',  ( 0.7453807343872883573, 0.000000000000000000, -0.6666390033625896328 ) ) ;
#2276 = DIRECTION ( 'NONE',  ( -0.9991776951225040948, 0.000000000000000000, 0.04054545066564565342 ) ) ;
#2277 = LINE ( 'NONE', #19948, #35937 ) ;
#2278 = CARTESIAN_POINT ( 'NONE',  ( -10.09999999999998543, 7.499677494084869167, -0.8702253817214121723 ) ) ;
#2279 = DIRECTION ( 'NONE',  ( 0.000000000000000000, 0.000000000000000000, 1.000000000000000000 ) ) ;
#2280 = CIRCLE ( 'NONE', #70306, 1.779022523678722267 ) ;
#2281 = CIRCLE ( 'NONE', #23057, 4.000000000000000000 ) ;
#2282 = DIRECTION ( 'NONE',  ( -0.000000000000000000, 1.000000000000000000, -0.000000000000000000 ) ) ;
#2283 = CARTESIAN_POINT ( 'NONE',  ( -8.953952700059952363, 7.346918840552731034, 0.06977158196771682253 ) ) ;
#2284 = CARTESIAN_POINT ( 'NONE',  ( 7.139655998811332616, 2.704441311840999784, -3.121184509400114493 ) ) ;
#2285 = DIRECTION ( 'NONE',  ( 0.000000000000000000, 0.000000000000000000, 1.000000000000000000 ) ) ;
#2286 = ORIENTED_EDGE ( 'NONE', *, *, #44788, .T. ) ;
#2288 = CARTESIAN_POINT ( 'NONE',  ( -19.48181354862000347, 4.707936856911000945, 26.75237248832999981 ) ) ;
#2287 = CARTESIAN_POINT ( 'NONE',  ( 0.6999999999999996225, -8.304394728151676119, 0.4276748123650204181 ) ) ;
#2289 = CARTESIAN_POINT ( 'NONE',  ( 4.825000000000025935, 31.70444131183999659, -6.005434023030221447 ) ) ;
#2290 = CYLINDRICAL_SURFACE ( 'NONE', #39901, 0.1999999999999987899 ) ;
#2291 = CARTESIAN_POINT ( 'NONE',  ( -13.90066640359241568, 2.599999999999989431, 41.22909337202274571 ) ) ;
#2292 = CARTESIAN_POINT ( 'NONE',  ( 1.498988026136403251, 29.42865699830110771, -6.904951023867474724 ) ) ;
#2293 = AXIS2_PLACEMENT_3D ( 'NONE', #5138, #33289, #66535 ) ;
#2294 = CARTESIAN_POINT ( 'NONE',  ( 7.050000000000000711, 1.204441311841000006, -1.033180980856401199 ) ) ;
#2295 = CARTESIAN_POINT ( 'NONE',  ( 4.075000000000000178, 31.45444131184000369, -1.824999999999999956 ) ) ;
#2296 = CARTESIAN_POINT ( 'NONE',  ( 7.128586255491000223, 2.503351627260999912, -3.065448611259999900 ) ) ;
#2297 = ORIENTED_EDGE ( 'NONE', *, *, #54772, .F. ) ;
#2298 = CARTESIAN_POINT ( 'NONE',  ( -0.8445870532851673662, -7.805976644341636295, -0.6503884549190970255 ) ) ;
#2299 = CARTESIAN_POINT ( 'NONE',  ( 5.304386018145000214, 2.793770146262999354, -8.356708447873996803 ) ) ;
#2300 = CARTESIAN_POINT ( 'NONE',  ( -9.719526371352381844, 7.791094591477314424, 18.17499503029138097 ) ) ;
#2302 = CIRCLE ( 'NONE', #56486, 1.000000000000000888 ) ;
#2301 = AXIS2_PLACEMENT_3D ( 'NONE', #10649, #61551, #11001 ) ;
#2303 = AXIS2_PLACEMENT_3D ( 'NONE', #2295, #23611, #45978 ) ;
#2304 = CARTESIAN_POINT ( 'NONE',  ( -0.9899999999999999911, -7.596502049265001055, 35.50999999999999801 ) ) ;
#2305 = ORIENTED_EDGE ( 'NONE', *, *, #19144, .T. ) ;
#2306 = CARTESIAN_POINT ( 'NONE',  ( -13.01374905571734963, 6.084027880273422895, -0.9842667704284284724 ) ) ;
#2307 = ORIENTED_EDGE ( 'NONE', *, *, #47763, .T. ) ;
#2308 = CARTESIAN_POINT ( 'NONE',  ( -12.00000406428750033, -2.000000000000000000, 36.60000000000917453 ) ) ;
#2309 = DIRECTION ( 'NONE',  ( 0.000000000000000000, 0.000000000000000000, -1.000000000000000000 ) ) ;
#2310 = CARTESIAN_POINT ( 'NONE',  ( -15.40158551527376751, -2.661797685574150751, 39.54359018777014256 ) ) ;
#2311 = CARTESIAN_POINT ( 'NONE',  ( -14.10273294364558261, 5.281538704778543369, -0.9913742468594124446 ) ) ;
#2312 = CARTESIAN_POINT ( 'NONE',  ( -12.55791500972216745, 6.287769377319308184, 37.53924025224937822 ) ) ;
#2313 = CARTESIAN_POINT ( 'NONE',  ( -19.64999999999999858, 3.049999999999999822, 27.35000000000000142 ) ) ;
#2314 = VERTEX_POINT ( 'NONE', #53201 ) ;
#2315 = DIRECTION ( 'NONE',  ( 0.000000000000000000, 0.000000000000000000, -1.000000000000000000 ) ) ;
#2316 = CARTESIAN_POINT ( 'NONE',  ( 0.6999999999999995115, 6.630729451064811819, -0.7888542444962205469 ) ) ;
#2317 = EDGE_CURVE ( 'NONE', #56149, #60737, #69814, .T. ) ;
#2318 = CARTESIAN_POINT ( 'NONE',  ( 7.401862311081998769, 26.27639857064000140, -4.235868189877000312 ) ) ;
#2319 = EDGE_LOOP ( 'NONE', ( #6913, #43142, #63743, #24731 ) ) ;
#2320 = DIRECTION ( 'NONE',  ( 1.000000000000000000, 0.000000000000000000, 0.000000000000000000 ) ) ;
#2321 = CARTESIAN_POINT ( 'NONE',  ( -1.447464862651000050, -7.105683772014001143, 0.6332438372419999517 ) ) ;
#2322 = CARTESIAN_POINT ( 'NONE',  ( 0.000000000000000000, 7.500000000000000000, 29.00000000000000000 ) ) ;
#2323 = CARTESIAN_POINT ( 'NONE',  ( -12.45290581747000047, 8.601766696949098900, 35.48470679105035686 ) ) ;
#2324 = CARTESIAN_POINT ( 'NONE',  ( -9.833994831679000015, 7.057260755415000197, 1.937956698060000260 ) ) ;
#2325 = B_SPLINE_CURVE_WITH_KNOTS ( 'NONE', 3,
 ( #8358, #2934, #24956, #46974, #69006, #19543 ),
 .UNSPECIFIED., .F., .F.,
 ( 4, 2, 4 ),
 ( 0.000000000000000000, 0.7853981633974482790, 1.570796326794896558 ),
 .UNSPECIFIED. ) ;
#2326 = FACE_OUTER_BOUND ( 'NONE', #50346, .T. ) ;
#2327 = DIRECTION ( 'NONE',  ( 0.000000000000000000, 0.000000000000000000, -1.000000000000000000 ) ) ;
#2328 = CARTESIAN_POINT ( 'NONE',  ( -13.57287601303977631, 6.460700157528639131, -0.3975400338183633364 ) ) ;
#2329 = CARTESIAN_POINT ( 'NONE',  ( -0.9752519333226117304, 0.3167104301855534487, -18.05835410671587127 ) ) ;
#2330 = ORIENTED_EDGE ( 'NONE', *, *, #775, .F. ) ;
#2331 = ORIENTED_EDGE ( 'NONE', *, *, #65739, .F. ) ;
#2332 = VECTOR ( 'NONE', #33044, 1000.000000000000000 ) ;
#2333 = CARTESIAN_POINT ( 'NONE',  ( -16.60001421063741844, 2.343763119574358456, 28.79350000000000520 ) ) ;
#2334 = CARTESIAN_POINT ( 'NONE',  ( -6.995808343434955390, -7.917764606986578357, -0.5714609089890373417 ) ) ;
#2335 = EDGE_CURVE ( 'NONE', #30937, #1175, #37290, .T. ) ;
#2336 = CARTESIAN_POINT ( 'NONE',  ( -7.595304518034277308, -7.599999774471285718, 2.702409919548117490 ) ) ;
#2337 = ORIENTED_EDGE ( 'NONE', *, *, #56956, .T. ) ;
#2338 = CARTESIAN_POINT ( 'NONE',  ( -6.911257653912542764, 7.742008720745624295, 33.70014438534158785 ) ) ;
#2339 = CARTESIAN_POINT ( 'NONE',  ( -8.900000000000002132, -6.719150070554137599, 0.1172680734567952410 ) ) ;
#2340 = DIRECTION ( 'NONE',  ( 0.9999553139366444965, 0.000000000000000000, 0.009453577622618421564 ) ) ;
#2341 = CARTESIAN_POINT ( 'NONE',  ( -13.58453283395586197, 6.219999211342439160, -0.3807032545546676916 ) ) ;
#2342 = ORIENTED_EDGE ( 'NONE', *, *, #68078, .F. ) ;
#2343 = DIRECTION ( 'NONE',  ( 0.2001234451622956045, 0.000000000000000000, 0.9797706908743359921 ) ) ;
#2344 = VECTOR ( 'NONE', #22754, 1000.000000000000000 ) ;
#2345 = VECTOR ( 'NONE', #22245, 1000.000000000000000 ) ;
#2346 = CARTESIAN_POINT ( 'NONE',  ( -0.8038440214856579225, -1.046088734491715799, -9.953186352066705211 ) ) ;
#2347 = CARTESIAN_POINT ( 'NONE',  ( -7.114465150525962400, 7.541422959641053581, 0.9558071768673881419 ) ) ;
#2348 = CARTESIAN_POINT ( 'NONE',  ( -12.10145721948795661, 5.662772157681290608, -1.100000105579882259 ) ) ;
#2349 = CARTESIAN_POINT ( 'NONE',  ( 4.450000000000000178, 2.704441311840999784, -4.450000000000000178 ) ) ;
#2350 = VECTOR ( 'NONE', #35547, 1000.000000000000000 ) ;
#2351 = CARTESIAN_POINT ( 'NONE',  ( 6.839132610494999653, 26.45444131184000014, -1.824999999999999956 ) ) ;
#2352 = CARTESIAN_POINT ( 'NONE',  ( -7.000000000000000888, 2.999999999999999556, 0.5000000000000000000 ) ) ;
#2353 = AXIS2_PLACEMENT_3D ( 'NONE', #68458, #40281, #56557 ) ;
#2354 = CARTESIAN_POINT ( 'NONE',  ( -9.432250645559784985, 7.499989029710749655, 1.830942131795862959 ) ) ;
#2355 = ORIENTED_EDGE ( 'NONE', *, *, #66181, .T. ) ;
#2356 = EDGE_CURVE ( 'NONE', #5653, #25142, #69456, .T. ) ;
#2357 = CARTESIAN_POINT ( 'NONE',  ( -9.707319968304766178, 8.377611040963680367, 0.1932163837026777409 ) ) ;
#2358 = CARTESIAN_POINT ( 'NONE',  ( -12.00197311006928658, -6.627796487197078257, -1.097098955731532044 ) ) ;
#2359 = CARTESIAN_POINT ( 'NONE',  ( -22.66502701102684370, -1.238584725097531258, -4.827476606382168356 ) ) ;
#2360 = CARTESIAN_POINT ( 'NONE',  ( -1.949999999999999956, 0.000000000000000000, 29.14999999999999858 ) ) ;
#2361 = CARTESIAN_POINT ( 'NONE',  ( -7.214097509928780738, 6.499999934118860345, -1.068767202190489041 ) ) ;
#2362 = EDGE_CURVE ( 'NONE', #61450, #2563, #53545, .T. ) ;
#2363 = ORIENTED_EDGE ( 'NONE', *, *, #54043, .F. ) ;
#2364 = CARTESIAN_POINT ( 'NONE',  ( -9.815277253203012364, 7.010086845829335722, -1.022296576896254638 ) ) ;
#2365 = CARTESIAN_POINT ( 'NONE',  ( -6.855477788203951484, 7.599032655967860705, 0.8855126155961704493 ) ) ;
#2366 = CARTESIAN_POINT ( 'NONE',  ( -12.86665360638586542, -7.118454784557217252, 36.02924889638821782 ) ) ;
#2367 = CARTESIAN_POINT ( 'NONE',  ( -19.84590935062530903, -5.593662281003378922, -4.966165968901520067 ) ) ;
#2368 = ORIENTED_EDGE ( 'NONE', *, *, #50516, .T. ) ;
#2369 = DIRECTION ( 'NONE',  ( 1.579028574560926646E-07, 0.000000000000000000, 0.9999999999999875655 ) ) ;
#2370 = CARTESIAN_POINT ( 'NONE',  ( -13.39661000934315638, 5.366196418596294926, 36.26197589862947979 ) ) ;
#2372 = ADVANCED_FACE ( 'NONE', ( #63689 ), #5310, .F. ) ;
#2371 = PLANE ( 'NONE',  #35789 ) ;
#2373 = DIRECTION ( 'NONE',  ( 0.000000000000000000, 0.000000000000000000, -1.000000000000000000 ) ) ;
#2374 = CARTESIAN_POINT ( 'NONE',  ( -1.949999999999999956, -6.000000000000000000, 3.100000000000001421 ) ) ;
#2375 = ORIENTED_EDGE ( 'NONE', *, *, #22063, .F. ) ;
#2376 = CARTESIAN_POINT ( 'NONE',  ( -18.94757558732047187, 4.971988045352667918, 29.13636527544025512 ) ) ;
#2377 = CARTESIAN_POINT ( 'NONE',  ( -1.949999999999999956, -6.000000000000000000, 35.50000000000000711 ) ) ;
#2378 = CARTESIAN_POINT ( 'NONE',  ( -6.869965322625452231, 7.718954891438190913, 9.408356857939923046 ) ) ;
#2379 = CARTESIAN_POINT ( 'NONE',  ( 7.850551775759737616, 0.2633780296483546612, -4.691063282169245952 ) ) ;
#2380 = ORIENTED_EDGE ( 'NONE', *, *, #50122, .F. ) ;
#2381 = LINE ( 'NONE', #58696, #21087 ) ;
#2382 = CARTESIAN_POINT ( 'NONE',  ( -8.894635231536899056, 7.399922923251200935, 0.5804127519174258065 ) ) ;
#2383 = LINE ( 'NONE', #8160, #54773 ) ;
#2384 = CARTESIAN_POINT ( 'NONE',  ( -13.79553965412828909, 6.064187891532903940, -0.4066976831129045511 ) ) ;
#2385 = CARTESIAN_POINT ( 'NONE',  ( -13.63773842903181510, 5.085235949917525033, 37.53369565367493266 ) ) ;
#2386 = EDGE_CURVE ( 'NONE', #59213, #42964, #57143, .T. ) ;
#2387 = VERTEX_POINT ( 'NONE', #65822 ) ;
#2388 = CARTESIAN_POINT ( 'NONE',  ( 2.204364238465235576E-16, 13.00000000000000000, 1.800000000000000044 ) ) ;
#2389 = DIRECTION ( 'NONE',  ( -1.000000000000000000, 0.000000000000000000, 0.000000000000000000 ) ) ;
#2390 = AXIS2_PLACEMENT_3D ( 'NONE', #17629, #18326, #45394 ) ;
#2391 = LINE ( 'NONE', #28778, #22967 ) ;
#2392 = EDGE_LOOP ( 'NONE', ( #58567, #70339, #14841, #56916 ) ) ;
#2393 = VECTOR ( 'NONE', #11408, 1000.000000000000000 ) ;
#2394 = CARTESIAN_POINT ( 'NONE',  ( -0.05587184082573501409, 7.144689296379213239, 35.86749891312694416 ) ) ;
#2395 = CARTESIAN_POINT ( 'NONE',  ( -13.46544557544933873, -5.739888674557416692, -0.7527497294618228363 ) ) ;
#2396 = LINE ( 'NONE', #35955, #28956 ) ;
#2397 = CARTESIAN_POINT ( 'NONE',  ( -0.2944937832333238137, 6.583898092775683608, -0.9785180879575853252 ) ) ;
#2398 = ORIENTED_EDGE ( 'NONE', *, *, #13922, .F. ) ;
#2399 = CARTESIAN_POINT ( 'NONE',  ( -1.324342274361344440, 7.001273129767252357, 37.50292089480131352 ) ) ;
#2400 = CARTESIAN_POINT ( 'NONE',  ( 3.789187814143250677, 2.004429346960203251, -0.5133094003240722403 ) ) ;
#2401 = VERTEX_POINT ( 'NONE', #27900 ) ;
#2402 = ORIENTED_EDGE ( 'NONE', *, *, #27696, .F. ) ;
#2403 = CARTESIAN_POINT ( 'NONE',  ( -17.21972677704193089, 2.600000032134611061, 38.46316411110611000 ) ) ;
#2404 = CARTESIAN_POINT ( 'NONE',  ( 3.823371051049561764, 30.39294814179648085, -1.574999999999999734 ) ) ;
#2405 = CIRCLE ( 'NONE', #48477, 10.00000000000000000 ) ;
#2406 = DIRECTION ( 'NONE',  ( -0.000000000000000000, 1.000000000000000000, -0.000000000000000000 ) ) ;
#2407 = CARTESIAN_POINT ( 'NONE',  ( 0.9999999999999897859, 1.301042606982605321E-15, 35.50999990982602128 ) ) ;
#2408 = FACE_BOUND ( 'NONE', #18554, .T. ) ;
#2409 = CIRCLE ( 'NONE', #20857, 1.599999999999999867 ) ;
#2410 = LINE ( 'NONE', #67786, #42335 ) ;
#2411 = CARTESIAN_POINT ( 'NONE',  ( 0.1221007003596866758, 7.799778438473543574, 36.84969535828201970 ) ) ;
#2412 = EDGE_LOOP ( 'NONE', ( #10875, #30459, #234 ) ) ;
#2413 = EDGE_LOOP ( 'NONE', ( #17261, #60502, #13087, #12528 ) ) ;
#2414 = CARTESIAN_POINT ( 'NONE',  ( -6.999999999999857891, 2.999999999999999112, 0.1000002924726999670 ) ) ;
#2415 = ADVANCED_FACE ( 'NONE', ( #32940 ), #43778, .T. ) ;
#2416 = CARTESIAN_POINT ( 'NONE',  ( -18.56369813162660876, 6.377262029825990552, 28.45067204905482683 ) ) ;
#2417 = ORIENTED_EDGE ( 'NONE', *, *, #47716, .T. ) ;
#2418 = CARTESIAN_POINT ( 'NONE',  ( -3.480224891348720817, 7.798872060260844563, 32.10570505177712874 ) ) ;
#2419 = ORIENTED_EDGE ( 'NONE', *, *, #33659, .F. ) ;
#2420 = CARTESIAN_POINT ( 'NONE',  ( -13.23397664652834571, 5.466744375628842967, -0.9540375040255018035 ) ) ;
#2422 = ADVANCED_FACE ( 'NONE', ( #60048 ), #43417, .F. ) ;
#2421 = ORIENTED_EDGE ( 'NONE', *, *, #48968, .T. ) ;
#2423 = PRODUCT_DEFINITION_SHAPE ( 'NONE', 'NONE',  #40139 ) ;
#2424 = CALENDAR_DATE ( 2025, 13, 11 ) ;
#2425 = DIRECTION ( 'NONE',  ( 1.000000000000000000, 0.000000000000000000, -0.000000000000000000 ) ) ;
#2426 = CARTESIAN_POINT ( 'NONE',  ( 1.256329113924105068, 0.3044413118407999774, -7.403466822470026187 ) ) ;
#2427 = CARTESIAN_POINT ( 'NONE',  ( -0.9432058874711111152, -0.8798402828962301747, -10.55165696402374031 ) ) ;
#2428 = LINE ( 'NONE', #24467, #58895 ) ;
#2429 = CARTESIAN_POINT ( 'NONE',  ( -18.85578063111089975, 3.366531534132288339, 41.37998434384708446 ) ) ;
#2430 = CARTESIAN_POINT ( 'NONE',  ( -13.97810760141300435, -1.142440145776367988, 29.95857864376268864 ) ) ;
#2431 = CARTESIAN_POINT ( 'NONE',  ( -12.98216703314562714, -7.125640831249377527, 0.7330780882895293615 ) ) ;
#2432 = CARTESIAN_POINT ( 'NONE',  ( -7.404255390167169715, 7.599999999999999645, 16.58333396912011537 ) ) ;
#2433 = ORIENTED_EDGE ( 'NONE', *, *, #12452, .T. ) ;
#2434 = CARTESIAN_POINT ( 'NONE',  ( 7.643669335227738948, 4.204441311818688298, -7.403465388264695690 ) ) ;
#2435 = CARTESIAN_POINT ( 'NONE',  ( -8.100000690152077354, -7.248426273576965784, 0.5000077151915963691 ) ) ;
#2436 = CARTESIAN_POINT ( 'NONE',  ( -13.22290936598352928, 6.249999999352365165, 37.24183467832781247 ) ) ;
#2437 = VECTOR ( 'NONE', #33674, 1000.000000000000000 ) ;
#2438 = CARTESIAN_POINT ( 'NONE',  ( -13.71930801453896365, -6.090782198355735311, -0.3719087209782689363 ) ) ;
#2439 = CARTESIAN_POINT ( 'NONE',  ( 1.637508327448506051, 26.45679747589899478, -1.969615489996268565 ) ) ;
#2440 = ORIENTED_EDGE ( 'NONE', *, *, #14762, .T. ) ;
#2441 = DIRECTION ( 'NONE',  ( 0.000000000000000000, 0.000000000000000000, 1.000000000000000000 ) ) ;
#2442 = CARTESIAN_POINT ( 'NONE',  ( 4.121433230461356345, 31.80468683142555264, -6.081298843484573169 ) ) ;
#2443 = AXIS2_PLACEMENT_3D ( 'NONE', #8755, #2979, #19590 ) ;
#2444 = ORIENTED_EDGE ( 'NONE', *, *, #44964, .F. ) ;
#2445 = CARTESIAN_POINT ( 'NONE',  ( -0.09999999999999997780, 5.500000000029288572, 27.95857864410669436 ) ) ;
#2446 = PLANE ( 'NONE',  #61125 ) ;
#2447 = SECURITY_CLASSIFICATION_LEVEL ( 'unclassified' ) ;
#2448 = ORIENTED_EDGE ( 'NONE', *, *, #57219, .F. ) ;
#2449 = CARTESIAN_POINT ( 'NONE',  ( 5.681610933857829338, 27.53237705699258697, -5.471907794249337265 ) ) ;
#2450 = LINE ( 'NONE', #35296, #58426 ) ;
#2451 = AXIS2_PLACEMENT_3D ( 'NONE', #22296, #44316, #33470 ) ;
#2452 = LINE ( 'NONE', #24489, #19571 ) ;
#2453 = EDGE_LOOP ( 'NONE', ( #42887, #34150, #41298, #64448 ) ) ;
#2454 = CARTESIAN_POINT ( 'NONE',  ( -1.511462216040835083, 23.00000000000000000, 0.5999999999999989786 ) ) ;
#2455 = B_SPLINE_CURVE_WITH_KNOTS ( 'NONE', 3,
 ( #16336, #66855, #60366, #55309, #10894, #60010 ),
 .UNSPECIFIED., .F., .F.,
 ( 4, 2, 4 ),
 ( 0.000000000000000000, 0.5000000000000000000, 1.000000000000000000 ),
 .UNSPECIFIED. ) ;
#2456 = LINE ( 'NONE', #24493, #32582 ) ;
#2457 = CIRCLE ( 'NONE', #45132, 2.599999999999998757 ) ;
#2458 = DIRECTION ( 'NONE',  ( 0.000000000000000000, 1.000000000000000000, 0.000000000000000000 ) ) ;
#2459 = FACE_OUTER_BOUND ( 'NONE', #34277, .T. ) ;
#2460 = CARTESIAN_POINT ( 'NONE',  ( -0.3334551092313330911, -7.500613187180408481, 0.9177198890055842107 ) ) ;
#2461 = DIRECTION ( 'NONE',  ( 0.000000000000000000, 0.000000000000000000, 1.000000000000000000 ) ) ;
#2462 = CARTESIAN_POINT ( 'NONE',  ( -13.09999999999999432, 6.249999999971634246, 35.50999991933921507 ) ) ;
#2463 = EDGE_CURVE ( 'NONE', #24791, #35236, #25155, .T. ) ;
#2464 = ORIENTED_EDGE ( 'NONE', *, *, #6135, .F. ) ;
#2465 = CARTESIAN_POINT ( 'NONE',  ( -17.00000000000000000, 1.000000000000000000, 26.64999999999999858 ) ) ;
#2466 = CARTESIAN_POINT ( 'NONE',  ( -9.184008567712334425, 7.800440737208409914, 4.973180391235716868 ) ) ;
#2467 = LINE ( 'NONE', #24140, #65751 ) ;
#2469 = ORIENTED_EDGE ( 'NONE', *, *, #33519, .T. ) ;
#2468 = EDGE_CURVE ( 'NONE', #70430, #64214, #54677, .T. ) ;
#2470 = CARTESIAN_POINT ( 'NONE',  ( -1.837699927571898595, -7.438648482037649501, -0.6070421664766426639 ) ) ;
#2471 = ORIENTED_EDGE ( 'NONE', *, *, #15645, .T. ) ;
#2473 = CARTESIAN_POINT ( 'NONE',  ( -0.8293131812068649245, 7.173196536135670875, 36.24747125446839391 ) ) ;
#2472 = DIRECTION ( 'NONE',  ( 0.000000000000000000, 0.000000000000000000, -1.000000000000000000 ) ) ;
#2474 = DIRECTION ( 'NONE',  ( -0.000000000000000000, -1.000000000000000000, -3.885780586188046905E-16 ) ) ;
#2475 = CARTESIAN_POINT ( 'NONE',  ( -13.66957470579519018, 6.164517622626052962, -0.3149873146783481181 ) ) ;
#2476 = CARTESIAN_POINT ( 'NONE',  ( -13.70030264542708309, 6.265070306654608068, 36.74112442933108724 ) ) ;
#2477 = CARTESIAN_POINT ( 'NONE',  ( 7.849995558710898713, 0.3465272509990432459, -4.690753094032381831 ) ) ;
#2478 = CARTESIAN_POINT ( 'NONE',  ( -8.500000000000000000, -7.400000003851705976, 1.899999999999999911 ) ) ;
#2479 = CARTESIAN_POINT ( 'NONE',  ( -14.09976275925269817, 6.751408381248592327, 0.9498596880422625066 ) ) ;
#2480 = CARTESIAN_POINT ( 'NONE',  ( -21.19193440425690156, 2.636363636361845231, 29.35000000000000142 ) ) ;
#2481 = CARTESIAN_POINT ( 'NONE',  ( -4.000000000000000000, 7.500000000000000000, 0.000000000000000000 ) ) ;
#2482 = CARTESIAN_POINT ( 'NONE',  ( 1.824999999999999956, 26.45444131184000014, -6.765032397181999890 ) ) ;
#2484 = CARTESIAN_POINT ( 'NONE',  ( 0.5482915970530606309, 0.4922379523263085144, -16.02490158751659521 ) ) ;
#2483 = CARTESIAN_POINT ( 'NONE',  ( -12.04851844262824123, -4.212334338889004215, -1.155075034852477867 ) ) ;
#2485 = CARTESIAN_POINT ( 'NONE',  ( 2.449293598294705921E-16, 13.80000000000000249, 1.999999999999999112 ) ) ;
#2486 = CARTESIAN_POINT ( 'NONE',  ( 1.173545113483817293, 1.704441311840795059, -2.333089665256239620 ) ) ;
#2487 = AXIS2_PLACEMENT_3D ( 'NONE', #52118, #36913, #3357 ) ;
#2488 = VERTEX_POINT ( 'NONE', #21754 ) ;
#2489 = DIRECTION ( 'NONE',  ( 0.4397141102494123155, 0.000000000000000000, 0.8981377963584250557 ) ) ;
#2490 = VERTEX_POINT ( 'NONE', #65462 ) ;
#2491 = CARTESIAN_POINT ( 'NONE',  ( 2.893010310414500186, 27.76819630938570072, -1.574999999999999956 ) ) ;
#2492 = CARTESIAN_POINT ( 'NONE',  ( 7.056000789447001154, 1.708764590371000036, -2.529304635271000468 ) ) ;
#2493 = EDGE_CURVE ( 'NONE', #19291, #47310, #12491, .T. ) ;
#2494 = FACE_OUTER_BOUND ( 'NONE', #36181, .T. ) ;
#2495 = VECTOR ( 'NONE', #22649, 1000.000000000000000 ) ;
#2496 = AXIS2_PLACEMENT_3D ( 'NONE', #10073, #9369, #32077 ) ;
#2497 =( BOUNDED_SURFACE ( )  B_SPLINE_SURFACE ( 3, 3, ( 
 ( #48923, #65176, #19098, #43131, #43489, #35666, #8609 ),
 ( #63494, #64824, #53976, #14028, #4501, #32302, #70224 ),
 ( #36025, #42783, #58082, #48564, #26530, #4145, #20760 ),
 ( #48198, #15365, #37357, #59399, #15726, #54340, #9933 ) ),
 .UNSPECIFIED., .F., .F., .F. ) 
 B_SPLINE_SURFACE_WITH_KNOTS ( ( 4, 4 ),
 ( 4, 3, 4 ),
 ( 0.000000000000000000, 1.000000000000000000 ),
 ( 0.000000000000000000, 0.5000000000000000000, 1.000000000000000000 ),
 .UNSPECIFIED. ) 
 GEOMETRIC_REPRESENTATION_ITEM ( )  RATIONAL_B_SPLINE_SURFACE ( (
 ( 1.000000000000000000, 0.8002740387621551932, 0.8002740387621551932, 1.000000000000000000, 0.8002740387621551932, 0.8002740387621551932, 1.000000000000000000),
 ( 0.8023943998290447022, 0.6421354070313252116, 0.6421354070313252116, 0.8023943998290447022, 0.6421354070313252116, 0.6421354070313252116, 0.8023943998290447022),
 ( 0.8023943998290447022, 0.6421354070313252116, 0.6421354070313252116, 0.8023943998290447022, 0.6421354070313252116, 0.6421354070313252116, 0.8023943998290447022),
 ( 1.000000000000000000, 0.8002740387621551932, 0.8002740387621551932, 1.000000000000000000, 0.8002740387621551932, 0.8002740387621551932, 1.000000000000000000) ) ) 
 REPRESENTATION_ITEM ( '' )  SURFACE ( )  );
#2498 = CARTESIAN_POINT ( 'NONE',  ( 2.026478278508351494, 26.20444131184144254, -6.979466730204612723 ) ) ;
#2499 = DIRECTION ( 'NONE',  ( 1.000000000000000000, 0.000000000000000000, 0.000000000000000000 ) ) ;
#2500 = EDGE_LOOP ( 'NONE', ( #48359, #20252, #58414, #8830, #43808 ) ) ;
#2501 = LINE ( 'NONE', #46547, #25247 ) ;
#2502 = AXIS2_PLACEMENT_3D ( 'NONE', #32081, #9012, #20197 ) ;
#2503 = CARTESIAN_POINT ( 'NONE',  ( -11.23368549728886201, -7.616487841668668324, 37.04494251066873289 ) ) ;
#2504 = ORIENTED_EDGE ( 'NONE', *, *, #63326, .F. ) ;
#2505 = CARTESIAN_POINT ( 'NONE',  ( -15.40078586956226481, 2.399999999999999911, 39.46930104425641161 ) ) ;
#2506 = CARTESIAN_POINT ( 'NONE',  ( 2.586873668464273912, 26.16345890152825504, -6.714665956557801962 ) ) ;
#2507 = FACE_OUTER_BOUND ( 'NONE', #71222, .T. ) ;
#2508 = CARTESIAN_POINT ( 'NONE',  ( -0.7499999999999983347, 1.000000000000000000, -0.4330127018922200199 ) ) ;
#2509 = CARTESIAN_POINT ( 'NONE',  ( -0.6681875839298555553, 5.500000000000000888, 26.39333414724226401 ) ) ;
#2510 = CARTESIAN_POINT ( 'NONE',  ( -12.39655051879351078, 6.229841111259452724, -1.066302395702719563 ) ) ;
#2511 = CARTESIAN_POINT ( 'NONE',  ( 3.424359966205495542, 1.604441312394164765, -0.5837315677834703509 ) ) ;
#2512 = CARTESIAN_POINT ( 'NONE',  ( -7.067679520168324458, 8.245640189329543901, -0.1661627070809920115 ) ) ;
#2513 = CALENDAR_DATE ( 2025, 13, 11 ) ;
#2514 = CARTESIAN_POINT ( 'NONE',  ( -14.76848948971253961, -6.668121559106561236, -4.843932719853980551 ) ) ;
#2515 = CARTESIAN_POINT ( 'NONE',  ( -9.364447431041623915, 7.595400179834899568, 35.31348191153279714 ) ) ;
#2516 = CARTESIAN_POINT ( 'NONE',  ( 5.776081363083227949, 26.20444169014387725, -7.103157158361498524 ) ) ;
#2517 = CARTESIAN_POINT ( 'NONE',  ( -4.765957474709000330, 7.599999999999999645, 19.00000000000000000 ) ) ;
#2518 = CARTESIAN_POINT ( 'NONE',  ( -2.149999999999999911, -6.000000000000000000, 31.50000000000000000 ) ) ;
#2519 = CARTESIAN_POINT ( 'NONE',  ( 1.465207694015000284, 26.36354021682999615, -4.491718964947000181 ) ) ;
#2520 = CARTESIAN_POINT ( 'NONE',  ( -12.90000000000000036, -2.354104056448763416, 37.26296751573219268 ) ) ;
#2521 = EDGE_LOOP ( 'NONE', ( #22668, #70053, #65074, #68115, #43677, #33764 ) ) ;
#2522 = CARTESIAN_POINT ( 'NONE',  ( -12.51350593365336117, 6.331461138504310249, -1.024059661074847583 ) ) ;
#2523 = ADVANCED_FACE ( 'NONE', ( #55341 ), #39473, .T. ) ;
#2524 = DIRECTION ( 'NONE',  ( 0.000000000000000000, 0.000000000000000000, 1.000000000000000000 ) ) ;
#2525 = CARTESIAN_POINT ( 'NONE',  ( 7.849999999999999645, 3.345422984987387327, -7.131883666381000353 ) ) ;
#2526 = CARTESIAN_POINT ( 'NONE',  ( 0.000000000000000000, 0.000000000000000000, 36.60000000000000142 ) ) ;
#2527 = CARTESIAN_POINT ( 'NONE',  ( -0.9906068283192545065, -6.509392496061000344, 36.60000000000000142 ) ) ;
#2528 = CARTESIAN_POINT ( 'NONE',  ( -0.4899767650236006022, 0.4003801790465131849, -20.07312743503429431 ) ) ;
#2529 = CARTESIAN_POINT ( 'NONE',  ( 6.964282922594259517, 1.603498843891743908, -1.338996005378944032 ) ) ;
#2530 = ORIENTED_EDGE ( 'NONE', *, *, #48132, .T. ) ;
#2531 = CARTESIAN_POINT ( 'NONE',  ( -13.50000000000000000, 2.000000000000000000, 37.80000000000032401 ) ) ;
#2532 = CARTESIAN_POINT ( 'NONE',  ( -17.71434625035136179, 6.554386543121569986, -4.361229586933776936 ) ) ;
#2533 = CARTESIAN_POINT ( 'NONE',  ( 8.673617379884035472E-16, 6.749999997773000970, 25.39999999999999858 ) ) ;
#2534 = AXIS2_PLACEMENT_3D ( 'NONE', #58197, #9427, #69733 ) ;
#2535 = PERSON_AND_ORGANIZATION_ROLE ( 'design_supplier' ) ;
#2536 = CARTESIAN_POINT ( 'NONE',  ( -9.326497876769655804, 7.400000000000000355, 1.757900392897745689 ) ) ;
#2537 = FACE_OUTER_BOUND ( 'NONE', #14224, .T. ) ;
#2538 = DIRECTION ( 'NONE',  ( 0.000000000000000000, 1.000000000000000000, 0.000000000000000000 ) ) ;
#2539 = VECTOR ( 'NONE', #33696, 1000.000000000000000 ) ;
#2540 = CARTESIAN_POINT ( 'NONE',  ( -17.39816630435471723, 2.399999999999999911, 39.57163089673504430 ) ) ;
#2541 = CARTESIAN_POINT ( 'NONE',  ( -7.080466583161669547, 7.333468962288321791, 0.4431459843986377267 ) ) ;
#2542 = CARTESIAN_POINT ( 'NONE',  ( -12.96596529470151005, 5.779928557608480233, 37.15887979933349783 ) ) ;
#2543 = CARTESIAN_POINT ( 'NONE',  ( 1.099999999999999645, -6.813364331232174997, -0.3889667644136153846 ) ) ;
#2544 = CARTESIAN_POINT ( 'NONE',  ( -17.59999857013099955, -3.399999999999999911, 39.50000000000000000 ) ) ;
#2545 = CARTESIAN_POINT ( 'NONE',  ( -16.50000000000000000, 2.000000000000000000, 42.00000000000000000 ) ) ;
#2546 = EDGE_CURVE ( 'NONE', #6682, #3047, #61839, .T. ) ;
#2547 = EDGE_LOOP ( 'NONE', ( #34383, #29106, #10408, #31750 ) ) ;
#2548 = CARTESIAN_POINT ( 'NONE',  ( -0.4682812878769975207, -7.459084172071849927, 35.93447415394821576 ) ) ;
#2549 = VECTOR ( 'NONE', #20116, 1000.000000000000000 ) ;
#2550 = CARTESIAN_POINT ( 'NONE',  ( -9.308720295690346092, 7.610171743667265787, 2.529870784028961594 ) ) ;
#2551 = LINE ( 'NONE', #57440, #13800 ) ;
#2552 = EDGE_CURVE ( 'NONE', #15509, #33058, #66707, .T. ) ;
#2553 = ADVANCED_FACE ( 'NONE', ( #63247 ), #18491, .F. ) ;
#2554 = CARTESIAN_POINT ( 'NONE',  ( 1.088723256587828647, -6.729825670629778323, 0.7414168943462372541 ) ) ;
#2555 = ORIENTED_EDGE ( 'NONE', *, *, #10270, .F. ) ;
#2557 = CARTESIAN_POINT ( 'NONE',  ( -8.000000000000000000, 7.599999999999999645, 18.75000000000000000 ) ) ;
#2556 = CARTESIAN_POINT ( 'NONE',  ( 3.095268273332413944, 1.704441311841000228, -7.468477597140068980 ) ) ;
#2558 = CARTESIAN_POINT ( 'NONE',  ( -15.04033649332205869, 2.199946016486299172, 27.19350000000000023 ) ) ;
#2559 = CARTESIAN_POINT ( 'NONE',  ( 5.458585380361377304, 2.704441166126132945, -1.221143366752796444 ) ) ;
#2560 = CARTESIAN_POINT ( 'NONE',  ( -0.07065825956611027081, 7.254961792291420686, 0.8173574237360925476 ) ) ;
#2561 = CARTESIAN_POINT ( 'NONE',  ( -22.74437615888513875, 0.6389499831145640796, -5.386512390310968179 ) ) ;
#2562 = CARTESIAN_POINT ( 'NONE',  ( -6.042553186416999900, 7.500000000000000000, 7.000000000000000000 ) ) ;
#2563 = VERTEX_POINT ( 'NONE', #17789 ) ;
#2564 = CARTESIAN_POINT ( 'NONE',  ( -9.737834412062614575, 7.790232449186150987, 28.94539769619562009 ) ) ;
#2565 = CARTESIAN_POINT ( 'NONE',  ( -8.921063494464760879, -6.499999933470999913, -0.1220683192984765991 ) ) ;
#2566 = FACE_OUTER_BOUND ( 'NONE', #58558, .T. ) ;
#2567 = LINE ( 'NONE', #36832, #21344 ) ;
#2568 = VERTEX_POINT ( 'NONE', #39786 ) ;
#2569 = ORIENTED_EDGE ( 'NONE', *, *, #65209, .T. ) ;
#2570 = CARTESIAN_POINT ( 'NONE',  ( -6.875642262218304879, 6.938744106416709911, -1.115388956915792429 ) ) ;
#2571 = CARTESIAN_POINT ( 'NONE',  ( -9.650068808870132742, 2.381368119116292981, -1.087752422721668610 ) ) ;
#2572 = VERTEX_POINT ( 'NONE', #23550 ) ;
#2573 = CARTESIAN_POINT ( 'NONE',  ( 6.933568731690477271, 26.30608360762751019, -1.621439504942765897 ) ) ;
#2574 = CARTESIAN_POINT ( 'NONE',  ( 3.744343977419999803, 2.399600764040000112, -0.5383825703473998914 ) ) ;
#2575 = EDGE_CURVE ( 'NONE', #5545, #31887, #11005, .T. ) ;
#2576 = CARTESIAN_POINT ( 'NONE',  ( -12.05000000000000249, 6.000000000000000000, 35.50000000000000711 ) ) ;
#2577 = CARTESIAN_POINT ( 'NONE',  ( -12.36648329269640989, 6.474278384040493606, 36.55134467172369739 ) ) ;
#2578 = CARTESIAN_POINT ( 'NONE',  ( 4.450000000000000178, 31.45444131183999659, -1.475000000000000533 ) ) ;
#2579 = EDGE_CURVE ( 'NONE', #66803, #8191, #9969, .T. ) ;
#2580 = EDGE_CURVE ( 'NONE', #35663, #48681, #49588, .T. ) ;
#2581 = CARTESIAN_POINT ( 'NONE',  ( -11.98403883922476787, -5.935801432056379667, -1.099668298346428763 ) ) ;
#2582 = CARTESIAN_POINT ( 'NONE',  ( -2.149999999999999467, 6.000000000000000000, 35.50000000000000711 ) ) ;
#2583 = VERTEX_POINT ( 'NONE', #2578 ) ;
#2584 = ORIENTED_EDGE ( 'NONE', *, *, #39343, .T. ) ;
#2585 = CARTESIAN_POINT ( 'NONE',  ( -0.8676978725339339338, 8.006377442557750967, 36.99187586289473018 ) ) ;
#2586 = CARTESIAN_POINT ( 'NONE',  ( -14.09977604663891171, -6.733022571444146287, 35.48710480544941959 ) ) ;
#2587 =( BOUNDED_SURFACE ( )  B_SPLINE_SURFACE ( 3, 2, ( 
 ( #68553, #40737, #410 ),
 ( #19088, #41097, #63133 ),
 ( #40376, #13653, #56650 ),
 ( #57711, #8243, #30252 ) ),
 .UNSPECIFIED., .F., .F., .F. ) 
 B_SPLINE_SURFACE_WITH_KNOTS ( ( 4, 4 ),
 ( 3, 3 ),
 ( 3.235989731256293744, 3.369499624108422520 ),
 ( 0.000000000000000000, 1.000000000000000000 ),
 .UNSPECIFIED. ) 
 GEOMETRIC_REPRESENTATION_ITEM ( )  RATIONAL_B_SPLINE_SURFACE ( (
 ( 1.000000000000000000, 0.9964585539698995742, 1.000000000000000000),
 ( 1.000000000000000000, 0.9954164421013701469, 1.000000000000000000),
 ( 1.000000000000000000, 0.9936375549138078966, 1.000000000000000000),
 ( 1.000000000000000000, 0.9911259123441255037, 1.000000000000000000) ) ) 
 REPRESENTATION_ITEM ( '' )  SURFACE ( )  );
#2588 = CARTESIAN_POINT ( 'NONE',  ( 7.150000000000001243, 2.768352074689672371, -2.700330442515241902 ) ) ;
#2589 = DIRECTION ( 'NONE',  ( 0.000000000000000000, 0.000000000000000000, 1.000000000000000000 ) ) ;
#2590 = CIRCLE ( 'NONE', #13003, 0.6500000000000003553 ) ;
#2591 = CARTESIAN_POINT ( 'NONE',  ( -13.31674058052209553, -3.400000021702899833, 40.00000000000000000 ) ) ;
#2592 = CARTESIAN_POINT ( 'NONE',  ( 1.485673835188953129, 29.45366438005440912, -2.220357699268238783 ) ) ;
#2593 = ADVANCED_FACE ( 'NONE', ( #24616, #68667 ), #29314, .T. ) ;
#2594 = CARTESIAN_POINT ( 'NONE',  ( -12.15137226278100435, -7.152937301517786395, 36.39094533066475634 ) ) ;
#2595 = CARTESIAN_POINT ( 'NONE',  ( 7.150000000000000355, 1.204441311841000006, -3.149999999999999911 ) ) ;
#2596 = B_SPLINE_CURVE_WITH_KNOTS ( 'NONE', 3,
 ( #30316, #56450, #7941, #45239, #63201, #1193, #41869, #58487, #35728, #9008, #19152, #57781, #31022, #53067 ),
 .UNSPECIFIED., .F., .F.,
 ( 4, 2, 2, 2, 2, 2, 4 ),
 ( -5.999999997585158824E-08, 0.0006979369190120694819, 0.001395933838024114972, 0.001744932297530137717, 0.002093930757036160245, 0.002442929216542182990, 0.002791927676048205735 ),
 .UNSPECIFIED. ) ;
#2597 = VECTOR ( 'NONE', #61901, 1000.000000000000000 ) ;
#2599 = CARTESIAN_POINT ( 'NONE',  ( -12.14087429103571836, 6.345778863355167054, -0.08180130651603027825 ) ) ;
#2598 = CIRCLE ( 'NONE', #1456, 0.09999999999999939493 ) ;
#2600 = B_SPLINE_CURVE_WITH_KNOTS ( 'NONE', 3,
 ( #258, #5309, #71401, #43952, #22294, #65999 ),
 .UNSPECIFIED., .F., .F.,
 ( 4, 2, 4 ),
 ( 0.000000000000000000, 0.5000000000000000000, 1.000000000000000000 ),
 .UNSPECIFIED. ) ;
#2601 = DIRECTION ( 'NONE',  ( 1.000000000000000000, 0.000000000000000000, 0.000000000000000000 ) ) ;
#2602 = ORIENTED_EDGE ( 'NONE', *, *, #17797, .F. ) ;
#2603 = ADVANCED_FACE ( 'NONE', ( #51336 ), #41207, .T. ) ;
#2604 = ORIENTED_EDGE ( 'NONE', *, *, #20805, .T. ) ;
#2605 = CARTESIAN_POINT ( 'NONE',  ( -20.14999999999999858, 3.049999999999999822, 27.85000000000000497 ) ) ;
#2606 = ORIENTED_EDGE ( 'NONE', *, *, #58561, .T. ) ;
#2607 = AXIS2_PLACEMENT_3D ( 'NONE', #7611, #29627, #29983 ) ;
#2608 = CARTESIAN_POINT ( 'NONE',  ( 0.6999999999999996225, 8.216194624239408384, 0.2115043590064178969 ) ) ;
#2609 = CARTESIAN_POINT ( 'NONE',  ( -18.91612868791127511, 6.283916316514914335, 28.45503163507440547 ) ) ;
#2610 = CARTESIAN_POINT ( 'NONE',  ( -8.095512830234588009, -6.742862831099811771, 0.01637303195741039025 ) ) ;
#2611 = CARTESIAN_POINT ( 'NONE',  ( 4.898587196589412829E-16, 7.000000000000000000, 4.000000000000000000 ) ) ;
#2612 = CARTESIAN_POINT ( 'NONE',  ( -0.8756123030530272855, -1.159191849986047210E-14, -19.33701910052428730 ) ) ;
#2613 = ORIENTED_EDGE ( 'NONE', *, *, #27544, .F. ) ;
#2614 = CARTESIAN_POINT ( 'NONE',  ( -9.992338858818916592, -8.241480877069911060, -0.1634000199521533914 ) ) ;
#2616 = EDGE_CURVE ( 'NONE', #885, #49881, #28869, .T. ) ;
#2615 = CARTESIAN_POINT ( 'NONE',  ( -13.32453026087998715, 5.652811456975451065, -0.2492627479935534685 ) ) ;
#2617 = ORIENTED_EDGE ( 'NONE', *, *, #19478, .T. ) ;
#2618 = CARTESIAN_POINT ( 'NONE',  ( -12.88818882786052100, -4.774022119751756499, 37.60724651176240485 ) ) ;
#2619 = CARTESIAN_POINT ( 'NONE',  ( -1.300000000000000266, 6.049999999999999822, 27.54999999370000197 ) ) ;
#2620 = LINE ( 'NONE', #63282, #53837 ) ;
#2621 = EDGE_CURVE ( 'NONE', #47316, #69760, #43556, .T. ) ;
#2622 = CARTESIAN_POINT ( 'NONE',  ( -0.3692388157536776738, 7.400000001210730538, 28.00000000000000000 ) ) ;
#2623 = ORIENTED_EDGE ( 'NONE', *, *, #3531, .T. ) ;
#2624 = CARTESIAN_POINT ( 'NONE',  ( 4.726362597209001315, 26.39589516032999938, -7.319496971572999833 ) ) ;
#2625 = CARTESIAN_POINT ( 'NONE',  ( -0.9135785641933567014, -6.846077934771657603, 0.06173542579535438307 ) ) ;
#2626 = CARTESIAN_POINT ( 'NONE',  ( -13.06883819342170661, -5.523960710958817799, -0.4324434590475683682 ) ) ;
#2627 = CARTESIAN_POINT ( 'NONE',  ( -12.55220125335304715, -6.343612512193582020, -1.032696779983029112 ) ) ;
#2628 = ADVANCED_FACE ( 'NONE', ( #53462 ), #14846, .F. ) ;
#2629 = CARTESIAN_POINT ( 'NONE',  ( 0.9699534104583781291, 0.3306516109166288131, -17.55896421763707949 ) ) ;
#2630 = ORIENTED_EDGE ( 'NONE', *, *, #65608, .F. ) ;
#2631 = DIRECTION ( 'NONE',  ( 0.5627910658974997204, 0.000000000000000000, 0.8265991871190995210 ) ) ;
#2632 = CARTESIAN_POINT ( 'NONE',  ( -0.7499980614697050463, 7.599991544636123031, 1.000077287834311157 ) ) ;
#2633 = CARTESIAN_POINT ( 'NONE',  ( -13.26922376837554651, 3.620492913546347502, 25.98700000000000543 ) ) ;
#2634 = LINE ( 'NONE', #29012, #27878 ) ;
#2635 = CARTESIAN_POINT ( 'NONE',  ( 7.075000000000000178, 26.15328395422000085, -6.765032397181999890 ) ) ;
#2636 = FACE_OUTER_BOUND ( 'NONE', #13408, .T. ) ;
#2637 = DIRECTION ( 'NONE',  ( 0.000000000000000000, 0.000000000000000000, -1.000000000000000000 ) ) ;
#2638 = EDGE_CURVE ( 'NONE', #57355, #62283, #15962, .T. ) ;
#2639 = CARTESIAN_POINT ( 'NONE',  ( -10.01224564554296137, 8.145889004212984119, -0.3098545855925524672 ) ) ;
#2640 = EDGE_CURVE ( 'NONE', #21062, #48703, #55604, .T. ) ;
#2641 = CARTESIAN_POINT ( 'NONE',  ( 7.850000000000000533, 3.345860572620928952, -1.640748991671342694 ) ) ;
#2642 = DIRECTION ( 'NONE',  ( -0.000000000000000000, 1.000000000000000000, -0.000000000000000000 ) ) ;
#2643 = ORIENTED_EDGE ( 'NONE', *, *, #47971, .T. ) ;
#2645 = CARTESIAN_POINT ( 'NONE',  ( -11.99983171565156326, -6.249999894857807270, -1.099999715290618907 ) ) ;
#2644 = CARTESIAN_POINT ( 'NONE',  ( -17.08985603134579634, -2.499999990555927809, 38.32844408554638704 ) ) ;
#2646 = DIRECTION ( 'NONE',  ( 0.000000000000000000, -1.000000000000000000, -0.000000000000000000 ) ) ;
#2647 = LINE ( 'NONE', #39220, #24914 ) ;
#2648 = CARTESIAN_POINT ( 'NONE',  ( -18.49999974209199038, -3.399999999999975486, 40.26179935403908416 ) ) ;
#2649 = CARTESIAN_POINT ( 'NONE',  ( 1.876005285167062109, 30.38263587117801734, -7.313737977840474080 ) ) ;
#2650 = VECTOR ( 'NONE', #54964, 1000.000000000000000 ) ;
#2651 = CIRCLE ( 'NONE', #11873, 0.2500000000000002220 ) ;
#2652 = CC_DESIGN_DATE_AND_TIME_ASSIGNMENT ( #67910, #56723, ( #40139 ) ) ;
#2653 = CARTESIAN_POINT ( 'NONE',  ( -1.949999999999999956, 6.000000000000000000, 35.29999999999999716 ) ) ;
#2654 = CARTESIAN_POINT ( 'NONE',  ( -12.00000000000000000, -7.596502049265001055, 1.000000000000000000 ) ) ;
#2655 = DIRECTION ( 'NONE',  ( 1.000000000000000000, -0.000000000000000000, 2.425648955476916935E-24 ) ) ;
#2656 = ORIENTED_EDGE ( 'NONE', *, *, #9467, .F. ) ;
#2657 = DIRECTION ( 'NONE',  ( -0.000000000000000000, -0.000000000000000000, 1.000000000000000000 ) ) ;
#2658 = CARTESIAN_POINT ( 'NONE',  ( -0.6097800987554071739, 7.601188278750574234, 21.01867920869167250 ) ) ;
#2659 = AXIS2_PLACEMENT_3D ( 'NONE', #60207, #20844, #58780 ) ;
#2660 = DIRECTION ( 'NONE',  ( -0.2473834390659279958, 0.000000000000000000, -0.9689176611435640352 ) ) ;
#2661 = ORIENTED_EDGE ( 'NONE', *, *, #53127, .F. ) ;
#2662 = DIRECTION ( 'NONE',  ( 0.000000000000000000, 0.000000000000000000, 1.000000000000000000 ) ) ;
#2663 = ORIENTED_EDGE ( 'NONE', *, *, #2000, .T. ) ;
#2664 = CARTESIAN_POINT ( 'NONE',  ( -15.15772246319882477, -2.599989324593105167, 41.15865903233678580 ) ) ;
#2665 = EDGE_CURVE ( 'NONE', #32204, #26799, #42620, .T. ) ;
#2666 = LINE ( 'NONE', #51412, #37802 ) ;
#2667 = CARTESIAN_POINT ( 'NONE',  ( 4.450000000000000178, 1.099441311841000024, -0.4499999999999999001 ) ) ;
#2668 = CARTESIAN_POINT ( 'NONE',  ( -13.99325325330621261, 5.713685707191689112, -0.7614226363024290123 ) ) ;
#2669 = CARTESIAN_POINT ( 'NONE',  ( -12.61479653733207584, 4.932739956727116848, 37.61043120919715932 ) ) ;
#2670 = CARTESIAN_POINT ( 'NONE',  ( -0.08214525250228896236, 2.257191939396674396, 37.39252483581117303 ) ) ;
#2671 = ORIENTED_EDGE ( 'NONE', *, *, #1267, .T. ) ;
#2672 = CARTESIAN_POINT ( 'NONE',  ( -20.51000002356875029, 0.9999999999999997780, 37.60000000000000142 ) ) ;
#2673 = CARTESIAN_POINT ( 'NONE',  ( -0.2295432966847923140, 1.322561551177303896, -8.111291297343703022 ) ) ;
#2674 = EDGE_CURVE ( 'NONE', #3883, #30279, #26291, .T. ) ;
#2675 = CARTESIAN_POINT ( 'NONE',  ( 0.000000000000000000, 5.600000001154250562, 25.40000000022050486 ) ) ;
#2676 = ORIENTED_EDGE ( 'NONE', *, *, #14023, .F. ) ;
#2677 = CARTESIAN_POINT ( 'NONE',  ( -0.08268182443833035911, 6.623718021992791805, -0.8889840850908952152 ) ) ;
#2678 = EDGE_CURVE ( 'NONE', #49036, #23565, #26721, .T. ) ;
#2679 = CARTESIAN_POINT ( 'NONE',  ( 6.986764528917199790, 26.10444131184231509, -3.097058917911195586 ) ) ;
#2680 = CARTESIAN_POINT ( 'NONE',  ( -5.021276593208001238, 7.500000000000000000, 18.83333301544000093 ) ) ;
#2681 = CARTESIAN_POINT ( 'NONE',  ( -12.05709740989058609, 7.039227797599044045, 37.53640393097975902 ) ) ;
#2682 = CARTESIAN_POINT ( 'NONE',  ( -19.09999999999999787, 2.354104034909280330, 37.50000000000000000 ) ) ;
#2683 = CARTESIAN_POINT ( 'NONE',  ( -9.360873411844000458, 7.391063318667000281, 1.747592215867999732 ) ) ;
#2684 = ADVANCED_FACE ( 'NONE', ( #10844 ), #31755, .T. ) ;
#2685 = DIRECTION ( 'NONE',  ( 0.000000000000000000, 0.000000000000000000, -1.000000000000000000 ) ) ;
#2686 = PLANE ( 'NONE',  #60668 ) ;
#2687 = B_SPLINE_CURVE_WITH_KNOTS ( 'NONE', 3,
 ( #4582, #3528, #64194, #26616, #26984, #47576, #37088, #48651, #70675, #14731, #36379, #15104, #53700, #25909 ),
 .UNSPECIFIED., .F., .F.,
 ( 4, 2, 2, 2, 2, 2, 4 ),
 ( -5.999999997299274616E-08, 0.0006989312353793306846, 0.001397922470758634341, 0.001747418088448293759, 0.002096913706137952960, 0.002446409323827611944, 0.002795904941517271362 ),
 .UNSPECIFIED. ) ;
#2688 = CARTESIAN_POINT ( 'NONE',  ( -10.71785302078288282, -7.833491873169905695, 35.80609225925852002 ) ) ;
#2689 = CARTESIAN_POINT ( 'NONE',  ( -0.3649031114822084421, 1.266977361533744961, -8.468738007172554205 ) ) ;
#2690 = EDGE_CURVE ( 'NONE', #28872, #7527, #33202, .T. ) ;
#2691 = VERTEX_POINT ( 'NONE', #21668 ) ;
#2692 = EDGE_CURVE ( 'NONE', #33737, #65944, #37899, .T. ) ;
#2693 = VERTEX_POINT ( 'NONE', #10122 ) ;
#2694 = CARTESIAN_POINT ( 'NONE',  ( 5.397371883980092377, 1.706841907862078678, -0.6621273536874862087 ) ) ;
#2695 = CARTESIAN_POINT ( 'NONE',  ( -8.095125292028461317, -7.285689080917020277, 0.3765317086350455367 ) ) ;
#2696 = AXIS2_PLACEMENT_3D ( 'NONE', #61769, #7922, #6501 ) ;
#2697 = CARTESIAN_POINT ( 'NONE',  ( 5.449988500567589433, 1.704445917461346660, -8.219617398010212739 ) ) ;
#2698 = ORIENTED_EDGE ( 'NONE', *, *, #35037, .F. ) ;
#2699 = CARTESIAN_POINT ( 'NONE',  ( -10.43474129411444906, 7.699051446175320557, 33.69415500092136995 ) ) ;
#2700 = CARTESIAN_POINT ( 'NONE',  ( -9.795605718311472643, -7.479559007627709200, -0.8318498213914180539 ) ) ;
#2701 = CARTESIAN_POINT ( 'NONE',  ( -19.18516867991156261, 4.938646809361697976, 29.31331829343043793 ) ) ;
#2702 = CARTESIAN_POINT ( 'NONE',  ( -13.60202480754347398, 6.108588062821986853, -0.4156694553482266907 ) ) ;
#2703 = ORIENTED_EDGE ( 'NONE', *, *, #57441, .T. ) ;
#2705 = CARTESIAN_POINT ( 'NONE',  ( -13.60716156902592644, -6.006154538215720429, 37.00021243735823617 ) ) ;
#2704 = AXIS2_PLACEMENT_3D ( 'NONE', #32102, #16257, #27064 ) ;
#2707 = AXIS2_PLACEMENT_3D ( 'NONE', #70689, #38530, #43237 ) ;
#2706 =( BOUNDED_SURFACE ( )  B_SPLINE_SURFACE ( 3, 3, ( 
 ( #18241, #63709, #62304, #29418 ),
 ( #46387, #52520, #2336, #13889 ),
 ( #52160, #24725, #51444, #36247 ),
 ( #46739, #68776, #13173, #19310 ),
 ( #13524, #19656, #40963, #67715 ),
 ( #3055, #63008, #35524, #12823 ) ),
 .UNSPECIFIED., .F., .F., .F. ) 
 B_SPLINE_SURFACE_WITH_KNOTS ( ( 4, 2, 4 ),
 ( 4, 4 ),
 ( 0.000000000000000000, 0.5000000000000000000, 1.000000000000000000 ),
 ( 0.000000000000000000, 1.000000000000000000 ),
 .UNSPECIFIED. ) 
 GEOMETRIC_REPRESENTATION_ITEM ( )  RATIONAL_B_SPLINE_SURFACE ( (
 ( 1.000000000000000000, 0.5416666674648916713, 0.5416666674648916713, 1.000000000000000000),
 ( 1.000000000000000000, 0.5416666674648916713, 0.5416666674648916713, 1.000000000000000000),
 ( 1.000000000000000000, 0.5416666674648916713, 0.5416666674648916713, 1.000000000000000000),
 ( 1.000000000000000000, 0.5416666674648916713, 0.5416666674648916713, 1.000000000000000000),
 ( 1.000000000000000000, 0.5416666674648916713, 0.5416666674648916713, 1.000000000000000000),
 ( 1.000000000000000000, 0.5416666674648916713, 0.5416666674648916713, 1.000000000000000000) ) ) 
 REPRESENTATION_ITEM ( '' )  SURFACE ( )  );
#2708 = CIRCLE ( 'NONE', #30374, 0.3999999999999995781 ) ;
#2709 = CARTESIAN_POINT ( 'NONE',  ( -11.50000000000000355, 0.000000000000000000, -1.100000000000000977 ) ) ;
#2710 = CARTESIAN_POINT ( 'NONE',  ( -0.7610936338080955821, -0.8245607818272402412, -11.98775686287065589 ) ) ;
#2711 = APPLICATION_CONTEXT ( 'configuration controlled 3d designs of mechanical parts and assemblies' ) ;
#2712 = LINE ( 'NONE', #25084, #8170 ) ;
#2713 = CARTESIAN_POINT ( 'NONE',  ( -0.2274802081989124314, 5.711932042264072251, -0.7348456131608582798 ) ) ;
#2714 = CARTESIAN_POINT ( 'NONE',  ( 1.135714285714137572, 2.745423928473689212, -2.210466520883712871 ) ) ;
#2715 = B_SPLINE_CURVE_WITH_KNOTS ( 'NONE', 3,
 ( #6118, #50891, #61743, #18397 ),
 .UNSPECIFIED., .F., .F.,
 ( 4, 4 ),
 ( 0.9937548481209094176, 1.000000000000000000 ),
 .UNSPECIFIED. ) ;
#2716 = DIRECTION ( 'NONE',  ( -0.000000000000000000, 1.000000000000000000, -0.000000000000000000 ) ) ;
#2717 = CARTESIAN_POINT ( 'NONE',  ( -18.79837359548193021, 5.236531660077983652, 29.11741834003250418 ) ) ;
#2718 = EDGE_CURVE ( 'NONE', #51828, #13959, #34084, .T. ) ;
#2719 = CARTESIAN_POINT ( 'NONE',  ( 1.149999999999999689, 2.580177243069503135, -5.149999999999999467 ) ) ;
#2720 = ORIENTED_EDGE ( 'NONE', *, *, #9890, .T. ) ;
#2721 = CARTESIAN_POINT ( 'NONE',  ( 1.825000500659646807, 26.10444131184000227, -2.134967988341955003 ) ) ;
#2722 = LINE ( 'NONE', #3769, #44650 ) ;
#2723 = CARTESIAN_POINT ( 'NONE',  ( 1.387682539538262372, 22.80000000000000071, 0.4000000000000001887 ) ) ;
#2724 = CARTESIAN_POINT ( 'NONE',  ( -16.76450411160666931, -6.732816756664196767, -5.307689848809382660 ) ) ;
#2725 = CARTESIAN_POINT ( 'NONE',  ( 4.449999999999995737, 31.84103109902505224, -4.983525347941412775 ) ) ;
#2726 = LINE ( 'NONE', #17922, #38048 ) ;
#2727 = VERTEX_POINT ( 'NONE', #49836 ) ;
#2728 = CARTESIAN_POINT ( 'NONE',  ( -10.07194168952442936, 7.020038949659534566, -1.055554167881967764 ) ) ;
#2729 = CARTESIAN_POINT ( 'NONE',  ( -10.95794910979915215, 7.600377435385939684, 0.8785390404849925394 ) ) ;
#2730 = CARTESIAN_POINT ( 'NONE',  ( -13.00054929454482711, -7.164593375295872590, 35.49642926661388032 ) ) ;
#2731 = LINE ( 'NONE', #57615, #40394 ) ;
#2732 = ORIENTED_EDGE ( 'NONE', *, *, #41, .T. ) ;
#2733 = CARTESIAN_POINT ( 'NONE',  ( -10.09173574831981846, 7.554289621733800253, 0.6872271074491500542 ) ) ;
#2734 = CARTESIAN_POINT ( 'NONE',  ( -13.32177271924633821, 5.205816363313652495, 35.72089583307125338 ) ) ;
#2735 = CARTESIAN_POINT ( 'NONE',  ( -9.900000000000000355, 0.000000000000000000, 0.4999999999999996669 ) ) ;
#2736 = CARTESIAN_POINT ( 'NONE',  ( -12.43091331183053150, 5.100003435283817055, -0.09999999997539030239 ) ) ;
#2737 = CARTESIAN_POINT ( 'NONE',  ( -0.04780133412383574115, 3.000751450100084927, 4.639191656291904664 ) ) ;
#2738 = EDGE_LOOP ( 'NONE', ( #20165, #28595, #43714, #63276 ) ) ;
#2739 = CARTESIAN_POINT ( 'NONE',  ( 0.000000000000000000, -3.499999999711000509, 36.60000000000000142 ) ) ;
#2740 = CARTESIAN_POINT ( 'NONE',  ( -10.40000014381000248, 5.499999999999974243, 0.9871768390828714601 ) ) ;
#2741 = CARTESIAN_POINT ( 'NONE',  ( -4.870686062005576744, 7.771714898659389803, 11.99541912269066479 ) ) ;
#2742 = CARTESIAN_POINT ( 'NONE',  ( 7.150000000000000355, 2.750602770219335635, -6.137067923649074608 ) ) ;
#2743 = ORIENTED_EDGE ( 'NONE', *, *, #58100, .T. ) ;
#2744 = DIRECTION ( 'NONE',  ( 0.000000000000000000, 0.000000000000000000, -1.000000000000000000 ) ) ;
#2745 = EDGE_CURVE ( 'NONE', #40023, #14967, #36649, .T. ) ;
#2746 = AXIS2_PLACEMENT_3D ( 'NONE', #45493, #57061, #7588 ) ;
#2747 = CARTESIAN_POINT ( 'NONE',  ( -15.35603859201082599, 6.744326408546712059, -5.389222640745538584 ) ) ;
#2748 = CARTESIAN_POINT ( 'NONE',  ( -13.71224919061024394, 6.249657669518335901, -0.2257534317488920916 ) ) ;
#2749 = CARTESIAN_POINT ( 'NONE',  ( -13.64214919898770084, 4.478662506072696559, 37.59976449495546547 ) ) ;
#2750 = ORIENTED_EDGE ( 'NONE', *, *, #57305, .T. ) ;
#2751 = LINE ( 'NONE', #8164, #49821 ) ;
#2752 = DIRECTION ( 'NONE',  ( 1.000000000000000000, 0.000000000000000000, 0.000000000000000000 ) ) ;
#2753 = VECTOR ( 'NONE', #3732, 1000.000000000000000 ) ;
#2754 = DIRECTION ( 'NONE',  ( 0.01901748759152027332, 0.000000000000000000, 0.9998191512297144312 ) ) ;
#2755 = VERTEX_POINT ( 'NONE', #20074 ) ;
#2756 = AXIS2_PLACEMENT_3D ( 'NONE', #67479, #67128, #62424 ) ;
#2757 = CARTESIAN_POINT ( 'NONE',  ( -0.9245508429352721214, 6.604622080357553493, 36.60997051440617867 ) ) ;
#2758 = ADVANCED_FACE ( 'NONE', ( #20784 ), #259, .T. ) ;
#2759 = CARTESIAN_POINT ( 'NONE',  ( -13.85943083228464978, -5.782037398337140033, -0.6768658958505819889 ) ) ;
#2760 = CARTESIAN_POINT ( 'NONE',  ( -10.04763974097607182, 7.414627361211354462, 0.3888888888888070716 ) ) ;
#2761 = CARTESIAN_POINT ( 'NONE',  ( 3.077566276556886748, 26.20444157009215047, -1.876686734459400263 ) ) ;
#2762 = ORIENTED_EDGE ( 'NONE', *, *, #11067, .F. ) ;
#2763 = CARTESIAN_POINT ( 'NONE',  ( 0.6160909466991298933, 7.572943636588259864, 36.52900683133614024 ) ) ;
#2764 = PLANE ( 'NONE',  #55593 ) ;
#2765 = ORIENTED_EDGE ( 'NONE', *, *, #24508, .T. ) ;
#2766 = ORIENTED_EDGE ( 'NONE', *, *, #12862, .T. ) ;
#2767 = CARTESIAN_POINT ( 'NONE',  ( -15.74565601453331176, 2.599999369204607724, 37.91983643056925501 ) ) ;
#2768 = CARTESIAN_POINT ( 'NONE',  ( 6.006988572792032244, 29.64068814890981329, -1.575000000000000178 ) ) ;
#2769 = CARTESIAN_POINT ( 'NONE',  ( 7.133231038021927262, 2.512718068976948604, -3.066044081087430317 ) ) ;
#2770 = CARTESIAN_POINT ( 'NONE',  ( -12.43090940413809342, 5.499999999941199924, 0.3999999999997135292 ) ) ;
#2771 = FACE_OUTER_BOUND ( 'NONE', #23895, .T. ) ;
#2772 = DIRECTION ( 'NONE',  ( -0.8109606669991962224, -0.000000000000000000, 0.5851006721754973272 ) ) ;
#2773 = CARTESIAN_POINT ( 'NONE',  ( 0.3184221256839297465, 8.220116133405969805, 36.28926790930230339 ) ) ;
#2775 = EDGE_CURVE ( 'NONE', #34827, #19790, #1821, .T. ) ;
#2774 = ADVANCED_FACE ( 'NONE', ( #37386 ), #59424, .T. ) ;
#2776 = ORIENTED_EDGE ( 'NONE', *, *, #41147, .T. ) ;
#2777 = VERTEX_POINT ( 'NONE', #59775 ) ;
#2778 = PLANE ( 'NONE',  #41062 ) ;
#2779 = EDGE_CURVE ( 'NONE', #68168, #68227, #9959, .T. ) ;
#2780 = CARTESIAN_POINT ( 'NONE',  ( -18.45874975262329087, 6.406667103194578772, 28.01751761871775059 ) ) ;
#2781 = EDGE_LOOP ( 'NONE', ( #37323, #21581, #43375, #12599 ) ) ;
#2782 = CARTESIAN_POINT ( 'NONE',  ( -1.684591347807805617, 7.629305396747134260, 32.10875735474440518 ) ) ;
#2783 = ORIENTED_EDGE ( 'NONE', *, *, #20152, .F. ) ;
#2784 = CARTESIAN_POINT ( 'NONE',  ( -13.48257183521648805, 4.783844891552097245, -1.094532610845655007 ) ) ;
#2785 = ORIENTED_EDGE ( 'NONE', *, *, #65181, .F. ) ;
#2786 = APPROVAL_ROLE ( '' ) ;
#2787 = CARTESIAN_POINT ( 'NONE',  ( -20.50000003618958644, 1.000000000000000000, -0.09999999999999939493 ) ) ;
#2788 = CARTESIAN_POINT ( 'NONE',  ( -0.2225053212877276809, -1.404999693121385729, -8.262420468469636958 ) ) ;
#2789 = CARTESIAN_POINT ( 'NONE',  ( -17.39396753286355946, 2.505053378201283376, 40.38466551853043285 ) ) ;
#2790 = CARTESIAN_POINT ( 'NONE',  ( 0.000000000000000000, 0.000000000000000000, -0.09999999999999988065 ) ) ;
#2791 = CARTESIAN_POINT ( 'NONE',  ( -14.03534950556911198, 0.7419042086341737230, 25.98700000000000188 ) ) ;
#2792 = CARTESIAN_POINT ( 'NONE',  ( -18.00000000000000355, 0.000000000000000000, 29.89999999999999858 ) ) ;
#2793 = CARTESIAN_POINT ( 'NONE',  ( -13.00061257388831493, -7.166546107172059088, 0.9177196977352803930 ) ) ;
#2794 = CIRCLE ( 'NONE', #18990, 6.774999999999999467 ) ;
#2795 = DIRECTION ( 'NONE',  ( 0.000000000000000000, 0.000000000000000000, -1.000000000000000000 ) ) ;
#2796 = DIRECTION ( 'NONE',  ( -0.9713210491250702239, 0.000000000000000000, 0.2377717803410926978 ) ) ;
#2797 = DIRECTION ( 'NONE',  ( 1.000000000000000000, 0.000000000000000000, -0.000000000000000000 ) ) ;
#2798 = CARTESIAN_POINT ( 'NONE',  ( -17.71864693143952962, -6.553387018113586038, -4.357035257686109553 ) ) ;
#2799 = CIRCLE ( 'NONE', #52389, 0.6000000000000033085 ) ;
#2800 = CARTESIAN_POINT ( 'NONE',  ( -12.72375168198875173, -6.221995262355405565, -0.9724575312159617901 ) ) ;
#2801 = CARTESIAN_POINT ( 'NONE',  ( 2.037377117664446402, 26.20444087403906153, -1.714342791123560916 ) ) ;
#2802 = ORIENTED_EDGE ( 'NONE', *, *, #67695, .F. ) ;
#2803 = AXIS2_PLACEMENT_3D ( 'NONE', #59612, #55278, #5073 ) ;
#2804 = DIRECTION ( 'NONE',  ( 0.000000000000000000, 1.000000000000000000, -0.000000000000000000 ) ) ;
#2805 = CARTESIAN_POINT ( 'NONE',  ( 4.148519083214893932, 31.83292301034704153, -5.102152932849572053 ) ) ;
#2806 = VERTEX_POINT ( 'NONE', #43158 ) ;
#2807 = DIRECTION ( 'NONE',  ( 0.000000000000000000, -0.000000000000000000, 1.000000000000000000 ) ) ;
#2808 = CARTESIAN_POINT ( 'NONE',  ( 2.047880073568791648, 26.30690434054334759, -7.309345249814067635 ) ) ;
#2809 = COORDINATED_UNIVERSAL_TIME_OFFSET ( 8, 0, .BEHIND. ) ;
#2810 = ORIENTED_EDGE ( 'NONE', *, *, #15669, .F. ) ;
#2811 = FACE_OUTER_BOUND ( 'NONE', #24084, .T. ) ;
#2812 = CARTESIAN_POINT ( 'NONE',  ( 5.581427372516744256, 1.704441311885648069, -1.350024351436901027 ) ) ;
#2813 = CARTESIAN_POINT ( 'NONE',  ( 1.853490321786870565, 30.50701795052939502, -7.220124233642256861 ) ) ;
#2814 = ORIENTED_EDGE ( 'NONE', *, *, #51992, .F. ) ;
#2815 = CARTESIAN_POINT ( 'NONE',  ( -22.69105463835800762, -0.1157326397367454407, -5.007110057749907917 ) ) ;
#2816 = DIRECTION ( 'NONE',  ( 0.4547764728951350088, 0.000000000000000000, 0.8906056140071544336 ) ) ;
#2817 = CARTESIAN_POINT ( 'NONE',  ( 0.3160087635923649607, -8.393127941652736013, 0.7929649183664334577 ) ) ;
#2818 = DIRECTION ( 'NONE',  ( -0.000000000000000000, -0.000000000000000000, 1.000000000000000000 ) ) ;
#2819 = CARTESIAN_POINT ( 'NONE',  ( -0.9384388560499282717, -7.318750974112163021, 0.2781094512195782520 ) ) ;
#2820 = CARTESIAN_POINT ( 'NONE',  ( 5.150485281877574373, 2.438775390950022715, -0.5965320986582758334 ) ) ;
#2821 = LINE ( 'NONE', #24848, #56819 ) ;
#2822 = ORIENTED_EDGE ( 'NONE', *, *, #950, .F. ) ;
#2823 = CARTESIAN_POINT ( 'NONE',  ( 1.050000000000000266, 3.345862668078309454, -1.640748991671340473 ) ) ;
#2824 = CARTESIAN_POINT ( 'NONE',  ( -3.434120354693254829, 7.797667379463324444, 4.982954323626976212 ) ) ;
#2825 = DIRECTION ( 'NONE',  ( 0.000000000000000000, 0.9999999999999970024, -7.656558707840527013E-08 ) ) ;
#2826 = ORIENTED_EDGE ( 'NONE', *, *, #6502, .F. ) ;
#2827 = VECTOR ( 'NONE', #63348, 1000.000000000000000 ) ;
#2828 = PRODUCT_RELATED_PRODUCT_CATEGORY ( 'detail', '', ( #640 ) ) ;
#2829 = CARTESIAN_POINT ( 'NONE',  ( 0.3528647199473231022, -8.230786429923586667, 0.6468076975210610424 ) ) ;
#2830 = EDGE_CURVE ( 'NONE', #17867, #1564, #32326, .T. ) ;
#2831 = EDGE_LOOP ( 'NONE', ( #43318, #24401, #17676, #2398, #49226 ) ) ;
#2833 = CARTESIAN_POINT ( 'NONE',  ( -0.7728557804551652310, 7.407606216434740709, 35.93251888856136134 ) ) ;
#2832 = CARTESIAN_POINT ( 'NONE',  ( -4.000000000000000000, 7.500000000000000000, 11.00000000000000000 ) ) ;
#2834 = CARTESIAN_POINT ( 'NONE',  ( 0.000000000000000000, 15.00000000000000000, -2.299999999999999822 ) ) ;
#2835 = CARTESIAN_POINT ( 'NONE',  ( -14.04345317099424584, 4.714439783256605843, -1.101360464167882025 ) ) ;
#2836 = CARTESIAN_POINT ( 'NONE',  ( -14.05201399333823176, 5.155957304573337119, 37.52776251134261543 ) ) ;
#2837 = FACE_OUTER_BOUND ( 'NONE', #31185, .T. ) ;
#2838 = EDGE_CURVE ( 'NONE', #64195, #34225, #37730, .T. ) ;
#2839 = CARTESIAN_POINT ( 'NONE',  ( -5.361702084541000168, 7.500000000000000000, 21.25000000000000000 ) ) ;
#2840 = CARTESIAN_POINT ( 'NONE',  ( -11.01134429314714147, 5.650000000000000355, 2.699946376723973529 ) ) ;
#2841 = CARTESIAN_POINT ( 'NONE',  ( 5.730031022785126993, 0.2044413118408000551, -0.2916846237961762123 ) ) ;
#2843 = CARTESIAN_POINT ( 'NONE',  ( 0.6754400764838169868, 0.4343704517274332155, -17.03885594147688565 ) ) ;
#2842 = CARTESIAN_POINT ( 'NONE',  ( -13.23382892182203463, -4.399502957677769110, -1.095746341278455827 ) ) ;
#2844 = CARTESIAN_POINT ( 'NONE',  ( -19.56401767395366065, 5.377051958616730687, 0.3204689647175112954 ) ) ;
#2845 = CARTESIAN_POINT ( 'NONE',  ( -15.49999999999999289, 2.158022133641230855, 42.60000000000000142 ) ) ;
#2846 = ORIENTED_EDGE ( 'NONE', *, *, #29505, .T. ) ;
#2847 = CARTESIAN_POINT ( 'NONE',  ( -16.50000000000000355, -2.860365462916669266, 43.11953353932565136 ) ) ;
#2848 = B_SPLINE_CURVE_WITH_KNOTS ( 'NONE', 3,
 ( #45361, #61644, #17944, #12160, #6737, #16892, #12511, #16535, #61994, #34515 ),
 .UNSPECIFIED., .F., .F.,
 ( 4, 2, 2, 2, 4 ),
 ( 0.000000000000000000, 0.2500000000000000000, 0.5000000000000000000, 0.7500000000000000000, 1.000000000000000000 ),
 .UNSPECIFIED. ) ;
#2849 = ORIENTED_EDGE ( 'NONE', *, *, #46841, .F. ) ;
#2850 = VECTOR ( 'NONE', #10143, 1000.000000000000000 ) ;
#2851 = LINE ( 'NONE', #14395, #10219 ) ;
#2852 = CARTESIAN_POINT ( 'NONE',  ( 7.071179072707001190, 1.725581857065000335, -2.641524950763000312 ) ) ;
#2853 = CARTESIAN_POINT ( 'NONE',  ( -17.02643028242580669, -2.500604870269968139, 40.97129391848766033 ) ) ;
#2854 = DIRECTION ( 'NONE',  ( 0.000000000000000000, 0.000000000000000000, 1.000000000000000000 ) ) ;
#2855 = DIRECTION ( 'NONE',  ( 0.000000000000000000, 0.7295474351008853775, -0.6839302156928873666 ) ) ;
#2856 = EDGE_CURVE ( 'NONE', #54175, #14393, #47514, .T. ) ;
#2857 = VECTOR ( 'NONE', #17382, 1000.000000000000114 ) ;
#2858 = EDGE_LOOP ( 'NONE', ( #9469, #24637, #36665, #17635 ) ) ;
#2859 = DIRECTION ( 'NONE',  ( 0.000000000000000000, -1.000000000000000000, 0.000000000000000000 ) ) ;
#2860 = CARTESIAN_POINT ( 'NONE',  ( -10.98726843730209346, -7.570189076962746455, 36.89981631268909013 ) ) ;
#2861 = ORIENTED_EDGE ( 'NONE', *, *, #28911, .F. ) ;
#2862 = CARTESIAN_POINT ( 'NONE',  ( -14.35377784493207365, 3.399999999992725730, 40.36117876075568489 ) ) ;
#2863 = CIRCLE ( 'NONE', #52604, 1.200000000000001954 ) ;
#2864 = CARTESIAN_POINT ( 'NONE',  ( 7.849999999999999645, 0.2044413118407999996, 0.05000000000000000278 ) ) ;
#2865 = ADVANCED_FACE ( 'NONE', ( #69547 ), #58715, .F. ) ;
#2866 = DIRECTION ( 'NONE',  ( 0.000000000000000000, -0.000000000000000000, 1.000000000000000000 ) ) ;
#2867 = DIRECTION ( 'NONE',  ( 0.000000000000000000, 0.000000000000000000, -1.000000000000000000 ) ) ;
#2868 = FACE_OUTER_BOUND ( 'NONE', #55262, .T. ) ;
#2869 = CARTESIAN_POINT ( 'NONE',  ( -12.61333882319468813, 4.631600188401306717, -1.096602215017259407 ) ) ;
#2870 = CARTESIAN_POINT ( 'NONE',  ( -0.7446314316768687380, -7.440302049614730961, 37.40592025980416224 ) ) ;
#2871 = CARTESIAN_POINT ( 'NONE',  ( -17.46839116120713342, 3.399999999999999023, 40.13606683529630459 ) ) ;
#2872 = EDGE_CURVE ( 'NONE', #17173, #42606, #541, .T. ) ;
#2873 = SECURITY_CLASSIFICATION_LEVEL ( 'unclassified' ) ;
#2874 = DIRECTION ( 'NONE',  ( 0.8660254037844392627, 0.000000000000000000, 0.4999999999999990008 ) ) ;
#2875 = DIRECTION ( 'NONE',  ( 0.000000000000000000, 0.000000000000000000, -1.000000000000000000 ) ) ;
#2876 = AXIS2_PLACEMENT_3D ( 'NONE', #19559, #41582, #36853 ) ;
#2877 = CARTESIAN_POINT ( 'NONE',  ( 4.640878636477133057, 26.40767635891959131, -7.324999999999999289 ) ) ;
#2878 = DIRECTION ( 'NONE',  ( -0.000000000000000000, 1.000000000000000000, -0.000000000000000000 ) ) ;
#2879 = CARTESIAN_POINT ( 'NONE',  ( -8.500000000000000000, 0.000000000000000000, 0.5000000000000000000 ) ) ;
#2880 = CARTESIAN_POINT ( 'NONE',  ( 1.873710838218000108, 26.20940627874999507, -3.084023051770000468 ) ) ;
#2881 = FACE_OUTER_BOUND ( 'NONE', #21354, .T. ) ;
#2882 = ORIENTED_EDGE ( 'NONE', *, *, #8, .F. ) ;
#2883 = CARTESIAN_POINT ( 'NONE',  ( -12.74367913016505405, 7.725354363766399501, -0.5993888191771831186 ) ) ;
#2884 = CARTESIAN_POINT ( 'NONE',  ( -13.64204901415007853, -4.470458348958858075, 37.59961418450212989 ) ) ;
#2885 = FACE_OUTER_BOUND ( 'NONE', #64317, .T. ) ;
#2886 = CARTESIAN_POINT ( 'NONE',  ( -0.9899999999999999911, -7.596502049265001055, 35.50999999999999801 ) ) ;
#2887 = DIRECTION ( 'NONE',  ( 0.000000000000000000, 0.000000000000000000, 1.000000000000000000 ) ) ;
#2888 = CARTESIAN_POINT ( 'NONE',  ( -1.092779438715970830, 0.4169032518133161669, -18.05102064737859990 ) ) ;
#2889 = CARTESIAN_POINT ( 'NONE',  ( -14.09999999196544351, -6.716667056773397704, 35.50981662241710524 ) ) ;
#2890 = SECURITY_CLASSIFICATION ( '', '', #2447 ) ;
#2891 = ORIENTED_EDGE ( 'NONE', *, *, #53057, .F. ) ;
#2892 = CARTESIAN_POINT ( 'NONE',  ( 7.150000000000000355, 2.745424151022131998, -1.574220228456754578 ) ) ;
#2893 = CARTESIAN_POINT ( 'NONE',  ( 1.304546662016760444E-09, 7.189339827027544594, 25.45857911160699061 ) ) ;
#2894 = B_SPLINE_CURVE_WITH_KNOTS ( 'NONE', 3,
 ( #57265, #50783, #39576, #13563, #35562, #2374 ),
 .UNSPECIFIED., .F., .F.,
 ( 4, 2, 4 ),
 ( 0.000000000000000000, 0.5000000000000000000, 1.000000000000000000 ),
 .UNSPECIFIED. ) ;
#2895 = COORDINATED_UNIVERSAL_TIME_OFFSET ( 8, 0, .BEHIND. ) ;
#2896 = CARTESIAN_POINT ( 'NONE',  ( -9.357284046606595851, 7.400000000000000355, 1.748397764098891916 ) ) ;
#2897 = VECTOR ( 'NONE', #297, 1000.000000000000000 ) ;
#2898 = CARTESIAN_POINT ( 'NONE',  ( -13.00839240924816309, 7.193689343013789816, 35.50993785761275490 ) ) ;
#2899 = EDGE_CURVE ( 'NONE', #50299, #54194, #34454, .T. ) ;
#2900 = CARTESIAN_POINT ( 'NONE',  ( -9.995601916925766162, -7.396704866479371532, 0.4008638593894072732 ) ) ;
#2901 = CARTESIAN_POINT ( 'NONE',  ( -0.06592773946527039075, 7.844706913222362132, -0.4103084349520345064 ) ) ;
#2902 = CARTESIAN_POINT ( 'NONE',  ( 7.049999564596404866, 1.704441311841000006, -1.606332549562071277 ) ) ;
#2903 = CARTESIAN_POINT ( 'NONE',  ( -13.09330551412246457, 7.255195030262256317, 37.20405385060634984 ) ) ;
#2904 = CARTESIAN_POINT ( 'NONE',  ( -7.075128865558611757, 7.400000000987892790, 0.9687481882272832578 ) ) ;
#2905 = FACE_OUTER_BOUND ( 'NONE', #9049, .T. ) ;
#2906 = CARTESIAN_POINT ( 'NONE',  ( -18.49999977893600089, -3.600000000000000089, 37.80000000000032401 ) ) ;
#2907 = ORIENTED_EDGE ( 'NONE', *, *, #43792, .F. ) ;
#2908 = CARTESIAN_POINT ( 'NONE',  ( -0.4101046712248896386, -7.280760810775097625, 36.18313145228502492 ) ) ;
#2909 = CARTESIAN_POINT ( 'NONE',  ( -9.363560477958339234, 7.610823333337945584, 2.529777564089033426 ) ) ;
#2910 = AXIS2_PLACEMENT_3D ( 'NONE', #67942, #18480, #23892 ) ;
#2912 = APPROVAL ( #63467, 'UNSPECIFIED' ) ;
#2911 = CC_DESIGN_DATE_AND_TIME_ASSIGNMENT ( #11931, #31890, ( #48791 ) ) ;
#2913 = CARTESIAN_POINT ( 'NONE',  ( 1.511227875297066037, 20.60000000000000142, -0.4000000000000002998 ) ) ;
#2914 = CARTESIAN_POINT ( 'NONE',  ( -21.09667562023000542, 2.588925308942001013, 26.74976324310000209 ) ) ;
#2915 = CARTESIAN_POINT ( 'NONE',  ( 1.099755629499084231, -6.730858715746188992, 1.022882889106552673 ) ) ;
#2916 = VERTEX_POINT ( 'NONE', #5589 ) ;
#2918 = DIRECTION ( 'NONE',  ( 0.000000000000000000, 1.000000000000000000, 0.000000000000000000 ) ) ;
#2917 = CARTESIAN_POINT ( 'NONE',  ( -20.14999999999999858, 2.750000000000000000, 27.85000000000000497 ) ) ;
#2919 = CARTESIAN_POINT ( 'NONE',  ( -14.42025151916185699, 1.814311440979260226, 27.19350000000000023 ) ) ;
#2920 = CARTESIAN_POINT ( 'NONE',  ( 5.450000375491001137, 2.704441311840357187, -1.162143555444999921 ) ) ;
#2921 = CARTESIAN_POINT ( 'NONE',  ( -0.06486537024530886208, 7.268525893753532863, 0.9155975329627058512 ) ) ;
#2922 = EDGE_CURVE ( 'NONE', #29209, #21697, #71321, .T. ) ;
#2923 =( BOUNDED_CURVE ( )  B_SPLINE_CURVE ( 3, ( #41270, #29369, #29020, #28661 ),
 .UNSPECIFIED., .F., .F. ) 
 B_SPLINE_CURVE_WITH_KNOTS ( ( 4, 4 ),
 ( 0.000000000000000000, 1.000000000000000000 ),
 .UNSPECIFIED. ) 
 CURVE ( )  GEOMETRIC_REPRESENTATION_ITEM ( )  RATIONAL_B_SPLINE_CURVE ( ( 1.000000000000000000, 0.8047378542045039440, 0.8047378542045039440, 1.000000000000000000 ) ) 
 REPRESENTATION_ITEM ( '' )  );
#2924 = DIRECTION ( 'NONE',  ( 0.000000000000000000, -1.000000000000000000, 0.000000000000000000 ) ) ;
#2925 = DIRECTION ( 'NONE',  ( 1.974979898277531070E-18, -0.9998699525321245174, 0.01612693471825990543 ) ) ;
#2926 = EDGE_LOOP ( 'NONE', ( #20265, #46799, #9947, #44322 ) ) ;
#2927 = CARTESIAN_POINT ( 'NONE',  ( -9.972913463128072920, -6.674550324829007231, -1.093032327397557957 ) ) ;
#2928 = CARTESIAN_POINT ( 'NONE',  ( 3.231728900152000428, 26.08400150303000231, -1.841514833703999932 ) ) ;
#2929 = CARTESIAN_POINT ( 'NONE',  ( -22.55482206944889612, -1.709895609764904956, -4.357124836386997657 ) ) ;
#2930 = ORIENTED_EDGE ( 'NONE', *, *, #55683, .T. ) ;
#2931 = VECTOR ( 'NONE', #60768, 1000.000000000000000 ) ;
#2932 = ORIENTED_EDGE ( 'NONE', *, *, #63642, .F. ) ;
#2933 = LINE ( 'NONE', #25308, #49376 ) ;
#2934 = CARTESIAN_POINT ( 'NONE',  ( 1.497604978656992936, 26.36281152611029555, -2.011223916111114729 ) ) ;
#2935 = ORIENTED_EDGE ( 'NONE', *, *, #8915, .F. ) ;
#2936 = DIRECTION ( 'NONE',  ( -0.07265031295023156865, 0.000000000000000000, 0.9973574745437232547 ) ) ;
#2937 = CARTESIAN_POINT ( 'NONE',  ( -11.00756286156753028, 6.050000000000000711, 2.299964242158629713 ) ) ;
#2938 = CARTESIAN_POINT ( 'NONE',  ( -17.99852635380139176, -0.07676205547873961310, 29.89999999999999858 ) ) ;
#2939 = CARTESIAN_POINT ( 'NONE',  ( -12.53928486394151776, 6.442421633491520971, 36.44290526690173238 ) ) ;
#2940 = CARTESIAN_POINT ( 'NONE',  ( 0.09999999999999961697, 3.571244049180993807E-11, 1.000007319147853346 ) ) ;
#2941 = DIRECTION ( 'NONE',  ( -0.000000000000000000, -1.000000000000000000, -0.000000000000000000 ) ) ;
#2942 = ORIENTED_EDGE ( 'NONE', *, *, #61483, .F. ) ;
#2943 = EDGE_LOOP ( 'NONE', ( #41018, #37589, #32148, #50431 ) ) ;
#2944 = CARTESIAN_POINT ( 'NONE',  ( -1.038359995374050992, 8.458309771837914326, 36.20876163040691154 ) ) ;
#2945 = CARTESIAN_POINT ( 'NONE',  ( -13.47982714327302922, -6.664125172735218428, 36.99576146903259399 ) ) ;
#2946 = APPROVAL_PERSON_ORGANIZATION ( #59698, #30690, #6504 ) ;
#2947 = CARTESIAN_POINT ( 'NONE',  ( 7.149999999999998579, 2.749837185612205914, -2.767768852742714447 ) ) ;
#2948 = CARTESIAN_POINT ( 'NONE',  ( -1.300000000000000711, 7.400000000000000355, 28.10000000000000142 ) ) ;
#2949 = FACE_OUTER_BOUND ( 'NONE', #58365, .T. ) ;
#2950 = CARTESIAN_POINT ( 'NONE',  ( 1.876009229363734265, 30.38265607284838765, -1.586260204282948338 ) ) ;
#2951 = CYLINDRICAL_SURFACE ( 'NONE', #53467, 0.02999999999999964501 ) ;
#2952 = CARTESIAN_POINT ( 'NONE',  ( 7.308853586672821478, 26.45444131184000014, -2.046579255168226474 ) ) ;
#2953 = CARTESIAN_POINT ( 'NONE',  ( -12.24085201788413357, 7.593833900784174418, 0.8625489191042157167 ) ) ;
#2954 = DIRECTION ( 'NONE',  ( 1.000000000000000000, -0.000000000000000000, 0.000000000000000000 ) ) ;
#2955 = VERTEX_POINT ( 'NONE', #22580 ) ;
#2956 = ORIENTED_EDGE ( 'NONE', *, *, #50380, .T. ) ;
#2957 = PLANE ( 'NONE',  #43192 ) ;
#2959 = ORIENTED_EDGE ( 'NONE', *, *, #46586, .T. ) ;
#2958 = EDGE_CURVE ( 'NONE', #44112, #10980, #47951, .T. ) ;
#2960 = VECTOR ( 'NONE', #56814, 1000.000000000000114 ) ;
#2961 = CARTESIAN_POINT ( 'NONE',  ( 5.816720908669999801, 26.20947181381000490, -1.873987550063999974 ) ) ;
#2962 = EDGE_CURVE ( 'NONE', #32530, #33079, #17174, .T. ) ;
#2963 = ADVANCED_FACE ( 'NONE', ( #16469 ), #39163, .T. ) ;
#2964 = AXIS2_PLACEMENT_3D ( 'NONE', #54170, #4683, #65726 ) ;
#2965 = CARTESIAN_POINT ( 'NONE',  ( -20.15757725758539820, 5.644898695232354768, 27.54650091827648239 ) ) ;
#2966 = CARTESIAN_POINT ( 'NONE',  ( -6.991065600735813845, -6.674932202878173015, -1.096442364132660607 ) ) ;
#2967 = DIRECTION ( 'NONE',  ( -0.000000000000000000, 1.000000000000000000, 0.000000000000000000 ) ) ;
#2968 = DIRECTION ( 'NONE',  ( -1.000000000000000000, 0.000000000000000000, -0.000000000000000000 ) ) ;
#2969 = ORIENTED_EDGE ( 'NONE', *, *, #15361, .T. ) ;
#2970 = CARTESIAN_POINT ( 'NONE',  ( -10.09999999999999964, -8.246106777369330842, -0.1666666713440018710 ) ) ;
#2971 = CARTESIAN_POINT ( 'NONE',  ( -13.29385368536014767, 5.247109003929338655, 0.2597191438113101714 ) ) ;
#2972 = ORIENTED_EDGE ( 'NONE', *, *, #39004, .F. ) ;
#2973 = CARTESIAN_POINT ( 'NONE',  ( -14.08985357305199848, -5.163336234781304768, 37.53044605889616747 ) ) ;
#2974 = CARTESIAN_POINT ( 'NONE',  ( -4.595744669436999885, 7.500000000000000000, 19.25000000000000000 ) ) ;
#2975 = CARTESIAN_POINT ( 'NONE',  ( -0.7499344498547521054, 8.600000000041308823, 6.751758415439681471 ) ) ;
#2976 = CARTESIAN_POINT ( 'NONE',  ( 0.000000000000000000, 0.000000000000000000, -20.00000000000000000 ) ) ;
#2977 = ORIENTED_EDGE ( 'NONE', *, *, #26977, .T. ) ;
#2978 = CARTESIAN_POINT ( 'NONE',  ( -0.6498660500414252805, -0.3808294356892104604, -20.07304932630477268 ) ) ;
#2979 = DIRECTION ( 'NONE',  ( 1.000000000000000000, 0.000000000000000000, 0.000000000000000000 ) ) ;
#2980 = VECTOR ( 'NONE', #24085, 1000.000000000000000 ) ;
#2981 =( NAMED_UNIT ( * ) PLANE_ANGLE_UNIT ( ) SI_UNIT ( $, .RADIAN. ) );
#2982 = CARTESIAN_POINT ( 'NONE',  ( -13.18797084267433029, -5.494557908398452817, -0.2840948545437500528 ) ) ;
#2983 = ADVANCED_FACE ( 'NONE', ( #39521 ), #6312, .T. ) ;
#2984 = ADVANCED_FACE ( 'NONE', ( #33389 ), #182, .T. ) ;
#2985 = CARTESIAN_POINT ( 'NONE',  ( -11.98250517355311118, -6.262581068444497134, -1.099931636471440211 ) ) ;
#2986 = EDGE_CURVE ( 'NONE', #8591, #38175, #37572, .T. ) ;
#2987 = EDGE_CURVE ( 'NONE', #60419, #8608, #36396, .T. ) ;
#2988 = CARTESIAN_POINT ( 'NONE',  ( 0.5483012990397687636, 0.3924012046189283009, -16.01898297253150005 ) ) ;
#2989 = ORIENTED_EDGE ( 'NONE', *, *, #58218, .F. ) ;
#2990 = CARTESIAN_POINT ( 'NONE',  ( 7.169585844121000306, 1.701775088673000313, -5.977729029332000898 ) ) ;
#2991 = CARTESIAN_POINT ( 'NONE',  ( -19.09999999999999787, -2.158022137502175308, 40.00000000000000711 ) ) ;
#2992 = LINE ( 'NONE', #9110, #1766 ) ;
#2993 = CARTESIAN_POINT ( 'NONE',  ( 0.000000000000000000, 0.000000000000000000, -1.100000000000000755 ) ) ;
#2994 = CARTESIAN_POINT ( 'NONE',  ( -0.06507477659097428424, 1.342474603191079696, -8.045167848835454549 ) ) ;
#2995 = DIRECTION ( 'NONE',  ( 1.000000000000000000, 0.000000000000000000, 0.000000000000000000 ) ) ;
#2996 = APPROVAL_PERSON_ORGANIZATION ( #29950, #41302, #13706 ) ;
#2997 = CYLINDRICAL_SURFACE ( 'NONE', #3186, 1.100000000000000089 ) ;
#2998 = CARTESIAN_POINT ( 'NONE',  ( 5.475639125989738787, 1.630621126504058660, -8.316272673162472984 ) ) ;
#2999 = CARTESIAN_POINT ( 'NONE',  ( -9.981082225922216722, 8.143528870053184932, -0.3078497432508978116 ) ) ;
#3000 = SECURITY_CLASSIFICATION ( '', '', #44445 ) ;
#3001 = CARTESIAN_POINT ( 'NONE',  ( -16.99999999984761700, 5.571630218264882473, 35.79530519049508541 ) ) ;
#3002 = CARTESIAN_POINT ( 'NONE',  ( -13.90037306000030348, 0.03958172340235732722, 27.19350000000000023 ) ) ;
#3003 = VERTEX_POINT ( 'NONE', #55795 ) ;
#3005 = DIRECTION ( 'NONE',  ( -0.000000000000000000, -1.000000000000000000, -0.000000000000000000 ) ) ;
#3004 = CARTESIAN_POINT ( 'NONE',  ( -15.00712101610592342, -2.499999787153832198, 38.24503205838471587 ) ) ;
#3006 = CARTESIAN_POINT ( 'NONE',  ( -22.55478943088458976, -1.711782107229209648, -4.360693889364806175 ) ) ;
#3007 = CARTESIAN_POINT ( 'NONE',  ( -13.63165916128031085, 4.510003100828836153, 37.59998542100874630 ) ) ;
#3009 = ADVANCED_FACE ( 'NONE', ( #60861 ), #22932, .T. ) ;
#3008 = CARTESIAN_POINT ( 'NONE',  ( -12.00000000000000000, 2.000000000000001776, 36.60000000000000142 ) ) ;
#3010 = CARTESIAN_POINT ( 'NONE',  ( 1.563844367850037553, 29.41281753106932584, -6.998087777166630552 ) ) ;
#3011 = CARTESIAN_POINT ( 'NONE',  ( -11.00000000000000000, 6.049999999999999822, 0.7000000062966501568 ) ) ;
#3012 = CARTESIAN_POINT ( 'NONE',  ( -13.73952304822956449, -6.263031325271897209, 36.71614980428130792 ) ) ;
#3013 = EDGE_CURVE ( 'NONE', #29857, #5812, #27641, .T. ) ;
#3014 = DIRECTION ( 'NONE',  ( 0.000000000000000000, 1.000000000000000000, 0.000000000000000000 ) ) ;
#3015 = EDGE_LOOP ( 'NONE', ( #30254, #58060, #37626, #48239, #9957, #44684 ) ) ;
#3016 = CARTESIAN_POINT ( 'NONE',  ( -5.533056788275322546, 7.738325874412876892, 21.01031038972961795 ) ) ;
#3017 = EDGE_CURVE ( 'NONE', #56883, #37218, #8286, .T. ) ;
#3018 =( BOUNDED_SURFACE ( )  B_SPLINE_SURFACE ( 3, 3, ( 
 ( #71383, #6012, #71026, #59832 ),
 ( #44646, #595, #26978, #22634 ),
 ( #37784, #43572, #15810, #66687 ),
 ( #17231, #65611, #952, #39222 ) ),
 .UNSPECIFIED., .F., .F., .F. ) 
 B_SPLINE_SURFACE_WITH_KNOTS ( ( 4, 4 ),
 ( 4, 4 ),
 ( 0.000000000000000000, 1.000000000000000000 ),
 ( 0.000000000000000000, 1.000000000000000000 ),
 .UNSPECIFIED. ) 
 GEOMETRIC_REPRESENTATION_ITEM ( )  RATIONAL_B_SPLINE_SURFACE ( (
 ( 1.000000000000000000, 0.8025110332973431904, 0.8025110332973431904, 1.000000000000000000),
 ( 0.8025107807724772835, 0.6440237559099784015, 0.6440237559099784015, 0.8025107807724772835),
 ( 0.8025107807724772835, 0.6440237559099784015, 0.6440237559099784015, 0.8025107807724772835),
 ( 1.000000000000000000, 0.8025110332973431904, 0.8025110332973431904, 1.000000000000000000) ) ) 
 REPRESENTATION_ITEM ( '' )  SURFACE ( )  );
#3019 = AXIS2_PLACEMENT_3D ( 'NONE', #38333, #54603, #55318 ) ;
#3020 = CARTESIAN_POINT ( 'NONE',  ( -12.05000000000000071, -6.000000000000000888, 2.899999999999999911 ) ) ;
#3021 = ORIENTED_EDGE ( 'NONE', *, *, #29733, .T. ) ;
#3022 = LINE ( 'NONE', #46707, #48317 ) ;
#3023 = EDGE_LOOP ( 'NONE', ( #27484, #52842, #38504, #57578 ) ) ;
#3024 = CARTESIAN_POINT ( 'NONE',  ( -17.55699142048286987, -2.579224597493325444, 40.27227907261141127 ) ) ;
#3025 = AXIS2_PLACEMENT_3D ( 'NONE', #23356, #55509, #28771 ) ;
#3026 = CARTESIAN_POINT ( 'NONE',  ( -17.70989560976492783, 6.554822069448892563, -4.359222640744816246 ) ) ;
#3027 = LINE ( 'NONE', #2667, #53974 ) ;
#3028 = CARTESIAN_POINT ( 'NONE',  ( -14.17165342243588455, 4.564655400905115457, -1.107897333167159548 ) ) ;
#3029 = CARTESIAN_POINT ( 'NONE',  ( -12.88956503069995208, 4.347048556557939314, 37.59023637916281757 ) ) ;
#3030 = CARTESIAN_POINT ( 'NONE',  ( 7.808901866519657453, 1.074403751492079451, -4.762164124672336740 ) ) ;
#3031 = ORIENTED_EDGE ( 'NONE', *, *, #18737, .F. ) ;
#3032 = DIRECTION ( 'NONE',  ( 0.1921832064359924597, 0.000000000000000000, 0.9813590653598615043 ) ) ;
#3033 = LINE ( 'NONE', #64742, #14457 ) ;
#3034 = CARTESIAN_POINT ( 'NONE',  ( 2.134998326630867638, 30.34412158205051213, -1.575000002434733481 ) ) ;
#3035 = ORIENTED_EDGE ( 'NONE', *, *, #64791, .F. ) ;
#3036 = DIRECTION ( 'NONE',  ( 0.000000000000000000, 0.000000000000000000, 1.000000000000000000 ) ) ;
#3037 = CARTESIAN_POINT ( 'NONE',  ( -0.08182848873320325289, -6.627856435543757030, 37.39230838738091478 ) ) ;
#3038 = LINE ( 'NONE', #34451, #14420 ) ;
#3039 = VECTOR ( 'NONE', #38368, 1000.000000000000000 ) ;
#3040 = CARTESIAN_POINT ( 'NONE',  ( -12.45075078365439758, 8.588408463509507484, 35.79427901072975970 ) ) ;
#3041 = FACE_OUTER_BOUND ( 'NONE', #35089, .T. ) ;
#3042 = CARTESIAN_POINT ( 'NONE',  ( -9.707319986525838829, -8.377611047496836605, 0.1932163828364445446 ) ) ;
#3043 = CARTESIAN_POINT ( 'NONE',  ( 1.531759314297151287, 26.25837641536919520, -5.040862208303489744 ) ) ;
#3044 = CARTESIAN_POINT ( 'NONE',  ( -14.46758635499368673, 6.599419187691235145, -4.362282371242448775 ) ) ;
#3045 = CARTESIAN_POINT ( 'NONE',  ( -12.81282242787624881, 6.277761286356411397, 0.3934983657620303443 ) ) ;
#3046 = CARTESIAN_POINT ( 'NONE',  ( -0.2394806629624288696, 1.319599792382114778, -8.124466631215078394 ) ) ;
#3047 = VERTEX_POINT ( 'NONE', #34105 ) ;
#3048 = ORIENTED_EDGE ( 'NONE', *, *, #10861, .T. ) ;
#3049 = LOCAL_TIME ( 16, 3, 19.00000000000000000, #40340 ) ;
#3050 = EDGE_CURVE ( 'NONE', #14606, #54191, #67351, .T. ) ;
#3051 = EDGE_CURVE ( 'NONE', #717, #21430, #64087, .T. ) ;
#3052 = CARTESIAN_POINT ( 'NONE',  ( 5.150000537378788046, 2.004413016129360070, -0.5964300802513456956 ) ) ;
#3053 = CARTESIAN_POINT ( 'NONE',  ( -8.097270033709877524, -7.265664073219628705, 0.3921564628160583710 ) ) ;
#3054 = LOCAL_TIME ( 16, 3, 19.00000000000000000, #61071 ) ;
#3055 = CARTESIAN_POINT ( 'NONE',  ( -9.829884862334550277, -7.400000003851705976, 0.9375000033524755194 ) ) ;
#3056 = ORIENTED_EDGE ( 'NONE', *, *, #44535, .F. ) ;
#3057 = CARTESIAN_POINT ( 'NONE',  ( -10.43406693364547877, 7.725824937614492072, 33.29743675521721968 ) ) ;
#3058 = CARTESIAN_POINT ( 'NONE',  ( -9.965070250897975157, -7.495656423920812550, -0.8624151294282506042 ) ) ;
#3059 = CARTESIAN_POINT ( 'NONE',  ( 0.000000000000000000, 0.2000000000000017319, -1.600000000000000089 ) ) ;
#3060 = CARTESIAN_POINT ( 'NONE',  ( -13.93362827056271236, 4.524297961178355365, -1.100640398292913380 ) ) ;
#3061 = ORIENTED_EDGE ( 'NONE', *, *, #41076, .F. ) ;
#3062 = CARTESIAN_POINT ( 'NONE',  ( -13.84924215073897891, -6.037919784903712284, 36.97036769972317671 ) ) ;
#3063 = AXIS2_PLACEMENT_3D ( 'NONE', #41171, #7604, #51644 ) ;
#3064 = CARTESIAN_POINT ( 'NONE',  ( 7.083785929789814695, 1.604441311840999695, -7.464428546495895489 ) ) ;
#3065 = CARTESIAN_POINT ( 'NONE',  ( -0.5958950012274903951, -0.6443894921185517877, -14.00535729446291100 ) ) ;
#3066 = CARTESIAN_POINT ( 'NONE',  ( -8.000000000000000000, 7.599999999999999645, 21.91666698455999907 ) ) ;
#3067 = DIRECTION ( 'NONE',  ( 1.000000000000000000, 0.000000000000000000, 0.000000000000000000 ) ) ;
#3068 = DIRECTION ( 'NONE',  ( 0.000000000000000000, -1.000000000000000000, 0.000000000000000000 ) ) ;
#3069 = FACE_OUTER_BOUND ( 'NONE', #18565, .T. ) ;
#3070 = ADVANCED_FACE ( 'NONE', ( #55084 ), #22215, .F. ) ;
#3071 = LINE ( 'NONE', #58313, #43049 ) ;
#3072 = VERTEX_POINT ( 'NONE', #13512 ) ;
#3073 = CARTESIAN_POINT ( 'NONE',  ( 6.978223497368802875, 26.20444131184092385, -6.874765609148950851 ) ) ;
#3074 = LINE ( 'NONE', #47819, #31955 ) ;
#3075 = CARTESIAN_POINT ( 'NONE',  ( -12.67123695091382096, -6.250000000348902240, 0.1165842297494417701 ) ) ;
#3076 = CARTESIAN_POINT ( 'NONE',  ( 3.718257893973076822, 26.28597270913507344, -7.259720416523673947 ) ) ;
#3077 = DIRECTION ( 'NONE',  ( 0.009453577622618246357, 0.000000000000000000, -0.9999553139366444965 ) ) ;
#3078 = FACE_OUTER_BOUND ( 'NONE', #38380, .T. ) ;
#3079 = VECTOR ( 'NONE', #23842, 1000.000000000000114 ) ;
#3080 = EDGE_LOOP ( 'NONE', ( #9060, #22477 ) ) ;
#3081 = CARTESIAN_POINT ( 'NONE',  ( -9.984115675840332216, 7.018503916712862889, -1.050505767689745795 ) ) ;
#3082 = CARTESIAN_POINT ( 'NONE',  ( -1.631941580831031358, 7.599157389171024235, 1.135525451827096077 ) ) ;
#3083 = CARTESIAN_POINT ( 'NONE',  ( -12.18796319688635066, -7.372932374710626569, 36.18961785625541694 ) ) ;
#3084 = DIRECTION ( 'NONE',  ( -0.8373800750053148612, 0.000000000000000000, 0.5466210844671959279 ) ) ;
#3085 = ORIENTED_EDGE ( 'NONE', *, *, #40479, .F. ) ;
#3086 = CARTESIAN_POINT ( 'NONE',  ( -16.21786919865352772, -6.770918025338949597, -5.383091527870179860 ) ) ;
#3087 = PLANE ( 'NONE',  #25687 ) ;
#3089 = ADVANCED_FACE ( 'NONE', ( #25057 ), #34833, .T. ) ;
#3088 = CARTESIAN_POINT ( 'NONE',  ( 0.8042479861420750442, -0.1624517060175309224, -20.00000000000000355 ) ) ;
#3090 = CARTESIAN_POINT ( 'NONE',  ( -8.097634191446662300, -7.500000000000001776, 2.049132997719881111 ) ) ;
#3091 = B_SPLINE_CURVE_WITH_KNOTS ( 'NONE', 3,
 ( #36098, #18810, #3945, #35385, #47998, #2540 ),
 .UNSPECIFIED., .F., .F.,
 ( 4, 2, 4 ),
 ( 1.570806449044890751, 2.356199551067342135, 3.141592653089793075 ),
 .UNSPECIFIED. ) ;
#3092 = CARTESIAN_POINT ( 'NONE',  ( 5.008907058980420324, 1.204441311834969941, 0.4127625595754376708 ) ) ;
#3093 = CARTESIAN_POINT ( 'NONE',  ( -22.60000000000000142, -1.000000000000007772, 35.78522184241160886 ) ) ;
#3094 = ORIENTED_EDGE ( 'NONE', *, *, #13152, .T. ) ;
#3095 = LINE ( 'NONE', #25114, #67203 ) ;
#3096 = CARTESIAN_POINT ( 'NONE',  ( -13.49999999999999822, 2.499999999999997335, 36.91421356237314200 ) ) ;
#3097 = CARTESIAN_POINT ( 'NONE',  ( -10.97682846565324866, 7.682958094757281309, 11.98503961254826855 ) ) ;
#3098 = LINE ( 'NONE', #19353, #63433 ) ;
#3099 = ORIENTED_EDGE ( 'NONE', *, *, #10175, .T. ) ;
#3100 = CARTESIAN_POINT ( 'NONE',  ( -2.299489096007056421, -7.816850883939459926, 0.7381972738968726189 ) ) ;
#3101 = PLANE ( 'NONE',  #41414 ) ;
#3102 = DIRECTION ( 'NONE',  ( 0.6996244632883136250, 0.000000000000000000, 0.7145107489524137323 ) ) ;
#3103 = CARTESIAN_POINT ( 'NONE',  ( -14.06672939052746329, 5.274013120350343975, -0.9880425443456041235 ) ) ;
#3104 = CARTESIAN_POINT ( 'NONE',  ( -13.45285825121239576, 5.923041202530789029, 37.14970545662489343 ) ) ;
#3105 = ORIENTED_EDGE ( 'NONE', *, *, #15934, .T. ) ;
#3106 = CYLINDRICAL_SURFACE ( 'NONE', #18692, 0.4999999999999995559 ) ;
#3107 = DIRECTION ( 'NONE',  ( -0.000000000000000000, -0.000000000000000000, 1.000000000000000000 ) ) ;
#3108 = DIRECTION ( 'NONE',  ( 0.000000000000000000, 0.000000000000000000, -1.000000000000000000 ) ) ;
#3109 = ORIENTED_EDGE ( 'NONE', *, *, #50641, .T. ) ;
#3110 = CARTESIAN_POINT ( 'NONE',  ( 0.1008092725004348378, 6.843206615992562192, 35.49853031988475749 ) ) ;
#3111 = CIRCLE ( 'NONE', #28468, 3.024999999999999911 ) ;
#3112 = CARTESIAN_POINT ( 'NONE',  ( -13.95850271310827395, -5.803066132588826420, -0.6869795506048667066 ) ) ;
#3113 = CARTESIAN_POINT ( 'NONE',  ( -13.67054508079024089, 6.249995639418868265, 36.77911695548650783 ) ) ;
#3114 = CARTESIAN_POINT ( 'NONE',  ( 0.000000000000000000, 1.000000000000000000, -2.299999999999999822 ) ) ;
#3115 = ORIENTED_EDGE ( 'NONE', *, *, #38456, .T. ) ;
#3116 = CARTESIAN_POINT ( 'NONE',  ( 0.07621361454747276054, 7.438639593263793870, 37.13813008238833646 ) ) ;
#3117 = CARTESIAN_POINT ( 'NONE',  ( 1.056835914469323789, 1.147375669800864584, -2.394587463351563805 ) ) ;
#3118 = ORIENTED_EDGE ( 'NONE', *, *, #51378, .T. ) ;
#3119 = ORIENTED_EDGE ( 'NONE', *, *, #11631, .F. ) ;
#3120 = CARTESIAN_POINT ( 'NONE',  ( -16.44851073326825386, 2.599999781956606082, 37.96037565338774300 ) ) ;
#3121 = CARTESIAN_POINT ( 'NONE',  ( -8.900000000000000355, -9.000000000000001776, 0.4999999999999998890 ) ) ;
#3122 = DIRECTION ( 'NONE',  ( 0.000000000000000000, -1.000000000000000000, 0.000000000000000000 ) ) ;
#3123 = DIRECTION ( 'NONE',  ( 0.000000000000000000, 0.000000000000000000, -1.000000000000000000 ) ) ;
#3124 = CARTESIAN_POINT ( 'NONE',  ( -13.89859110865000069, 5.507535316768000122, 0.8193175422538000463 ) ) ;
#3125 = CARTESIAN_POINT ( 'NONE',  ( 5.438158620222139916, 2.704433350660716773, -8.223804220031587064 ) ) ;
#3126 = ADVANCED_FACE ( 'NONE', ( #3041 ), #69444, .T. ) ;
#3127 =( BOUNDED_SURFACE ( )  B_SPLINE_SURFACE ( 3, 2, ( 
 ( #1346, #11473, #12537 ),
 ( #23382, #34543, #11121 ),
 ( #33124, #55173, #27733 ),
 ( #33483, #55530, #6044 ),
 ( #28085, #628, #22666 ),
 ( #44681, #13968, #29496 ),
 ( #29846, #69208, #24447 ),
 ( #51515, #63083, #41044 ),
 ( #2048, #13602, #35601 ),
 ( #68503, #30556, #7820 ),
 ( #3129, #24082, #51170 ),
 ( #2773, #46099, #35966 ),
 ( #19035, #47169, #57658 ),
 ( #1692, #68145, #46462 ),
 ( #18679, #45744, #51869 ),
 ( #8189, #2411, #30204 ),
 ( #40687, #52237, #67787 ),
 ( #18317, #34902, #23730 ),
 ( #8551, #24802, #41397 ),
 ( #46816, #68855, #56952 ),
 ( #62725, #19385, #63430 ),
 ( #13251, #62376, #35254 ) ),
 .UNSPECIFIED., .F., .F., .F. ) 
 B_SPLINE_SURFACE_WITH_KNOTS ( ( 4, 2, 2, 2, 2, 2, 2, 2, 2, 2, 4 ),
 ( 3, 3 ),
 ( 0.004315955297174857430, 0.004384586503010460753, 0.004453217708846064077, 0.004590480120517269856, 0.004865004943859682282, 0.005414054590544507134, 0.005963104237229331986, 0.006512153883914157705, 0.007061203530598983424, 0.007610253177283808276, 0.008708352470653457980 ),
 ( 0.000000000000000000, 1.000000000000000000 ),
 .UNSPECIFIED. ) 
 GEOMETRIC_REPRESENTATION_ITEM ( )  RATIONAL_B_SPLINE_SURFACE ( (
 ( 1.000000000000000000, 0.9816975132359719858, 1.000000000000000000),
 ( 1.000000000000000000, 0.9816971897338406805, 1.000000000000000000),
 ( 1.000000000000000000, 0.9816983860022906461, 1.000000000000000000),
 ( 1.000000000000000000, 0.9816982694505386187, 1.000000000000000000),
 ( 1.000000000000000000, 0.9816974641957302294, 1.000000000000000000),
 ( 1.000000000000000000, 0.9816926716052378765, 1.000000000000000000),
 ( 1.000000000000000000, 0.9816862748011920825, 1.000000000000000000),
 ( 1.000000000000000000, 0.9816575099376720903, 1.000000000000000000),
 ( 1.000000000000000000, 0.9816248948524147755, 1.000000000000000000),
 ( 1.000000000000000000, 0.9815083731130300748, 1.000000000000000000),
 ( 1.000000000000000000, 0.9814418276326151158, 1.000000000000000000),
 ( 1.000000000000000000, 0.9811802927806478891, 1.000000000000000000),
 ( 1.000000000000000000, 0.9809791948280128793, 1.000000000000000000),
 ( 1.000000000000000000, 0.9805450242540680872, 1.000000000000000000),
 ( 1.000000000000000000, 0.9803330693741489910, 1.000000000000000000),
 ( 1.000000000000000000, 0.9797876581348350378, 1.000000000000000000),
 ( 1.000000000000000000, 0.9794779673642859397, 1.000000000000000000),
 ( 1.000000000000000000, 0.9787659915904651786, 1.000000000000000000),
 ( 1.000000000000000000, 0.9783712029134026267, 1.000000000000000000),
 ( 1.000000000000000000, 0.9770961144824124034, 1.000000000000000000),
 ( 1.000000000000000000, 0.9761181273560646243, 1.000000000000000000),
 ( 1.000000000000000000, 0.9749247969636732902, 1.000000000000000000) ) ) 
 REPRESENTATION_ITEM ( '' )  SURFACE ( )  );
#3128 = VECTOR ( 'NONE', #46543, 1000.000000000000000 ) ;
#3129 = CARTESIAN_POINT ( 'NONE',  ( 0.3170404104967038394, 8.306960552670494380, 36.07334973046652493 ) ) ;
#3130 = ORIENTED_EDGE ( 'NONE', *, *, #31997, .T. ) ;
#3131 = ADVANCED_FACE ( 'NONE', ( #68764 ), #23643, .T. ) ;
#3132 = ORIENTED_EDGE ( 'NONE', *, *, #28729, .T. ) ;
#3133 = CARTESIAN_POINT ( 'NONE',  ( 0.09236543913660737182, -1.346836525214958558, -8.003749120306396847 ) ) ;
#3134 = B_SPLINE_CURVE_WITH_KNOTS ( 'NONE', 3,
 ( #42045, #14621, #47818, #36977 ),
 .UNSPECIFIED., .F., .F.,
 ( 4, 4 ),
 ( 4.662368123578868762, 4.712388980384689674 ),
 .UNSPECIFIED. ) ;
#3135 = AXIS2_PLACEMENT_3D ( 'NONE', #29695, #24995, #51371 ) ;
#3136 = EDGE_CURVE ( 'NONE', #11838, #35278, #59940, .T. ) ;
#3137 = ADVANCED_FACE ( 'NONE', ( #19990 ), #53209, .F. ) ;
#3138 = CARTESIAN_POINT ( 'NONE',  ( -18.45848968089128661, 6.406737264820445255, 27.99227671788883143 ) ) ;
#3139 = ORIENTED_EDGE ( 'NONE', *, *, #28685, .T. ) ;
#3140 = CARTESIAN_POINT ( 'NONE',  ( -11.01100876594603939, 7.685230781547381262, 32.09290386856856969 ) ) ;
#3141 = ORIENTED_EDGE ( 'NONE', *, *, #8884, .T. ) ;
#3142 = CARTESIAN_POINT ( 'NONE',  ( -13.13798069518189493, 6.254415785432524189, -0.7695231839989860045 ) ) ;
#3143 = ORIENTED_EDGE ( 'NONE', *, *, #69045, .F. ) ;
#3144 = CARTESIAN_POINT ( 'NONE',  ( 1.865331541456000108, 30.38704680608000075, -7.116871650536999994 ) ) ;
#3145 = CARTESIAN_POINT ( 'NONE',  ( -0.2793115277737927560, -1.411319862351484211, -8.160270135301876948 ) ) ;
#3146 = CARTESIAN_POINT ( 'NONE',  ( -17.54849849028479980, 2.600516650537775032, 39.55009233842871197 ) ) ;
#3147 = CARTESIAN_POINT ( 'NONE',  ( -22.61720586108716446, 1.472797486761865837, -4.583494611654423956 ) ) ;
#3148 = CARTESIAN_POINT ( 'NONE',  ( -0.7576562947643573631, 8.599858733646033926, 1.020922563942712191 ) ) ;
#3149 = CARTESIAN_POINT ( 'NONE',  ( -11.34385822128725430, 6.049999999999999822, 0.7770798321806304809 ) ) ;
#3150 = EDGE_CURVE ( 'NONE', #41928, #53341, #58323, .T. ) ;
#3151 = CARTESIAN_POINT ( 'NONE',  ( -12.12253811184595520, -7.538406304800751911, -0.8451364687348060789 ) ) ;
#3152 = DIRECTION ( 'NONE',  ( -0.2377717803410927255, 0.000000000000000000, -0.9713210491250703349 ) ) ;
#3153 = CARTESIAN_POINT ( 'NONE',  ( -0.1000000000004375167, 6.749999999034967502, 28.00000000000000355 ) ) ;
#3154 = CARTESIAN_POINT ( 'NONE',  ( -13.97879800512960102, 4.484946208811421364, 28.89350000000000307 ) ) ;
#3155 = EDGE_CURVE ( 'NONE', #31895, #54010, #23734, .T. ) ;
#3156 = CARTESIAN_POINT ( 'NONE',  ( -0.09999999999999999167, 3.000000000000007994, 5.349999999999822009 ) ) ;
#3157 = VERTEX_POINT ( 'NONE', #14587 ) ;
#3158 = CARTESIAN_POINT ( 'NONE',  ( -5.361702084540711510, 7.599999999999999645, 20.75000000000117950 ) ) ;
#3159 = CARTESIAN_POINT ( 'NONE',  ( 3.954901472276149743, 31.80359802776658285, -6.080939832674517653 ) ) ;
#3160 = AXIS2_PLACEMENT_3D ( 'NONE', #41335, #70193, #36267 ) ;
#3161 = EDGE_CURVE ( 'NONE', #65922, #34771, #47433, .T. ) ;
#3162 = ORIENTED_EDGE ( 'NONE', *, *, #69754, .T. ) ;
#3163 = CARTESIAN_POINT ( 'NONE',  ( 3.124128694928628658, 1.626303258728256651E-16, 2.445838757742783809 ) ) ;
#3164 = CARTESIAN_POINT ( 'NONE',  ( -8.000000000000000000, 7.599999999999999645, 27.66666650772000224 ) ) ;
#3165 = MANIFOLD_SOLID_BREP ( 'Cut-Revolve1', #65393 ) ;
#3166 = DATE_AND_TIME ( #14003, #39790 ) ;
#3167 = VERTEX_POINT ( 'NONE', #14946 ) ;
#3168 = DIRECTION ( 'NONE',  ( 0.000000000000000000, -0.000000000000000000, -1.000000000000000000 ) ) ;
#3169 = EDGE_CURVE ( 'NONE', #41488, #32406, #70873, .T. ) ;
#3170 = CARTESIAN_POINT ( 'NONE',  ( 6.640002590417556583, 1.704441311841000450, -1.962301466725258292 ) ) ;
#3171 = CARTESIAN_POINT ( 'NONE',  ( -9.998137073107789874, -7.398778787329099771, 0.3994895361593273075 ) ) ;
#3172 = VERTEX_POINT ( 'NONE', #32233 ) ;
#3173 = CARTESIAN_POINT ( 'NONE',  ( -22.60000000000000142, -1.000000000000000888, 0.000000000000000000 ) ) ;
#3174 = CARTESIAN_POINT ( 'NONE',  ( -1.915638345393159581, 6.050000005272078596, 27.77854054711082554 ) ) ;
#3175 = CARTESIAN_POINT ( 'NONE',  ( -1.449999999999999512, 0.1815308155252446931, -8.003749120306398623 ) ) ;
#3176 = AXIS2_PLACEMENT_3D ( 'NONE', #69170, #30522, #58691 ) ;
#3177 = CARTESIAN_POINT ( 'NONE',  ( -13.05000000000000071, 3.425000000000000266, 30.00000000000000000 ) ) ;
#3178 = CARTESIAN_POINT ( 'NONE',  ( -0.4408420374520248819, -7.541564363305353069, 1.012919553880892387 ) ) ;
#3179 = CARTESIAN_POINT ( 'NONE',  ( 7.268745401814285856, 26.26091595495585196, -3.883171014844574387 ) ) ;
#3180 = EDGE_CURVE ( 'NONE', #42083, #6601, #31879, .T. ) ;
#3181 = CARTESIAN_POINT ( 'NONE',  ( -16.06470985897091808, 2.600703447089021125, 37.95142755795545497 ) ) ;
#3182 = ORIENTED_EDGE ( 'NONE', *, *, #46736, .T. ) ;
#3183 = CARTESIAN_POINT ( 'NONE',  ( 1.091421356237309626, 3.304441311841000317, -1.768116333619000002 ) ) ;
#3184 = CARTESIAN_POINT ( 'NONE',  ( -21.25972191717654880, 2.450798199520330289, 26.76440892523604731 ) ) ;
#3185 = CARTESIAN_POINT ( 'NONE',  ( -9.185466292326701421, 7.800071594328458424, 5.830742449415303064 ) ) ;
#3186 = AXIS2_PLACEMENT_3D ( 'NONE', #47393, #70114, #69426 ) ;
#3187 = CARTESIAN_POINT ( 'NONE',  ( 2.097450109470860635, 26.40044370658961981, -7.434985459075586611 ) ) ;
#3188 = ORIENTED_EDGE ( 'NONE', *, *, #13876, .T. ) ;
#3189 = CARTESIAN_POINT ( 'NONE',  ( -0.4532595701127182797, -7.737820791955141608, -0.6464484737508990886 ) ) ;
#3190 = ORIENTED_EDGE ( 'NONE', *, *, #62443, .T. ) ;
#3191 = CARTESIAN_POINT ( 'NONE',  ( -0.8001701940978028782, 7.294417078944223753, 36.11563618449336133 ) ) ;
#3192 = CARTESIAN_POINT ( 'NONE',  ( -19.50000000000533262, 3.049999999999999822, 28.79999999369999841 ) ) ;
#3193 = CARTESIAN_POINT ( 'NONE',  ( -14.03247911962452399, 4.876614321884653158, -1.083287548170213554 ) ) ;
#3194 = CARTESIAN_POINT ( 'NONE',  ( -13.70048816777368828, 6.260439088592774759, 36.74134756387953615 ) ) ;
#3195 = DIRECTION ( 'NONE',  ( 0.000000000000000000, -0.7071067809867975784, 0.7071067813862973450 ) ) ;
#3196 = DIRECTION ( 'NONE',  ( 0.000000000000000000, 0.000000000000000000, -1.000000000000000000 ) ) ;
#3197 = DIRECTION ( 'NONE',  ( 1.000000000000000000, 0.000000000000000000, 0.000000000000000000 ) ) ;
#3198 = CARTESIAN_POINT ( 'NONE',  ( 5.640114914915445254, 0.2044413118408000274, -0.2658216007798404057 ) ) ;
#3200 = CARTESIAN_POINT ( 'NONE',  ( 0.7429530601299123571, 0.4017183449112692872, -17.03905258736027051 ) ) ;
#3199 = CARTESIAN_POINT ( 'NONE',  ( -14.11083561290531030, -4.768133608781661259, -1.103660689663010119 ) ) ;
#3201 = CARTESIAN_POINT ( 'NONE',  ( -16.99999999977702814, 5.459524579191587179, 0.4429585762908793134 ) ) ;
#3202 = ORIENTED_EDGE ( 'NONE', *, *, #16364, .T. ) ;
#3203 = DIRECTION ( 'NONE',  ( -0.000000000000000000, 0.000000000000000000, 1.000000000000000000 ) ) ;
#3204 = ORIENTED_EDGE ( 'NONE', *, *, #32327, .F. ) ;
#3205 = CARTESIAN_POINT ( 'NONE',  ( 5.560903088011253104, 27.26696793204756020, -1.575000000000000178 ) ) ;
#3206 = CARTESIAN_POINT ( 'NONE',  ( -15.98020825929039823, -2.099906732928794373, 25.98699999999999832 ) ) ;
#3207 = CARTESIAN_POINT ( 'NONE',  ( 1.466169386563329180, 4.244967228475944765, -10.14428484274523434 ) ) ;
#3208 = EDGE_CURVE ( 'NONE', #45395, #70201, #4430, .T. ) ;
#3209 = CARTESIAN_POINT ( 'NONE',  ( 0.3153035554092948889, -8.393149760101570322, 1.027051391700140259 ) ) ;
#3210 = CARTESIAN_POINT ( 'NONE',  ( -22.55446929882145923, 1.713776324657015904, -4.360893508792873519 ) ) ;
#3211 = EDGE_LOOP ( 'NONE', ( #28677, #14349, #68075, #39646 ) ) ;
#3212 = CARTESIAN_POINT ( 'NONE',  ( 7.050000451164000204, 0.2044413118407999996, -4.450000000000000178 ) ) ;
#3213 = CARTESIAN_POINT ( 'NONE',  ( -12.85376895109479989, -8.048283552018332898, 36.78669344950908737 ) ) ;
#3214 = ORIENTED_EDGE ( 'NONE', *, *, #68833, .F. ) ;
#3215 = CIRCLE ( 'NONE', #59697, 0.4000000000000027978 ) ;
#3216 = DIRECTION ( 'NONE',  ( -0.000000000000000000, -1.000000000000000000, -0.000000000000000000 ) ) ;
#3217 = CARTESIAN_POINT ( 'NONE',  ( -22.58458004482094594, 1.713698621960078050, -4.357124836386772060 ) ) ;
#3218 = CARTESIAN_POINT ( 'NONE',  ( 1.218571405323460866, 1.704441311840586781, -2.266454842152323845 ) ) ;
#3219 = CARTESIAN_POINT ( 'NONE',  ( -0.1924684535365000226, -6.384234933032000292, 35.98262491877999736 ) ) ;
#3220 = CARTESIAN_POINT ( 'NONE',  ( -4.000000000000000000, 7.500000000000000000, 15.58333396912000168 ) ) ;
#3221 = B_SPLINE_CURVE_WITH_KNOTS ( 'NONE', 3,
 ( #70491, #21019, #65079, #59657, #10192, #51982, #41152, #68256, #69658, #19491 ),
 .UNSPECIFIED., .F., .F.,
 ( 4, 2, 2, 2, 4 ),
 ( 0.003671542948166153959, 0.004587544300841291806, 0.005503545653516428784, 0.006419547006191567498, 0.007335548358866705344 ),
 .UNSPECIFIED. ) ;
#3222 = CARTESIAN_POINT ( 'NONE',  ( -12.40990806405216418, 5.820107352620536467, -1.079409250947812815 ) ) ;
#3223 = CARTESIAN_POINT ( 'NONE',  ( -0.5820672753497677654, -8.587282215431368826, 35.79206729585908420 ) ) ;
#3224 = FACE_OUTER_BOUND ( 'NONE', #64166, .T. ) ;
#3225 = COORDINATED_UNIVERSAL_TIME_OFFSET ( 8, 0, .BEHIND. ) ;
#3226 = AXIS2_PLACEMENT_3D ( 'NONE', #20549, #37861, #59909 ) ;
#3227 = CARTESIAN_POINT ( 'NONE',  ( -6.952673999883290712, -6.877701142797021383, -0.1000000248833819994 ) ) ;
#3228 = CARTESIAN_POINT ( 'NONE',  ( -11.01694315043081929, 7.598342957908328366, 35.58403170070774024 ) ) ;
#3229 = CARTESIAN_POINT ( 'NONE',  ( 7.118029733578845608, 30.23676861840916885, -6.965870548980362287 ) ) ;
#3230 = DIRECTION ( 'NONE',  ( 0.000000000000000000, 0.000000000000000000, -1.000000000000000000 ) ) ;
#3231 = CARTESIAN_POINT ( 'NONE',  ( -1.149999999999999911, 5.750000000000000000, 26.60000000000000142 ) ) ;
#3232 = CARTESIAN_POINT ( 'NONE',  ( 1.744705027561000099, 26.21630523213999453, -3.480575634840999744 ) ) ;
#3233 = ADVANCED_FACE ( 'NONE', ( #70520 ), #36583, .T. ) ;
#3234 = CARTESIAN_POINT ( 'NONE',  ( -1.294958026396418216, 6.050000000000000711, 25.95001192087154251 ) ) ;
#3235 = ORIENTED_EDGE ( 'NONE', *, *, #3753, .F. ) ;
#3236 = CARTESIAN_POINT ( 'NONE',  ( -12.42869990617046305, 8.475223656835183306, 0.2622833866116144330 ) ) ;
#3237 = CARTESIAN_POINT ( 'NONE',  ( -14.09612153753916353, -4.551774606338368834, 37.60460003945806307 ) ) ;
#3238 = CARTESIAN_POINT ( 'NONE',  ( 7.808071104992316158, 3.303888292644303171, -7.248570264512634864 ) ) ;
#3239 = LINE ( 'NONE', #68964, #1655 ) ;
#3240 = CARTESIAN_POINT ( 'NONE',  ( -16.33285865564092987, -2.600000000000000533, 37.93165515053023285 ) ) ;
#3241 = CARTESIAN_POINT ( 'NONE',  ( -0.5144693534935684820, 0.4318213647308307146, -17.52642735839378929 ) ) ;
#3242 = CIRCLE ( 'NONE', #64373, 5.500000000000000000 ) ;
#3243 = CARTESIAN_POINT ( 'NONE',  ( -17.70989560976493493, 6.554822069448892563, -4.357124836386754296 ) ) ;
#3244 = ORIENTED_EDGE ( 'NONE', *, *, #66369, .T. ) ;
#3245 = CARTESIAN_POINT ( 'NONE',  ( 0.000000000000000000, -5.500000000000000000, 0.000000000000000000 ) ) ;
#3246 = CARTESIAN_POINT ( 'NONE',  ( 5.149999999999276490, 2.449797823224999949, -8.303569393399566678 ) ) ;
#3247 = COORDINATED_UNIVERSAL_TIME_OFFSET ( 8, 0, .BEHIND. ) ;
#3248 = CARTESIAN_POINT ( 'NONE',  ( 0.000000000000000000, 2.100000000000001421, 0.000000000000000000 ) ) ;
#3249 = CARTESIAN_POINT ( 'NONE',  ( -13.51422634090367225, -3.509357595248230322, 36.50004441289105017 ) ) ;
#3250 = DIRECTION ( 'NONE',  ( -0.000000000000000000, -0.000000000000000000, 1.000000000000000000 ) ) ;
#3251 = CARTESIAN_POINT ( 'NONE',  ( -0.1000010072709998504, 7.130760594411795772, 25.49999999999492672 ) ) ;
#3252 = CARTESIAN_POINT ( 'NONE',  ( -9.900000000000000355, -9.000000000000001776, 0.4999999999999996669 ) ) ;
#3253 = CARTESIAN_POINT ( 'NONE',  ( -13.37552206626823903, 8.243985876305242044, 35.67367434141565496 ) ) ;
#3254 = DIRECTION ( 'NONE',  ( 0.000000000000000000, 0.000000000000000000, 1.000000000000000000 ) ) ;
#3255 = CARTESIAN_POINT ( 'NONE',  ( 1.050000000000000044, 1.604441312004499798, -2.490408206096500265 ) ) ;
#3256 = CARTESIAN_POINT ( 'NONE',  ( -6.978723287581999557, 7.599999999999999645, 26.25000000000000000 ) ) ;
#3257 = ADVANCED_FACE ( 'NONE', ( #48131 ), #31177, .T. ) ;
#3258 = ORIENTED_EDGE ( 'NONE', *, *, #23072, .T. ) ;
#3259 = CARTESIAN_POINT ( 'NONE',  ( -0.4411466104956864309, -7.542925561347826324, 35.58777392503689185 ) ) ;
#3260 = CONICAL_SURFACE ( 'NONE', #9029, 5.740540834702392736, 0.1396263401595506382 ) ;
#3261 = CARTESIAN_POINT ( 'NONE',  ( -3.797798867232926145, 7.799200123627430870, 4.176648414865713477 ) ) ;
#3262 = CARTESIAN_POINT ( 'NONE',  ( -7.404255390167000073, 7.500000000000000000, 28.75000000000000000 ) ) ;
#3263 = EDGE_CURVE ( 'NONE', #52494, #26349, #37646, .T. ) ;
#3264 = CARTESIAN_POINT ( 'NONE',  ( -21.21851473019000167, 2.524792082580000319, 26.79104819252999903 ) ) ;
#3265 = CARTESIAN_POINT ( 'NONE',  ( -0.9071660887092052317, -6.496501257950253461, -1.097847639963540400 ) ) ;
#3266 = ORIENTED_EDGE ( 'NONE', *, *, #50187, .T. ) ;
#3268 = DIRECTION ( 'NONE',  ( 1.000000000000000000, 0.000000000000000000, -0.000000000000000000 ) ) ;
#3267 = CARTESIAN_POINT ( 'NONE',  ( 5.142468463177525706, 2.404462508199932014, -0.5510743857889665032 ) ) ;
#3269 = CARTESIAN_POINT ( 'NONE',  ( -13.89067982621340747, 1.191832967339022220, 27.19350000000000023 ) ) ;
#3270 = CARTESIAN_POINT ( 'NONE',  ( -14.17180801722107653, 4.788458276956528259, 37.60614427385637981 ) ) ;
#3271 = EDGE_CURVE ( 'NONE', #11782, #71370, #40876, .T. ) ;
#3272 = CARTESIAN_POINT ( 'NONE',  ( -0.2331264130746546204, 6.437789742234613755, 0.2423498546029280165 ) ) ;
#3273 = CARTESIAN_POINT ( 'NONE',  ( -22.71814560726339849, 0.8800755802756716761, -5.199872317500193297 ) ) ;
#3274 = LINE ( 'NONE', #68301, #31286 ) ;
#3275 = ORIENTED_EDGE ( 'NONE', *, *, #54433, .T. ) ;
#3276 = CARTESIAN_POINT ( 'NONE',  ( -8.899999996279150949, -6.499999933471000801, 0.09219783981255258443 ) ) ;
#3277 = AXIS2_PLACEMENT_3D ( 'NONE', #59654, #43754, #37615 ) ;
#3279 = CARTESIAN_POINT ( 'NONE',  ( 0.2817324133973035383, 1.384309705270827973, -8.376224313099003282 ) ) ;
#3278 = CARTESIAN_POINT ( 'NONE',  ( -19.50000000000000000, 0.000000000000000000, 2.000000000000000000 ) ) ;
#3280 = CARTESIAN_POINT ( 'NONE',  ( -5.021276593208001238, 7.500000000000000000, 25.75000000000000355 ) ) ;
#3281 = ORIENTED_EDGE ( 'NONE', *, *, #27867, .F. ) ;
#3282 = ORIENTED_EDGE ( 'NONE', *, *, #49049, .T. ) ;
#3283 = CARTESIAN_POINT ( 'NONE',  ( -18.37109553663572115, -2.599999999999999645, 40.70657434194797730 ) ) ;
#3284 = CYLINDRICAL_SURFACE ( 'NONE', #57770, 6.774999999999999467 ) ;
#3285 = ORIENTED_EDGE ( 'NONE', *, *, #29942, .F. ) ;
#3286 = CARTESIAN_POINT ( 'NONE',  ( -8.000000000000000000, 7.599999999999999645, 18.75000000000000000 ) ) ;
#3287 = CARTESIAN_POINT ( 'NONE',  ( -11.99983165506999683, 6.250000000565998803, -0.09999997362613348428 ) ) ;
#3288 = CARTESIAN_POINT ( 'NONE',  ( -13.00060292651440186, 7.166536958128200574, 35.59159878531196597 ) ) ;
#3289 = EDGE_CURVE ( 'NONE', #45095, #70266, #7652, .T. ) ;
#3290 = CARTESIAN_POINT ( 'NONE',  ( -9.359856013406849584, 7.452199349319023725, 1.758883772391968581 ) ) ;
#3291 = CARTESIAN_POINT ( 'NONE',  ( -0.4898995920016885885, -0.4000013418735216542, -20.00000000000000000 ) ) ;
#3292 = CARTESIAN_POINT ( 'NONE',  ( -12.34200738209235659, 6.590399569334861596, 36.44272451865288076 ) ) ;
#3293 = CIRCLE ( 'NONE', #47150, 6.774999999999999467 ) ;
#3294 = ORIENTED_EDGE ( 'NONE', *, *, #21569, .T. ) ;
#3295 = CARTESIAN_POINT ( 'NONE',  ( -1.789136878594748348, 8.093974713874029447, 36.40632904386306734 ) ) ;
#3296 = CARTESIAN_POINT ( 'NONE',  ( -17.59999897866499907, -2.499999999994784172, 42.48115805520246369 ) ) ;
#3297 = ORIENTED_EDGE ( 'NONE', *, *, #20751, .F. ) ;
#3298 = CYLINDRICAL_SURFACE ( 'NONE', #25318, 0.1000000000000002554 ) ;
#3299 = CARTESIAN_POINT ( 'NONE',  ( -0.7499989983297851159, -7.599999999999999645, 35.50990693371690554 ) ) ;
#3300 = CARTESIAN_POINT ( 'NONE',  ( -12.04770987676589833, 3.425000000000000266, 17.88017953990978270 ) ) ;
#3301 = CARTESIAN_POINT ( 'NONE',  ( -12.07139590365407500, -6.787992164686120766, 36.56642504108707925 ) ) ;
#3302 = CARTESIAN_POINT ( 'NONE',  ( 1.857481757825215185, 30.08143751774175456, -7.176502804243680700 ) ) ;
#3303 = CARTESIAN_POINT ( 'NONE',  ( -12.19181672786117510, 7.375579913729945147, 0.3185097912644934137 ) ) ;
#3304 = CARTESIAN_POINT ( 'NONE',  ( -1.949999999979497467, -2.904711427434854443, 5.194620647446359207 ) ) ;
#3305 = ORIENTED_EDGE ( 'NONE', *, *, #67876, .F. ) ;
#3306 = VERTEX_POINT ( 'NONE', #24972 ) ;
#3307 = DIRECTION ( 'NONE',  ( 0.000000000000000000, 0.000000000000000000, -1.000000000000000000 ) ) ;
#3308 = ORIENTED_EDGE ( 'NONE', *, *, #68544, .F. ) ;
#3309 = AXIS2_PLACEMENT_3D ( 'NONE', #19893, #64294, #36487 ) ;
#3310 = CC_DESIGN_PERSON_AND_ORGANIZATION_ASSIGNMENT ( #8993, #3575, ( #34114 ) ) ;
#3311 = CARTESIAN_POINT ( 'NONE',  ( -1.850000000000000089, 3.000000000000000000, 5.349999999999999645 ) ) ;
#3312 = CARTESIAN_POINT ( 'NONE',  ( -19.35701128752615219, 6.099641757756907978, 27.09015459292158567 ) ) ;
#3313 = CARTESIAN_POINT ( 'NONE',  ( -8.061648834084786941, -6.596344829488176131, -0.1991974250014491576 ) ) ;
#3314 = DIRECTION ( 'NONE',  ( -0.5773502691896517103, 0.5773502691896141847, 0.5773502691896116312 ) ) ;
#3315 = EDGE_CURVE ( 'NONE', #55831, #58204, #5563, .T. ) ;
#3316 = CARTESIAN_POINT ( 'NONE',  ( -19.72784053225158019, -2.697420908588734623, 40.00000000000000711 ) ) ;
#3317 = ORIENTED_EDGE ( 'NONE', *, *, #57886, .F. ) ;
#3318 = FACE_OUTER_BOUND ( 'NONE', #43409, .T. ) ;
#3319 = CARTESIAN_POINT ( 'NONE',  ( -13.22588178718412522, 5.303714479491704381, 0.05058513699872312086 ) ) ;
#3320 = VERTEX_POINT ( 'NONE', #13078 ) ;
#3321 = CARTESIAN_POINT ( 'NONE',  ( -13.85401298327484554, -5.119801002816237734, 37.52420868648945174 ) ) ;
#3322 = EDGE_CURVE ( 'NONE', #1736, #48004, #30028, .T. ) ;
#3323 = TOROIDAL_SURFACE ( 'NONE', #12549, 1.399999999999997913, 0.2000000000000019262 ) ;
#3324 = DIRECTION ( 'NONE',  ( 0.000000000000000000, 1.000000000000000000, -0.000000000000000000 ) ) ;
#3325 = CARTESIAN_POINT ( 'NONE',  ( -22.64509031435965269, 0.4097714236671710086, -4.680056898312986213 ) ) ;
#3326 = AXIS2_PLACEMENT_3D ( 'NONE', #50511, #1041, #6818 ) ;
#3327 = DIRECTION ( 'NONE',  ( -1.000000000000000000, 0.000000000000000000, 0.000000000000000000 ) ) ;
#3328 = VERTEX_POINT ( 'NONE', #23557 ) ;
#3329 = CARTESIAN_POINT ( 'NONE',  ( 4.549170787319999576, 26.31693097343000787, -7.352241147804001287 ) ) ;
#3330 = CARTESIAN_POINT ( 'NONE',  ( -2.168404344971008868E-14, 2.999999999999999556, 35.50999985347858257 ) ) ;
#3331 =( NAMED_UNIT ( * ) PLANE_ANGLE_UNIT ( ) SI_UNIT ( $, .RADIAN. ) );
#3332 = CARTESIAN_POINT ( 'NONE',  ( -13.42159463280079379, -5.610952441530215218, -0.1005716800918689813 ) ) ;
#3333 = CARTESIAN_POINT ( 'NONE',  ( -13.32884527997693169, -6.332919457516343442, -0.6343362687628365526 ) ) ;
#3334 =( BOUNDED_SURFACE ( )  B_SPLINE_SURFACE ( 3, 3, ( 
 ( #42862, #15447, #38415, #32998, #12060, #46334, #17493, #18193, #61539, #39482, #45614, #45258, #23957, #1215, #40194, #56471 ),
 ( #11697, #23605, #50334, #39840, #6274, #62252, #7702, #33707, #34773, #66951, #12773, #18556, #68375, #61179, #55757, #28306 ),
 ( #1926, #2288, #24323, #857, #7346, #29370, #51394, #34069, #39119, #6636, #45972, #22889, #56116, #28662, #56825, #50680 ),
 ( #44905, #23248, #67313, #17844, #61900, #68016, #12414, #1566, #67665, #40561, #62603, #34415, #13123, #35129, #6985, #29717 ) ),
 .UNSPECIFIED., .F., .F., .F. ) 
 B_SPLINE_SURFACE_WITH_KNOTS ( ( 4, 4 ),
 ( 4, 1, 1, 1, 1, 1, 1, 1, 1, 1, 1, 1, 1, 4 ),
 ( 0.000000000000000000, 1.000000000000000000 ),
 ( 0.02140640925839000161, 0.09255460874441000241, 0.1750873861286000033, 0.2512369691749999912, 0.3240323794202999985, 0.3953058108047999841, 0.4660543026699000002, 0.5366667750786999758, 0.6073238875255000391, 0.6784737161435000496, 0.7510789133201000167, 0.8267977560745000121, 0.9085795622886999601, 0.9877839400136000370 ),
 .UNSPECIFIED. ) 
 GEOMETRIC_REPRESENTATION_ITEM ( )  RATIONAL_B_SPLINE_SURFACE ( (
 ( 1.218213016438000063, 1.218213016438000063, 1.218213016438000063, 1.218213016438000063, 1.218213016438000063, 1.218213016438000063, 1.218213016438000063, 1.218213016438000063, 1.218213016438000063, 1.218213016438000063, 1.218213016438000063, 1.218213016438000063, 1.218213016438000063, 1.218213016438000063, 1.218213016438000063, 1.218213016438000063),
 ( 0.9272623278541000102, 0.9272623278541000102, 0.9272623278541000102, 0.9272623278541000102, 0.9272623278541000102, 0.9272623278541000102, 0.9272623278541000102, 0.9272623278541000102, 0.9272623278541000102, 0.9272623278541000102, 0.9272623278541000102, 0.9272623278541000102, 0.9272623278541000102, 0.9272623278541000102, 0.9272623278541000102, 0.9272623278541000102),
 ( 0.9272623278541000102, 0.9272623278541000102, 0.9272623278541000102, 0.9272623278541000102, 0.9272623278541000102, 0.9272623278541000102, 0.9272623278541000102, 0.9272623278541000102, 0.9272623278541000102, 0.9272623278541000102, 0.9272623278541000102, 0.9272623278541000102, 0.9272623278541000102, 0.9272623278541000102, 0.9272623278541000102, 0.9272623278541000102),
 ( 1.218213016438000063, 1.218213016438000063, 1.218213016438000063, 1.218213016438000063, 1.218213016438000063, 1.218213016438000063, 1.218213016438000063, 1.218213016438000063, 1.218213016438000063, 1.218213016438000063, 1.218213016438000063, 1.218213016438000063, 1.218213016438000063, 1.218213016438000063, 1.218213016438000063, 1.218213016438000063) ) ) 
 REPRESENTATION_ITEM ( '' )  SURFACE ( )  );
#3335 = CARTESIAN_POINT ( 'NONE',  ( 0.5045344421612650843, 0.3169842792508185680, -18.04479138934642179 ) ) ;
#3336 = ORIENTED_EDGE ( 'NONE', *, *, #21405, .T. ) ;
#3337 = CARTESIAN_POINT ( 'NONE',  ( -17.98348190103254041, 6.479814984573346592, -4.616047714535527646 ) ) ;
#3338 = CARTESIAN_POINT ( 'NONE',  ( -16.99999999996760991, -4.643257519574455650, 36.60130437192265873 ) ) ;
#3339 = FACE_OUTER_BOUND ( 'NONE', #65891, .T. ) ;
#3340 = CARTESIAN_POINT ( 'NONE',  ( 4.449999995665998576, 26.45444131183998593, -1.575000000000017941 ) ) ;
#3341 = CARTESIAN_POINT ( 'NONE',  ( 3.410748940416840291, 31.35476254180399991, -1.475000000000000533 ) ) ;
#3342 = CIRCLE ( 'NONE', #23535, 0.2499999999999997780 ) ;
#3343 = CARTESIAN_POINT ( 'NONE',  ( -12.15104801764955944, 7.166064901892191585, 0.1128320634899744185 ) ) ;
#3344 = CARTESIAN_POINT ( 'NONE',  ( 5.449988500567589433, 1.704445917461346660, -8.219617398010212739 ) ) ;
#3345 = CARTESIAN_POINT ( 'NONE',  ( -8.901493393299261925, 7.249872563315825857, 0.4031670291753609026 ) ) ;
#3346 = CARTESIAN_POINT ( 'NONE',  ( -16.99999999985394794, 5.381636863369607227, 36.17985591769556208 ) ) ;
#3347 = CARTESIAN_POINT ( 'NONE',  ( -14.80085643475337775, -1.988786833241065199, 27.15207864376269242 ) ) ;
#3348 = ORIENTED_EDGE ( 'NONE', *, *, #52385, .T. ) ;
#3350 = LINE ( 'NONE', #69434, #48263 ) ;
#3349 = CARTESIAN_POINT ( 'NONE',  ( -14.91696335139228680, -2.499999997054052958, 38.32193217316504530 ) ) ;
#3351 = LINE ( 'NONE', #64363, #71366 ) ;
#3352 = LINE ( 'NONE', #53526, #26039 ) ;
#3353 = CARTESIAN_POINT ( 'NONE',  ( -13.15156652152150762, 2.603310681667753368, 37.50000000000000000 ) ) ;
#3354 = LINE ( 'NONE', #14559, #11281 ) ;
#3355 = CARTESIAN_POINT ( 'NONE',  ( 7.150000000000000355, 1.104441311840999917, -1.169375059534999650 ) ) ;
#3356 = CARTESIAN_POINT ( 'NONE',  ( -11.98825361177261861, -6.266454419912807161, 37.59988403622377717 ) ) ;
#3357 = DIRECTION ( 'NONE',  ( 0.000000000000000000, 0.000000000000000000, -1.000000000000000000 ) ) ;
#3358 = VERTEX_POINT ( 'NONE', #34722 ) ;
#3359 = ADVANCED_FACE ( 'NONE', ( #45921 ), #20083, .F. ) ;
#3360 = CARTESIAN_POINT ( 'NONE',  ( -2.830737358397879433, 7.776476338054962412, 22.89421972622745116 ) ) ;
#3361 = CARTESIAN_POINT ( 'NONE',  ( -8.900000000000002132, 0.000000000000000000, 0.09999999999999999167 ) ) ;
#3362 = ORIENTED_EDGE ( 'NONE', *, *, #36628, .T. ) ;
#3363 = CARTESIAN_POINT ( 'NONE',  ( -7.459274498747420878, 8.433076718586063336, 0.5099535118793102617 ) ) ;
#3364 = ORIENTED_EDGE ( 'NONE', *, *, #10966, .T. ) ;
#3365 = EDGE_CURVE ( 'NONE', #18870, #58994, #25576, .T. ) ;
#3366 = DIRECTION ( 'NONE',  ( -0.9991904011357489734, -0.04023111082460104071, 0.000000000000000000 ) ) ;
#3367 = CARTESIAN_POINT ( 'NONE',  ( 0.000000000000000000, 0.000000000000000000, 0.000000000000000000 ) ) ;
#3368 = CARTESIAN_POINT ( 'NONE',  ( -13.73596014672456356, 6.256358202645677657, -0.2011993325168272562 ) ) ;
#3369 = CARTESIAN_POINT ( 'NONE',  ( -12.55816966176032778, 6.269117934838266848, 37.53902046875248999 ) ) ;
#3370 = CARTESIAN_POINT ( 'NONE',  ( 7.750000000000000888, 1.133420431754091240, -4.762442236300640452 ) ) ;
#3371 = ORIENTED_EDGE ( 'NONE', *, *, #41241, .F. ) ;
#3372 = LINE ( 'NONE', #8090, #48676 ) ;
#3373 = CARTESIAN_POINT ( 'NONE',  ( -22.21663729865151282, 3.036343609098882013, 29.35000000203998383 ) ) ;
#3374 = CARTESIAN_POINT ( 'NONE',  ( 4.234164920616191985, 27.01480245887073295, -2.860851717618699830 ) ) ;
#3375 = ORIENTED_EDGE ( 'NONE', *, *, #29010, .F. ) ;
#3376 = CARTESIAN_POINT ( 'NONE',  ( 1.149999999999999911, 2.704441311840999784, -4.450000000000000178 ) ) ;
#3378 = AXIS2_PLACEMENT_3D ( 'NONE', #68443, #67027, #18976 ) ;
#3377 = AXIS2_PLACEMENT_3D ( 'NONE', #39017, #67212, #28920 ) ;
#3380 = CARTESIAN_POINT ( 'NONE',  ( -0.06908333792005798280, -7.554732467070884638, 37.13133503578388428 ) ) ;
#3379 = CIRCLE ( 'NONE', #6878, 0.09999999999999939493 ) ;
#3381 = CARTESIAN_POINT ( 'NONE',  ( -1.894596099257521926, 5.500000000000000000, 27.17025795556135037 ) ) ;
#3382 = CARTESIAN_POINT ( 'NONE',  ( -12.16411548210982652, 7.979798666959381670, 36.99578957059942041 ) ) ;
#3383 = DIRECTION ( 'NONE',  ( 0.000000000000000000, 0.000000000000000000, 1.000000000000000000 ) ) ;
#3384 = EDGE_CURVE ( 'NONE', #41561, #33504, #40864, .T. ) ;
#3385 = CARTESIAN_POINT ( 'NONE',  ( -9.519364970965000339, 7.481903577644000158, 1.829100468285000058 ) ) ;
#3386 = CARTESIAN_POINT ( 'NONE',  ( 7.324999999999999289, 26.45444132501717505, -4.449999992366241663 ) ) ;
#3387 = CARTESIAN_POINT ( 'NONE',  ( -19.85373154049109701, -2.646746325471347028, 36.50000000000000711 ) ) ;
#3388 = CARTESIAN_POINT ( 'NONE',  ( -13.03072018816930111, 6.849000909229959078, 0.6079526562595503059 ) ) ;
#3389 = EDGE_CURVE ( 'NONE', #60436, #33474, #31405, .T. ) ;
#3390 = LINE ( 'NONE', #64762, #30305 ) ;
#3391 = EDGE_LOOP ( 'NONE', ( #52155, #37394, #44489, #7677 ) ) ;
#3392 = VERTEX_POINT ( 'NONE', #8373 ) ;
#3393 = CARTESIAN_POINT ( 'NONE',  ( -7.043165669593864919, -7.495177834072048739, -0.8616696170903495045 ) ) ;
#3394 = CARTESIAN_POINT ( 'NONE',  ( 1.985484875778896985, 30.43197623775022720, -7.275234652023039317 ) ) ;
#3395 = VERTEX_POINT ( 'NONE', #30380 ) ;
#3396 = CARTESIAN_POINT ( 'NONE',  ( -4.259867294010719618, 7.782096667541377855, 33.30793195227364123 ) ) ;
#3397 = CARTESIAN_POINT ( 'NONE',  ( -8.906984301916335056, -6.983074119214749409, 0.08847029866854738689 ) ) ;
#3398 = CARTESIAN_POINT ( 'NONE',  ( 7.150000000000000355, 0.3044413118408000329, -3.149999999999999911 ) ) ;
#3399 = VERTEX_POINT ( 'NONE', #52418 ) ;
#3400 = CARTESIAN_POINT ( 'NONE',  ( -12.19643074341439615, -5.865204523529406799, 37.60429381093866397 ) ) ;
#3401 = ADVANCED_FACE ( 'NONE', ( #2949 ), #65947, .T. ) ;
#3402 = AXIS2_PLACEMENT_3D ( 'NONE', #59871, #37471, #21592 ) ;
#3403 = AXIS2_PLACEMENT_3D ( 'NONE', #29742, #12084, #51418 ) ;
#3404 = ADVANCED_FACE ( 'NONE', ( #12728 ), #34365, .T. ) ;
#3405 = DIRECTION ( 'NONE',  ( 1.000000000000000000, 0.000000000000000000, 0.000000000000000000 ) ) ;
#3406 = CARTESIAN_POINT ( 'NONE',  ( -1.083980828901468074, -0.4232977403977313813, -12.96832879459736887 ) ) ;
#3407 = DIRECTION ( 'NONE',  ( 0.000000000000000000, -0.000000000000000000, 1.000000000000000000 ) ) ;
#3408 = CARTESIAN_POINT ( 'NONE',  ( 1.833926944853040641, 30.44396592652329403, -7.222992478632340507 ) ) ;
#3409 = CARTESIAN_POINT ( 'NONE',  ( -18.00000000000000355, 0.000000000000000000, 30.00000000000000000 ) ) ;
#3410 = CARTESIAN_POINT ( 'NONE',  ( -8.909903252991220768, 7.367834761287642031, 0.4201019174956020508 ) ) ;
#3411 = EDGE_CURVE ( 'NONE', #35127, #22423, #52127, .T. ) ;
#3412 = AXIS2_PLACEMENT_3D ( 'NONE', #33203, #60678, #66448 ) ;
#3413 = CYLINDRICAL_SURFACE ( 'NONE', #18512, 0.1000000000000002554 ) ;
#3414 = VERTEX_POINT ( 'NONE', #31442 ) ;
#3415 = DIRECTION ( 'NONE',  ( -0.000000000000000000, 1.000000000000000000, 0.000000000000000000 ) ) ;
#3416 = CARTESIAN_POINT ( 'NONE',  ( -19.48865570685285320, 2.649999999999999911, 26.80005362327602469 ) ) ;
#3417 = DIRECTION ( 'NONE',  ( -0.000000000000000000, 0.000000000000000000, -1.000000000000000000 ) ) ;
#3418 = CARTESIAN_POINT ( 'NONE',  ( -11.99938072131607392, -6.499382962768307515, -2.934786442338172075E-07 ) ) ;
#3419 = FACE_OUTER_BOUND ( 'NONE', #13896, .T. ) ;
#3421 = AXIS2_PLACEMENT_3D ( 'NONE', #62849, #7600, #29616 ) ;
#3420 = VECTOR ( 'NONE', #70295, 1000.000000000000000 ) ;
#3422 = CARTESIAN_POINT ( 'NONE',  ( 2.431738405123229363, 26.45444131183999659, -1.617818473348318964 ) ) ;
#3423 = VERTEX_POINT ( 'NONE', #42275 ) ;
#3424 = CARTESIAN_POINT ( 'NONE',  ( -8.901209897997967246, 6.577748228954816589, 0.06308733003681385454 ) ) ;
#3425 = CARTESIAN_POINT ( 'NONE',  ( -10.37937131757597342, 7.600457029451566093, 1.120656156342241250 ) ) ;
#3426 = CARTESIAN_POINT ( 'NONE',  ( -12.21108558254456788, -7.464099806701494977, 36.07425269441426252 ) ) ;
#3427 = CARTESIAN_POINT ( 'NONE',  ( -18.42346420087204351, 2.500000000000000444, 27.59510844336507773 ) ) ;
#3428 = ORIENTED_EDGE ( 'NONE', *, *, #67529, .F. ) ;
#3429 = CARTESIAN_POINT ( 'NONE',  ( 0.3522353553695163342, 4.435939553712945127, 37.29325425550659645 ) ) ;
#3430 = DIRECTION ( 'NONE',  ( 0.7341772151898355858, 0.000000000000000000, 0.6789578902230225532 ) ) ;
#3431 = FACE_OUTER_BOUND ( 'NONE', #55905, .T. ) ;
#3432 = DIRECTION ( 'NONE',  ( 0.000000000000000000, -0.000000000000000000, -1.000000000000000000 ) ) ;
#3433 = CARTESIAN_POINT ( 'NONE',  ( 6.470103187465439554, 1.704436874081518560, -7.830613910482304263 ) ) ;
#3434 = DIRECTION ( 'NONE',  ( -0.000000000000000000, 1.000000000000000000, -0.000000000000000000 ) ) ;
#3435 = DIRECTION ( 'NONE',  ( -0.01060566713408078732, 0.04054317032218530265, 0.9991214997010462451 ) ) ;
#3436 = VERTEX_POINT ( 'NONE', #9786 ) ;
#3437 = CARTESIAN_POINT ( 'NONE',  ( 5.833278057635697067, 29.69292023863284058, -3.645762496843048428 ) ) ;
#3438 = CARTESIAN_POINT ( 'NONE',  ( 0.3522336009786014022, -6.614212167484713412, 37.29325510156795076 ) ) ;
#3439 = CARTESIAN_POINT ( 'NONE',  ( -1.647487065152906549, 7.623550100602480839, 10.28074904145919177 ) ) ;
#3440 = CARTESIAN_POINT ( 'NONE',  ( -13.97049753287169871, 4.481196239389671376, 27.09349999999999881 ) ) ;
#3441 = ORIENTED_EDGE ( 'NONE', *, *, #55466, .F. ) ;
#3442 = EDGE_CURVE ( 'NONE', #12791, #8476, #65831, .T. ) ;
#3443 = EDGE_CURVE ( 'NONE', #57285, #65840, #41583, .T. ) ;
#3444 = DIRECTION ( 'NONE',  ( 0.000000000000000000, 0.000000000000000000, -1.000000000000000000 ) ) ;
#3445 = FACE_OUTER_BOUND ( 'NONE', #32608, .T. ) ;
#3446 = CARTESIAN_POINT ( 'NONE',  ( -13.85178036730604134, 5.988158109738231261, -0.5025772144815053855 ) ) ;
#3447 = CARTESIAN_POINT ( 'NONE',  ( -13.59556985051170130, 5.328851510630714827, 37.44836028178419696 ) ) ;
#3448 = EDGE_LOOP ( 'NONE', ( #56489, #66343, #15054, #33893, #67869 ) ) ;
#3449 = DIRECTION ( 'NONE',  ( 0.000000000000000000, 0.000000000000000000, -1.000000000000000000 ) ) ;
#3450 = CARTESIAN_POINT ( 'NONE',  ( -9.362543740963952033, -6.499999941786869684, -0.8596000687741450763 ) ) ;
#3451 = DIRECTION ( 'NONE',  ( 0.000000000000000000, 0.000000000000000000, 1.000000000000000000 ) ) ;
#3452 = ORIENTED_EDGE ( 'NONE', *, *, #55634, .T. ) ;
#3453 = CIRCLE ( 'NONE', #11553, 0.09999999999999992228 ) ;
#3454 = CARTESIAN_POINT ( 'NONE',  ( -0.1001810950562323221, 6.900220274402621534, 36.13910955413096815 ) ) ;
#3455 = CARTESIAN_POINT ( 'NONE',  ( -13.60403080054965486, -5.626466476172781839, -0.7844587343962308168 ) ) ;
#3456 = CARTESIAN_POINT ( 'NONE',  ( -16.00000000000000000, 0.000000000000000000, 35.50000000000000711 ) ) ;
#3457 = AXIS2_PLACEMENT_3D ( 'NONE', #43682, #53809, #16629 ) ;
#3458 = ORIENTED_EDGE ( 'NONE', *, *, #53650, .F. ) ;
#3459 = CARTESIAN_POINT ( 'NONE',  ( -1.689117901763578899, 7.318372664379239723, 37.28273696871127640 ) ) ;
#3460 = CARTESIAN_POINT ( 'NONE',  ( -14.23917660384856987, -2.601462696137356811, 42.15236017001699054 ) ) ;
#3461 = ORIENTED_EDGE ( 'NONE', *, *, #5658, .F. ) ;
#3462 = ORIENTED_EDGE ( 'NONE', *, *, #69721, .T. ) ;
#3463 = CARTESIAN_POINT ( 'NONE',  ( -16.02385534582490223, 2.600000000453361881, 37.90009708534380195 ) ) ;
#3464 = DIRECTION ( 'NONE',  ( -1.000000000000000000, 0.000000000000000000, 0.000000000000000000 ) ) ;
#3466 = EDGE_CURVE ( 'NONE', #14459, #39, #37104, .T. ) ;
#3465 = CARTESIAN_POINT ( 'NONE',  ( 7.139656030782937535, 2.404501220809124540, -3.121178935087069117 ) ) ;
#3467 = CARTESIAN_POINT ( 'NONE',  ( 7.192749479067000351, 26.23228634823999883, -5.277175838699998955 ) ) ;
#3468 = CARTESIAN_POINT ( 'NONE',  ( 5.581427372516766461, 2.704441311796020209, -7.549975648562824659 ) ) ;
#3469 = CARTESIAN_POINT ( 'NONE',  ( 0.000000000000000000, -5.500000000000000000, 0.000000000000000000 ) ) ;
#3470 = EDGE_CURVE ( 'NONE', #6104, #28762, #36855, .T. ) ;
#3471 = EDGE_CURVE ( 'NONE', #30809, #59483, #45210, .T. ) ;
#3472 = CARTESIAN_POINT ( 'NONE',  ( 1.099999999999999423, 2.200000822923704913, 35.50999981966224794 ) ) ;
#3473 = ORIENTED_EDGE ( 'NONE', *, *, #13077, .T. ) ;
#3474 = VERTEX_POINT ( 'NONE', #54183 ) ;
#3475 = CIRCLE ( 'NONE', #49617, 1.599997446638884435 ) ;
#3476 = VECTOR ( 'NONE', #30607, 1000.000000000000000 ) ;
#3477 = CARTESIAN_POINT ( 'NONE',  ( 0.1844177512437249755, -1.329312974348609622, -8.117927404112814216 ) ) ;
#3478 = CARTESIAN_POINT ( 'NONE',  ( -6.906688539637846347, -8.246107214472019109, -0.1666660319945843516 ) ) ;
#3479 = CARTESIAN_POINT ( 'NONE',  ( -18.45964841347853636, 6.406424567711250795, 28.03539118447225675 ) ) ;
#3480 = ORIENTED_EDGE ( 'NONE', *, *, #5536, .F. ) ;
#3481 = CARTESIAN_POINT ( 'NONE',  ( -10.43078063965569768, 7.753903612298085335, 31.36414907530074458 ) ) ;
#3482 = EDGE_CURVE ( 'NONE', #42293, #54204, #54446, .T. ) ;
#3483 = EDGE_LOOP ( 'NONE', ( #4483, #51201, #23383, #46101 ) ) ;
#3484 = CARTESIAN_POINT ( 'NONE',  ( -13.13881757289388474, 6.212125078423978763, -0.7696484056198197310 ) ) ;
#3485 = ORIENTED_EDGE ( 'NONE', *, *, #46043, .F. ) ;
#3486 = VECTOR ( 'NONE', #17927, 1000.000000000000000 ) ;
#3487 = B_SPLINE_CURVE_WITH_KNOTS ( 'NONE', 3,
 ( #62160, #35395, #34683, #28572 ),
 .UNSPECIFIED., .F., .F.,
 ( 4, 4 ),
 ( 2.224453658452035092E-06, 0.6688259294409727440 ),
 .UNSPECIFIED. ) ;
#3488 = EDGE_CURVE ( 'NONE', #9243, #11483, #53825, .T. ) ;
#3489 = DIRECTION ( 'NONE',  ( 0.000000000000000000, 0.000000000000000000, 1.000000000000000000 ) ) ;
#3490 = CARTESIAN_POINT ( 'NONE',  ( -0.2270040659549713014, -1.415862171151801130, -8.188336593918304374 ) ) ;
#3491 = FACE_OUTER_BOUND ( 'NONE', #33205, .T. ) ;
#3492 = FACE_OUTER_BOUND ( 'NONE', #58428, .T. ) ;
#3493 = CARTESIAN_POINT ( 'NONE',  ( -7.000000000000000000, -9.000000000000001776, 0.1000002924726999670 ) ) ;
#3494 = CARTESIAN_POINT ( 'NONE',  ( -0.6791418199863276106, 6.771814006509773165, -1.091374218511283134 ) ) ;
#3495 = CARTESIAN_POINT ( 'NONE',  ( -12.81282242787624881, -6.277761286356411397, 0.3934983657620303443 ) ) ;
#3496 = CARTESIAN_POINT ( 'NONE',  ( -12.19785421468889552, -8.164625711190639734, -0.3094308695733120618 ) ) ;
#3497 = CARTESIAN_POINT ( 'NONE',  ( 1.512548145945284306, 20.60000000000000142, -0.4018903789502673018 ) ) ;
#3498 = CARTESIAN_POINT ( 'NONE',  ( -13.62476422987310443, -4.307929321183171290, 29.09349999999999881 ) ) ;
#3499 = CARTESIAN_POINT ( 'NONE',  ( 0.000000000000000000, 3.000000000000000000, 0.000000000000000000 ) ) ;
#3500 = VERTEX_POINT ( 'NONE', #47701 ) ;
#3501 = CARTESIAN_POINT ( 'NONE',  ( 4.450000000000000178, 28.70444131184000369, -7.275000000000000355 ) ) ;
#3502 = CARTESIAN_POINT ( 'NONE',  ( 4.677184921501271297, 31.82104101671169616, -3.471285464914916741 ) ) ;
#3503 = EDGE_CURVE ( 'NONE', #61362, #35807, #47524, .T. ) ;
#3504 = VERTEX_POINT ( 'NONE', #47350 ) ;
#3505 = DIRECTION ( 'NONE',  ( 0.000000000000000000, 0.000000000000000000, 1.000000000000000000 ) ) ;
#3506 = FACE_OUTER_BOUND ( 'NONE', #47598, .T. ) ;
#3507 = APPROVAL_ROLE ( '' ) ;
#3508 = EDGE_LOOP ( 'NONE', ( #48095, #61387, #29605, #52946 ) ) ;
#3509 = CARTESIAN_POINT ( 'NONE',  ( 5.506656665599610534, 27.37271657806203962, -5.651450970295856635 ) ) ;
#3510 = CARTESIAN_POINT ( 'NONE',  ( 7.050001646229795860, 1.704441261298978993, -2.417773111086641169 ) ) ;
#3511 = CARTESIAN_POINT ( 'NONE',  ( -10.10476755406344473, -7.523094437769543674, 0.5820900329327434175 ) ) ;
#3512 = EDGE_CURVE ( 'NONE', #1642, #67237, #69385, .T. ) ;
#3513 = ORIENTED_EDGE ( 'NONE', *, *, #55954, .T. ) ;
#3514 = CARTESIAN_POINT ( 'NONE',  ( -12.01053385745325919, 6.514152722900393044, 36.60000275343946186 ) ) ;
#3515 = DIRECTION ( 'NONE',  ( 0.000000000000000000, 4.517509052022936580E-17, -1.000000000000000000 ) ) ;
#3516 = EDGE_CURVE ( 'NONE', #9850, #27616, #14148, .T. ) ;
#3517 = DIRECTION ( 'NONE',  ( 0.000000000000000000, 1.346878485381011471E-06, -0.9999999999990930588 ) ) ;
#3518 = DIRECTION ( 'NONE',  ( 0.000000000000000000, -1.000000000000000000, 0.000000000000000000 ) ) ;
#3519 = VECTOR ( 'NONE', #18782, 1000.000000000000000 ) ;
#3520 = CARTESIAN_POINT ( 'NONE',  ( -0.6146506181572870542, -7.279880860742215631, 0.2299811904090839909 ) ) ;
#3521 = CARTESIAN_POINT ( 'NONE',  ( 7.049999999999999822, 0.3044413118407999774, -1.169375060998000260 ) ) ;
#3522 = CARTESIAN_POINT ( 'NONE',  ( 6.938249433221916895, 2.704441311841000228, -7.528791911923147673 ) ) ;
#3523 = ORIENTED_EDGE ( 'NONE', *, *, #20702, .F. ) ;
#3524 = DIRECTION ( 'NONE',  ( 0.000000000000000000, -1.000000000000000000, 0.000000000000000000 ) ) ;
#3525 = CARTESIAN_POINT ( 'NONE',  ( -21.24493680597263179, 2.493567446847043012, 26.70549103290794690 ) ) ;
#3526 = CARTESIAN_POINT ( 'NONE',  ( -4.859322433320087953, 7.788397427353042524, 5.310331481382108088 ) ) ;
#3527 = VECTOR ( 'NONE', #52616, 1000.000000000000000 ) ;
#3528 = CARTESIAN_POINT ( 'NONE',  ( 0.3155339593803900278, 8.392926679081631036, 35.74252480200116366 ) ) ;
#3529 = ORIENTED_EDGE ( 'NONE', *, *, #38410, .T. ) ;
#3530 = ADVANCED_FACE ( 'NONE', ( #32138 ), #69022, .T. ) ;
#3531 = EDGE_CURVE ( 'NONE', #9879, #40491, #49846, .T. ) ;
#3532 = CARTESIAN_POINT ( 'NONE',  ( -1.639777691328692555, -7.317437599892868683, -0.8041994016479989682 ) ) ;
#3533 = CIRCLE ( 'NONE', #43891, 2.090000000000001634 ) ;
#3534 = EDGE_LOOP ( 'NONE', ( #62455, #42756, #35519, #6412 ) ) ;
#3535 = DIRECTION ( 'NONE',  ( -0.000000000000000000, 0.000000000000000000, -1.000000000000000000 ) ) ;
#3536 = DIRECTION ( 'NONE',  ( -0.8265991871190995210, 0.000000000000000000, 0.5627910658974997204 ) ) ;
#3537 = CARTESIAN_POINT ( 'NONE',  ( -13.71250399529826502, 6.075111698347365419, -0.3925306484233497262 ) ) ;
#3538 = CARTESIAN_POINT ( 'NONE',  ( -14.03903674152163283, 4.541346064467477461, 37.60285651993284262 ) ) ;
#3539 = CARTESIAN_POINT ( 'NONE',  ( -15.50000000035117687, -2.499977791807816541, 41.99528749546634288 ) ) ;
#3540 = VECTOR ( 'NONE', #25018, 1000.000000000000000 ) ;
#3541 = CARTESIAN_POINT ( 'NONE',  ( -0.07382006122002952864, 3.000555247170558992, 5.350018508238662207 ) ) ;
#3542 =( BOUNDED_SURFACE ( )  B_SPLINE_SURFACE ( 3, 3, ( 
 ( #3249, #14800, #14441, #31740 ),
 ( #59549, #36449, #25626, #42932 ),
 ( #47300, #58848, #53076, #42222 ),
 ( #54123, #64258, #10081, #9375 ) ),
 .UNSPECIFIED., .F., .F., .F. ) 
 B_SPLINE_SURFACE_WITH_KNOTS ( ( 4, 4 ),
 ( 4, 4 ),
 ( 0.000000000000000000, 1.000000000000000000 ),
 ( 0.000000000000000000, 1.000000000000000000 ),
 .UNSPECIFIED. ) 
 GEOMETRIC_REPRESENTATION_ITEM ( )  RATIONAL_B_SPLINE_SURFACE ( (
 ( 1.000000000000000000, 0.8025110989646740967, 0.8025110989646740967, 1.000000000000000000),
 ( 0.8025111867385938957, 0.6440241344010337876, 0.6440241344010337876, 0.8025111867385938957),
 ( 0.8025111867385938957, 0.6440241344010337876, 0.6440241344010337876, 0.8025111867385938957),
 ( 1.000000000000000000, 0.8025110989646740967, 0.8025110989646740967, 1.000000000000000000) ) ) 
 REPRESENTATION_ITEM ( '' )  SURFACE ( )  );
#3543 = DIRECTION ( 'NONE',  ( 0.000000000000000000, 0.000000000000000000, -1.000000000000000000 ) ) ;
#3544 = CARTESIAN_POINT ( 'NONE',  ( 2.134967602818000021, 26.45444131184000014, -7.075000000000000178 ) ) ;
#3546 = CARTESIAN_POINT ( 'NONE',  ( 1.019954270088587966, -0.05088420602633299261, -17.53629533271364238 ) ) ;
#3545 = CARTESIAN_POINT ( 'NONE',  ( -14.04080556988553496, -4.543898030444159630, -1.102850980395958747 ) ) ;
#3547 = DIRECTION ( 'NONE',  ( 0.000000000000000000, 0.000000000000000000, -1.000000000000000000 ) ) ;
#3548 = CARTESIAN_POINT ( 'NONE',  ( -1.001176607829696197, 6.499383694198283656, -1.099999670379501859 ) ) ;
#3549 = ORIENTED_EDGE ( 'NONE', *, *, #12131, .T. ) ;
#3550 = LINE ( 'NONE', #25578, #18300 ) ;
#3551 = EDGE_CURVE ( 'NONE', #50502, #24767, #39068, .T. ) ;
#3552 = ORIENTED_EDGE ( 'NONE', *, *, #50662, .F. ) ;
#3553 = CARTESIAN_POINT ( 'NONE',  ( 6.103335610278974421, 27.99202339701150777, -1.574999999999999956 ) ) ;
#3554 = DIRECTION ( 'NONE',  ( -0.000000000000000000, 1.000000000000000000, 0.000000000000000000 ) ) ;
#3555 = CARTESIAN_POINT ( 'NONE',  ( -13.74999763631783622, -4.509997660329532643, 37.59999595220130431 ) ) ;
#3556 = ADVANCED_FACE ( 'NONE', ( #5415 ), #33930, .T. ) ;
#3557 = CARTESIAN_POINT ( 'NONE',  ( 1.741820386309795632, 26.45679747653541014, -7.048663267062696747 ) ) ;
#3558 = CARTESIAN_POINT ( 'NONE',  ( -17.10907156115000305, 5.600000000000000533, 1.000000000000000000 ) ) ;
#3559 = ORIENTED_EDGE ( 'NONE', *, *, #40640, .F. ) ;
#3560 = LINE ( 'NONE', #3212, #67887 ) ;
#3561 = CARTESIAN_POINT ( 'NONE',  ( -11.03351753412051117, -7.578318156961303842, 36.93251883140774083 ) ) ;
#3562 = VERTEX_POINT ( 'NONE', #54546 ) ;
#3563 = EDGE_CURVE ( 'NONE', #69781, #26019, #27099, .T. ) ;
#3564 = CARTESIAN_POINT ( 'NONE',  ( -17.56863682443663066, 3.399999999992725730, 40.49551733025327138 ) ) ;
#3565 = CARTESIAN_POINT ( 'NONE',  ( -19.50000000000000000, 2.649999999999999911, 28.00000000000000000 ) ) ;
#3566 = CARTESIAN_POINT ( 'NONE',  ( -19.09999999999999787, -2.500000000000000000, 36.50000000000000000 ) ) ;
#3567 = EDGE_CURVE ( 'NONE', #47557, #29398, #15062, .T. ) ;
#3568 = CARTESIAN_POINT ( 'NONE',  ( -0.4497914878122999949, -7.091408110000000597, 36.38706284135000857 ) ) ;
#3569 = CARTESIAN_POINT ( 'NONE',  ( -0.6343873953513610164, 5.499999999999999112, 26.46174592568439010 ) ) ;
#3570 = CARTESIAN_POINT ( 'NONE',  ( -12.61157988962932208, 4.798798481195981402, -1.099618293563130456 ) ) ;
#3571 = AXIS2_PLACEMENT_3D ( 'NONE', #18876, #57860, #35444 ) ;
#3572 = CARTESIAN_POINT ( 'NONE',  ( -0.8079374948716963045, -6.916666180711132483, 37.58268978448775499 ) ) ;
#3573 = ADVANCED_FACE ( 'NONE', ( #7631 ), #33212, .T. ) ;
#3574 = CARTESIAN_POINT ( 'NONE',  ( -17.98499570340610987, -6.479360956796369031, -4.616744609788958620 ) ) ;
#3575 = PERSON_AND_ORGANIZATION_ROLE ( 'classification_officer' ) ;
#3576 = VECTOR ( 'NONE', #61878, 1000.000000000000000 ) ;
#3577 = DIRECTION ( 'NONE',  ( 0.000000000000000000, 0.000000000000000000, 1.000000000000000000 ) ) ;
#3578 = CARTESIAN_POINT ( 'NONE',  ( -9.584437510084971024, 7.596164416251568241, 35.58646674166159585 ) ) ;
#3579 = CARTESIAN_POINT ( 'NONE',  ( -0.08248257182634112505, 6.636728881632701693, -0.8887544225766326189 ) ) ;
#3580 = DIRECTION ( 'NONE',  ( -0.000000000000000000, -0.000000000000000000, -1.000000000000000000 ) ) ;
#3581 = CARTESIAN_POINT ( 'NONE',  ( -13.50000049125333312, 3.599999999999925038, 37.80000000000032401 ) ) ;
#3582 = CARTESIAN_POINT ( 'NONE',  ( -12.55856723706723344, -7.541884543412131769, 1.013075392046619116 ) ) ;
#3583 = AXIS2_PLACEMENT_3D ( 'NONE', #21933, #43954, #39245 ) ;
#3584 = CARTESIAN_POINT ( 'NONE',  ( -2.350000000000000089, 6.096280234858999947, 27.94999999999999929 ) ) ;
#3585 = ORIENTED_EDGE ( 'NONE', *, *, #33433, .F. ) ;
#3586 = CARTESIAN_POINT ( 'NONE',  ( -12.35355557202372090, 7.994812458763241203, -0.4893385756124345454 ) ) ;
#3587 = DIRECTION ( 'NONE',  ( 0.000000000000000000, -1.000000000000000000, 0.000000000000000000 ) ) ;
#3588 = CIRCLE ( 'NONE', #5957, 0.7500000000000014433 ) ;
#3589 = CARTESIAN_POINT ( 'NONE',  ( 7.750000000000000000, 1.104441311840999917, -3.250000000000000444 ) ) ;
#3590 = CARTESIAN_POINT ( 'NONE',  ( -18.39999999999999858, -9.797174393178824918E-17, 27.19350000000000733 ) ) ;
#3591 = CARTESIAN_POINT ( 'NONE',  ( -16.04021184755488605, -2.600000000000000089, 37.89753867905373852 ) ) ;
#3592 = CARTESIAN_POINT ( 'NONE',  ( -19.12500000000000000, -5.421010862427522170E-17, 0.1000000000000000056 ) ) ;
#3593 = DIRECTION ( 'NONE',  ( 0.8597852902779722362, 0.2857728253092962634, -0.4232057973803826645 ) ) ;
#3594 = ORIENTED_EDGE ( 'NONE', *, *, #62965, .T. ) ;
#3595 = CARTESIAN_POINT ( 'NONE',  ( -10.10000000000000142, -7.186906987944520431, -1.014008946689057611 ) ) ;
#3596 = CARTESIAN_POINT ( 'NONE',  ( -4.255319148302548093, 7.500000000000000000, 18.83333301544011462 ) ) ;
#3597 = COORDINATED_UNIVERSAL_TIME_OFFSET ( 8, 0, .BEHIND. ) ;
#3598 = CARTESIAN_POINT ( 'NONE',  ( -16.00000000000000000, 9.000000000000001776, 39.50000000000000000 ) ) ;
#3599 = CARTESIAN_POINT ( 'NONE',  ( -13.08427448206694876, -6.250002358054342011, -0.7984408137033981445 ) ) ;
#3600 = CARTESIAN_POINT ( 'NONE',  ( -9.899999400806324346, -7.291866052041333646, 0.4709122387577596158 ) ) ;
#3601 = EDGE_CURVE ( 'NONE', #46350, #65005, #17358, .T. ) ;
#3602 = CARTESIAN_POINT ( 'NONE',  ( -6.979925400001157243, 8.599998036843775395, 1.000188996634667982 ) ) ;
#3603 = DIRECTION ( 'NONE',  ( 0.000000000000000000, 0.000000000000000000, 1.000000000000000000 ) ) ;
#3604 = CARTESIAN_POINT ( 'NONE',  ( -12.93492730863731488, 5.572222955142845713, 37.04910705571067808 ) ) ;
#3605 = CARTESIAN_POINT ( 'NONE',  ( 1.099999999999999645, -6.994797339933199964, -0.3503898891130211024 ) ) ;
#3606 = FACE_OUTER_BOUND ( 'NONE', #18531, .T. ) ;
#3607 = CARTESIAN_POINT ( 'NONE',  ( -10.39912140158000220, 5.499672261065999379, 0.4102927148877000274 ) ) ;
#3608 = ORIENTED_EDGE ( 'NONE', *, *, #8835, .T. ) ;
#3609 = CARTESIAN_POINT ( 'NONE',  ( -0.5710379461182651939, -7.103509560728305416, 36.37311251782930555 ) ) ;
#3610 = CARTESIAN_POINT ( 'NONE',  ( -10.96240009292777451, 7.646825383202608961, 3.496999492543476862 ) ) ;
#3611 = CARTESIAN_POINT ( 'NONE',  ( 7.906556729973999609, 0.3044413118407999774, -3.250000000000000444 ) ) ;
#3612 = AXIS2_PLACEMENT_3D ( 'NONE', #22809, #40484, #44824 ) ;
#3613 = CARTESIAN_POINT ( 'NONE',  ( -21.22763894637000348, 2.533508729048000063, 26.64771986622000455 ) ) ;
#3614 = CARTESIAN_POINT ( 'NONE',  ( -0.6035213589340274742, -6.531618707073475250, -1.062153443087966664 ) ) ;
#3615 = ORIENTED_EDGE ( 'NONE', *, *, #9867, .F. ) ;
#3617 = DIRECTION ( 'NONE',  ( -0.000000000000000000, -1.000000000000000000, -0.000000000000000000 ) ) ;
#3616 = CARTESIAN_POINT ( 'NONE',  ( 7.146429324389771409, 2.004401372321333419, -5.765107712182403255 ) ) ;
#3618 = CARTESIAN_POINT ( 'NONE',  ( -17.72909343985073249, 2.599999999999999645, 41.59933368487545380 ) ) ;
#3619 = DIRECTION ( 'NONE',  ( 0.000000000000000000, -1.000000000000000000, 0.000000000000000000 ) ) ;
#3620 = B_SPLINE_CURVE_WITH_KNOTS ( 'NONE', 3,
 ( #54682, #16425, #48908, #11694, #70921, #33704, #854, #44902, #7699, #23245, #45255, #24320, #46331, #68372, #56468, #6633 ),
 .UNSPECIFIED., .F., .F.,
 ( 4, 3, 3, 3, 3, 4 ),
 ( 9.446028578303146852E-11, 4.015608675671226767E-07, 1.170988589076440167E-06, 1.611973320780228280E-06, 3.359052237457367736E-06, 3.680150320053878209E-06 ),
 .UNSPECIFIED. ) ;
#3621 = CARTESIAN_POINT ( 'NONE',  ( 0.04156436330565393966, 7.059157962547107701, 1.012919553910697434 ) ) ;
#3622 = CARTESIAN_POINT ( 'NONE',  ( -17.39630046438733757, -2.452389945703678631, 39.39828956186778441 ) ) ;
#3623 = CIRCLE ( 'NONE', #23279, 0.5000000000000004441 ) ;
#3624 = CARTESIAN_POINT ( 'NONE',  ( -14.09690123562757336, -0.8892949437340925689, 25.98699999999999832 ) ) ;
#3625 = CARTESIAN_POINT ( 'NONE',  ( 2.011223916108316967, 26.45444131184000014, -1.497604978658050090 ) ) ;
#3626 = ORIENTED_EDGE ( 'NONE', *, *, #11546, .T. ) ;
#3627 = VECTOR ( 'NONE', #17307, 1000.000000000000000 ) ;
#3628 =( BOUNDED_CURVE ( )  B_SPLINE_CURVE ( 3, ( #38321, #56016, #17041, #44105, #27141, #38672, #39388, #16686, #60730, #49173, #11965, #11247, #33252 ),
 .UNSPECIFIED., .F., .F. ) 
 B_SPLINE_CURVE_WITH_KNOTS ( ( 4, 1, 1, 1, 1, 1, 1, 1, 1, 1, 4 ),
 ( 0.000000000000000000, 0.05885565127510366396, 0.1279234090004079949, 0.2047649789352595506, 0.2897968654699226709, 0.3834254407050102231, 0.4863558174494710951, 0.5992189770060585285, 0.7234046894961898566, 0.8601499727825692165, 1.000000000000000000 ),
 .UNSPECIFIED. ) 
 CURVE ( )  GEOMETRIC_REPRESENTATION_ITEM ( )  RATIONAL_B_SPLINE_CURVE ( ( 1.171546340029353761, 1.171546340029353761, 1.171546340029353761, 1.171546340029353761, 1.171546340029353761, 1.171546340029353761, 1.171546340029353761, 1.171546340029353761, 1.171546340029353761, 1.171546340029353761, 1.171546340029353761, 1.171546340029353761, 1.171546340029353761 ) ) 
 REPRESENTATION_ITEM ( '' )  );
#3629 = CARTESIAN_POINT ( 'NONE',  ( -9.988286721293444970, -6.674725637532067601, -1.094618116674881847 ) ) ;
#3631 = CARTESIAN_POINT ( 'NONE',  ( 0.4447252215281327081, 1.332291605526507938, -8.595588807082304328 ) ) ;
#3630 = DIRECTION ( 'NONE',  ( 0.000000000000000000, 0.000000000000000000, 1.000000000000000000 ) ) ;
#3632 = CARTESIAN_POINT ( 'NONE',  ( -4.595744669436546026, 7.599999999999999645, 21.00000000000093081 ) ) ;
#3633 = VERTEX_POINT ( 'NONE', #22040 ) ;
#3634 = EDGE_LOOP ( 'NONE', ( #4770, #27625, #7989, #50348 ) ) ;
#3635 = CARTESIAN_POINT ( 'NONE',  ( -18.39797345015943009, -2.600000000000000089, 40.63217793973119285 ) ) ;
#3636 = ADVANCED_FACE ( 'NONE', ( #49128 ), #61402, .T. ) ;
#3637 = EDGE_LOOP ( 'NONE', ( #18380, #58576, #48521, #51704 ) ) ;
#3638 = CARTESIAN_POINT ( 'NONE',  ( -5.617021322250001170, 7.500000000000000000, 6.750000000000000000 ) ) ;
#3639 = CARTESIAN_POINT ( 'NONE',  ( -11.59608239981566769, 6.050000005269326131, 0.4600038451963293640 ) ) ;
#3640 = DIRECTION ( 'NONE',  ( 0.000000000000000000, 0.000000000000000000, 1.000000000000000000 ) ) ;
#3641 = CARTESIAN_POINT ( 'NONE',  ( -13.08297042895134865, 6.953136077188434960, 35.49785372116889448 ) ) ;
#3642 = CARTESIAN_POINT ( 'NONE',  ( -12.13643826347930776, 2.366447091781128886, 39.99999999999999289 ) ) ;
#3643 = AXIS2_PLACEMENT_3D ( 'NONE', #37960, #22081, #62150 ) ;
#3644 = DIRECTION ( 'NONE',  ( -1.000000000000000000, 0.000000000000000000, 0.000000000000000000 ) ) ;
#3645 = ORIENTED_EDGE ( 'NONE', *, *, #25583, .T. ) ;
#3646 = EDGE_LOOP ( 'NONE', ( #36248, #20336, #65384, #26095 ) ) ;
#3647 = CARTESIAN_POINT ( 'NONE',  ( -2.266320193717225706, 7.796080903151167973, 36.19882454480785583 ) ) ;
#3648 = CARTESIAN_POINT ( 'NONE',  ( -5.021276593208001238, 7.599999999999999645, 30.50000000000000000 ) ) ;
#3649 = EDGE_LOOP ( 'NONE', ( #32636, #70960, #25696, #57598 ) ) ;
#3650 = EDGE_CURVE ( 'NONE', #1887, #42254, #67138, .T. ) ;
#3651 = CARTESIAN_POINT ( 'NONE',  ( 7.049999999999999822, 0.3044413118407999774, 0.08808656288218999486 ) ) ;
#3652 = CARTESIAN_POINT ( 'NONE',  ( 1.866007086136628468, 30.12712146310625272, -1.880088998572547521 ) ) ;
#3653 = DIRECTION ( 'NONE',  ( -0.3162277744987079253, 0.000000000000000000, 0.9486832952232238103 ) ) ;
#3654 = DIRECTION ( 'NONE',  ( 0.000000000000000000, 0.000000000000000000, 1.000000000000000000 ) ) ;
#3655 = CARTESIAN_POINT ( 'NONE',  ( -12.21670787540220893, -7.448385678725815140, 36.06577400861921490 ) ) ;
#3656 = CARTESIAN_POINT ( 'NONE',  ( 3.975824451709127683, 26.29513383016831796, -7.389379976965908980 ) ) ;
#3657 = CARTESIAN_POINT ( 'NONE',  ( -14.47604068150160828, -6.600291957937752585, -4.361300029416057988 ) ) ;
#3658 = CARTESIAN_POINT ( 'NONE',  ( 1.408343819019456028E-16, 0.000000000000000000, 1.149999999999999911 ) ) ;
#3659 = VERTEX_POINT ( 'NONE', #33575 ) ;
#3660 = EDGE_CURVE ( 'NONE', #56883, #48272, #47471, .T. ) ;
#3661 = ORIENTED_EDGE ( 'NONE', *, *, #11044, .T. ) ;
#3662 = DIRECTION ( 'NONE',  ( -0.9813592930681962478, 0.000000000000000000, -0.1921820436687308176 ) ) ;
#3663 = ORIENTED_EDGE ( 'NONE', *, *, #2235, .F. ) ;
#3664 = CARTESIAN_POINT ( 'NONE',  ( 4.417058784680000016, 26.40291403998000064, -1.579874742726000258 ) ) ;
#3665 = EDGE_CURVE ( 'NONE', #16910, #36834, #45989, .T. ) ;
#3666 = VECTOR ( 'NONE', #70433, 1000.000000000000000 ) ;
#3667 = CARTESIAN_POINT ( 'NONE',  ( -22.30926783384502343, 2.781046922751658990, 26.63347470944633955 ) ) ;
#3668 = CARTESIAN_POINT ( 'NONE',  ( -7.049355800544632622, -6.674274169314587724, -1.090427231021599219 ) ) ;
#3669 = CARTESIAN_POINT ( 'NONE',  ( -22.70105455806763217, 0.4223075497320995519, -5.078263183529706737 ) ) ;
#3670 = CARTESIAN_POINT ( 'NONE',  ( -16.49999999999999289, -1.986805504646219633, 43.39993782193794658 ) ) ;
#3671 = ORIENTED_EDGE ( 'NONE', *, *, #17973, .T. ) ;
#3672 = CARTESIAN_POINT ( 'NONE',  ( -8.900002632269581326, -7.254820189624389570, 0.4956660082649034793 ) ) ;
#3673 = CARTESIAN_POINT ( 'NONE',  ( -13.88248348289934420, 7.654330339628446112, 1.028885628405965758 ) ) ;
#3674 = ORIENTED_EDGE ( 'NONE', *, *, #564, .T. ) ;
#3675 = CARTESIAN_POINT ( 'NONE',  ( -13.72097924083119658, -5.097893379872246555, 37.52812345853364917 ) ) ;
#3676 = AXIS2_PLACEMENT_3D ( 'NONE', #65994, #64557, #60575 ) ;
#3677 = AXIS2_PLACEMENT_3D ( 'NONE', #61168, #10977, #11687 ) ;
#3678 = EDGE_CURVE ( 'NONE', #14716, #14287, #53247, .T. ) ;
#3679 = DIRECTION ( 'NONE',  ( 1.000000000000000000, 0.000000000000000000, -0.000000000000000000 ) ) ;
#3680 = CARTESIAN_POINT ( 'NONE',  ( -21.17133072292000051, 2.399999999999999911, 26.85000000000000142 ) ) ;
#3681 = AXIS2_PLACEMENT_3D ( 'NONE', #23764, #45781, #17654 ) ;
#3682 = CARTESIAN_POINT ( 'NONE',  ( -0.08411788332997782724, 1.451176663438178638, -7.959403148839720110 ) ) ;
#3683 = EDGE_LOOP ( 'NONE', ( #60454, #60859, #24135, #49363 ) ) ;
#3684 = CARTESIAN_POINT ( 'NONE',  ( -0.7208120640582331706, -0.3439052682573129904, -20.07316588922155276 ) ) ;
#3685 = CYLINDRICAL_SURFACE ( 'NONE', #57818, 1.199999999999999734 ) ;
#3686 = CARTESIAN_POINT ( 'NONE',  ( -13.77373046733509376, -6.261075913815298932, -0.05294336847658628886 ) ) ;
#3687 = CARTESIAN_POINT ( 'NONE',  ( -13.40940522038644112, -6.333184427396722604, -0.5679771880113337890 ) ) ;
#3688 = CARTESIAN_POINT ( 'NONE',  ( 0.2581234862664408825, 1.309237399356328657, -8.229787751585568856 ) ) ;
#3689 = ORIENTED_EDGE ( 'NONE', *, *, #10492, .F. ) ;
#3690 = FACE_OUTER_BOUND ( 'NONE', #59114, .T. ) ;
#3691 = CARTESIAN_POINT ( 'NONE',  ( -18.65236017366733634, -2.601462694953570853, 41.26082339862262671 ) ) ;
#3692 = DIRECTION ( 'NONE',  ( 0.000000000000000000, -1.000000000000000000, 0.000000000000000000 ) ) ;
#3693 = FACE_OUTER_BOUND ( 'NONE', #57064, .T. ) ;
#3694 = CARTESIAN_POINT ( 'NONE',  ( -9.296618343674998286, -1.233976284684102920, -0.7930137237949347329 ) ) ;
#3695 = DIRECTION ( 'NONE',  ( 0.000000000000000000, 0.000000000000000000, -1.000000000000000000 ) ) ;
#3696 = DIRECTION ( 'NONE',  ( 1.000000000000000000, 0.000000000000000000, 0.000000000000000000 ) ) ;
#3697 = DIRECTION ( 'NONE',  ( -1.000000000000000000, 0.000000000000000000, 0.000000000000000000 ) ) ;
#3698 = CARTESIAN_POINT ( 'NONE',  ( -9.924901925621080423, 8.137608174718838683, -0.3028352744276339159 ) ) ;
#3699 = CARTESIAN_POINT ( 'NONE',  ( -19.13969080641222575, 4.652680685451445086, 36.59999999728258757 ) ) ;
#3700 = CARTESIAN_POINT ( 'NONE',  ( -13.97810760141300435, -1.142440145776367988, 27.15207864376269242 ) ) ;
#3701 = ORIENTED_EDGE ( 'NONE', *, *, #16470, .T. ) ;
#3703 = CARTESIAN_POINT ( 'NONE',  ( 7.139656030782937535, 2.404501220809124540, -3.121178935087069117 ) ) ;
#3702 = CARTESIAN_POINT ( 'NONE',  ( -14.93884660932943120, -2.499999993615989347, 38.30199948422696110 ) ) ;
#3704 = CARTESIAN_POINT ( 'NONE',  ( -13.09983020365922002, 6.850168345929539271, 0.9997281109557464296 ) ) ;
#3705 = CARTESIAN_POINT ( 'NONE',  ( -12.36136874515973716, 5.177906846302871458, 37.59996057509340517 ) ) ;
#3706 = CARTESIAN_POINT ( 'NONE',  ( -14.07138068513809159, 6.670017860616412442, 0.5997553359323795075 ) ) ;
#3707 = DIRECTION ( 'NONE',  ( -1.000000000000000000, 0.000000000000000000, 0.000000000000000000 ) ) ;
#3708 = DIRECTION ( 'NONE',  ( 0.3426879618085200696, 0.03141092116978617954, 0.9389240197496215856 ) ) ;
#3709 = CARTESIAN_POINT ( 'NONE',  ( -13.71572132853943771, -6.257505147367330878, 36.72596634378953695 ) ) ;
#3710 = CARTESIAN_POINT ( 'NONE',  ( 5.204170427930421283E-14, 1.350000000000000533, -8.003749120306396847 ) ) ;
#3711 = EDGE_LOOP ( 'NONE', ( #24141, #6325, #14685, #26574, #52775 ) ) ;
#3712 = CARTESIAN_POINT ( 'NONE',  ( -9.082394003913616842, 7.799262465169410241, 21.00427705817702773 ) ) ;
#3713 = LINE ( 'NONE', #26440, #70368 ) ;
#3714 = ORIENTED_EDGE ( 'NONE', *, *, #47625, .T. ) ;
#3715 = CARTESIAN_POINT ( 'NONE',  ( -7.867696460006770920, 7.852078902482927170, 0.09112894962253385855 ) ) ;
#3716 = VERTEX_POINT ( 'NONE', #27457 ) ;
#3717 = VECTOR ( 'NONE', #17046, 1000.000000000000000 ) ;
#3718 = CARTESIAN_POINT ( 'NONE',  ( -10.18581818181818122, 3.477918168261574294, -1.200000000000000178 ) ) ;
#3719 = ADVANCED_FACE ( 'NONE', ( #49488 ), #37913, .F. ) ;
#3720 = CARTESIAN_POINT ( 'NONE',  ( -16.64014342436599847, 6.744690957754236216, -5.364329081266602017 ) ) ;
#3721 = CARTESIAN_POINT ( 'NONE',  ( -13.75125433269553987, 6.212137754109178012, -0.2243888630980812038 ) ) ;
#3722 = CARTESIAN_POINT ( 'NONE',  ( -12.23679563807798054, 4.245077107915454562, 37.62613293898871092 ) ) ;
#3723 = VERTEX_POINT ( 'NONE', #17000 ) ;
#3724 = CARTESIAN_POINT ( 'NONE',  ( -0.7710782395235851183, 7.504339771072674026, 35.95650415718942838 ) ) ;
#3725 = DIRECTION ( 'NONE',  ( -0.000000000000000000, -0.000000000000000000, 1.000000000000000000 ) ) ;
#3726 = ADVANCED_FACE ( 'NONE', ( #38983 ), #6136, .T. ) ;
#3727 = CIRCLE ( 'NONE', #59091, 1.000000000000000000 ) ;
#3728 = VECTOR ( 'NONE', #14011, 1000.000000000000000 ) ;
#3729 = CARTESIAN_POINT ( 'NONE',  ( -17.00000000000000000, 4.795309379064081945, 36.57162903479329685 ) ) ;
#3730 = ORIENTED_EDGE ( 'NONE', *, *, #14272, .F. ) ;
#3731 = CIRCLE ( 'NONE', #40689, 0.1000000000000001166 ) ;
#3732 = DIRECTION ( 'NONE',  ( 0.000000000000000000, 0.000000000000000000, -1.000000000000000000 ) ) ;
#3733 = LINE ( 'NONE', #48128, #39348 ) ;
#3734 = CARTESIAN_POINT ( 'NONE',  ( -2.008032172756755163, 5.500000000000000888, 26.93132702489937813 ) ) ;
#3735 = CARTESIAN_POINT ( 'NONE',  ( 4.103343901063127852, 4.204441311841002005, -1.471732273205329289 ) ) ;
#3736 = CARTESIAN_POINT ( 'NONE',  ( -9.603844361079126202, -8.517920760949932557, 0.8690664642384473559 ) ) ;
#3737 = CARTESIAN_POINT ( 'NONE',  ( 1.713900531246313141, 26.11893933725552586, -5.624577284702594326 ) ) ;
#3738 = CARTESIAN_POINT ( 'NONE',  ( -1.949999999999999956, 6.000000000000000000, 29.14999999999999858 ) ) ;
#3739 = CARTESIAN_POINT ( 'NONE',  ( -13.09978264932296099, 6.742716888524987517, 1.010329465095975765 ) ) ;
#3740 = CARTESIAN_POINT ( 'NONE',  ( -1.499102213827064656, 6.049999999999999822, 25.96860741108818615 ) ) ;
#3741 = ORIENTED_EDGE ( 'NONE', *, *, #43622, .T. ) ;
#3742 = ORIENTED_EDGE ( 'NONE', *, *, #24597, .F. ) ;
#3743 = CARTESIAN_POINT ( 'NONE',  ( -13.00000000000000000, -6.416667112577999710, 35.50996897741946867 ) ) ;
#3744 = CARTESIAN_POINT ( 'NONE',  ( -8.089369866464508618, -7.214808094446863329, 0.2155928065552652206 ) ) ;
#3745 = DIRECTION ( 'NONE',  ( 0.000000000000000000, 1.000000000000000000, -0.000000000000000000 ) ) ;
#3746 = ORIENTED_EDGE ( 'NONE', *, *, #15210, .F. ) ;
#3747 = CARTESIAN_POINT ( 'NONE',  ( -9.415863744779276345, 7.777036111909733762, 33.29916754523605960 ) ) ;
#3748 = CARTESIAN_POINT ( 'NONE',  ( -9.997115254706244514, -7.917482733244382231, -0.5706706308908887637 ) ) ;
#3749 = CARTESIAN_POINT ( 'NONE',  ( -18.63322503846620748, 5.193687747203711069, 26.99275930688114045 ) ) ;
#3750 = ORIENTED_EDGE ( 'NONE', *, *, #4414, .T. ) ;
#3751 = CARTESIAN_POINT ( 'NONE',  ( -13.08734383849754224, -6.030698143482331020, 37.32447905545342337 ) ) ;
#3752 =( BOUNDED_CURVE ( )  B_SPLINE_CURVE ( 3, ( #8185, #30202, #57302, #63428 ),
 .UNSPECIFIED., .F., .F. ) 
 B_SPLINE_CURVE_WITH_KNOTS ( ( 4, 4 ),
 ( 0.000000000000000000, 1.000000000000000000 ),
 .UNSPECIFIED. ) 
 CURVE ( )  GEOMETRIC_REPRESENTATION_ITEM ( )  RATIONAL_B_SPLINE_CURVE ( ( 1.000000000000000000, 0.9541172848710248733, 0.9541172848710248733, 1.000000000000000000 ) ) 
 REPRESENTATION_ITEM ( '' )  );
#3753 = EDGE_CURVE ( 'NONE', #17517, #17659, #1399, .T. ) ;
#3754 = CARTESIAN_POINT ( 'NONE',  ( 1.050004441288754142, 2.805383775647093181, -3.449999999999999734 ) ) ;
#3756 = ORIENTED_EDGE ( 'NONE', *, *, #49631, .T. ) ;
#3755 = AXIS2_PLACEMENT_3D ( 'NONE', #12502, #41004, #2015 ) ;
#3757 = CARTESIAN_POINT ( 'NONE',  ( -0.7711343001174795209, -0.5178662371081481641, -15.01560554267831193 ) ) ;
#3758 = CARTESIAN_POINT ( 'NONE',  ( -21.56256366897517651, 0.9999999999999991118, 37.33621355166039990 ) ) ;
#3759 = DIRECTION ( 'NONE',  ( 0.000000000000000000, 0.000000000000000000, -1.000000000000000000 ) ) ;
#3760 = CARTESIAN_POINT ( 'NONE',  ( -12.14288932156692447, -6.336826789224118350, -1.100387145646620990 ) ) ;
#3761 = LINE ( 'NONE', #69492, #62213 ) ;
#3762 = CARTESIAN_POINT ( 'NONE',  ( -9.993254585134382140, 8.241553662118207058, -0.1634485933881654751 ) ) ;
#3763 = CIRCLE ( 'NONE', #7232, 1.000000000000000000 ) ;
#3764 = AXIS2_PLACEMENT_3D ( 'NONE', #12059, #43474, #5197 ) ;
#3765 = AXIS2_PLACEMENT_3D ( 'NONE', #14293, #30881, #57272 ) ;
#3766 = CARTESIAN_POINT ( 'NONE',  ( -0.9899999999999999911, -7.596502049265001055, 35.50999999999999801 ) ) ;
#3767 = ORIENTED_EDGE ( 'NONE', *, *, #22039, .F. ) ;
#3768 = CARTESIAN_POINT ( 'NONE',  ( 6.874765609149093848, 26.20444131184092385, -6.978223497368666095 ) ) ;
#3769 = CARTESIAN_POINT ( 'NONE',  ( -18.85000000000000142, 3.049999999999999822, 27.85000000000000497 ) ) ;
#3770 = CARTESIAN_POINT ( 'NONE',  ( -13.75000000000000355, -5.377053064729781617, 0.3204704649188833687 ) ) ;
#3771 = FACE_OUTER_BOUND ( 'NONE', #69533, .T. ) ;
#3772 = CARTESIAN_POINT ( 'NONE',  ( -0.9480242344016999168, 6.791429773175999607, 0.03031843809243999974 ) ) ;
#3773 = CARTESIAN_POINT ( 'NONE',  ( 2.100451746852086021, 26.10360349943625380, -1.743033060559117553 ) ) ;
#3774 = ORIENTED_EDGE ( 'NONE', *, *, #7364, .T. ) ;
#3775 = CARTESIAN_POINT ( 'NONE',  ( -8.912128876375970066, 6.755424762007285366, -0.04773415152515856491 ) ) ;
#3776 = B_SPLINE_CURVE_WITH_KNOTS ( 'NONE', 3,
 ( #39884, #62643, #62295, #68414, #40241, #56514, #1258, #7030, #51085, #34817 ),
 .UNSPECIFIED., .F., .F.,
 ( 4, 2, 2, 2, 4 ),
 ( 0.000000000000000000, 0.2500000000000000000, 0.5000000000000000000, 0.7500000000000000000, 1.000000000000000000 ),
 .UNSPECIFIED. ) ;
#3777 = CARTESIAN_POINT ( 'NONE',  ( -4.852626484491708858, 7.603586028548946274, 1.371184400959973182 ) ) ;
#3778 = CARTESIAN_POINT ( 'NONE',  ( -11.51823406330977129, -6.992089956547015817, 36.26228761257590349 ) ) ;
#3779 = EDGE_CURVE ( 'NONE', #40310, #47513, #59799, .T. ) ;
#3780 = DIRECTION ( 'NONE',  ( 0.000000000000000000, 1.000000000000000000, 0.000000000000000000 ) ) ;
#3781 = ORIENTED_EDGE ( 'NONE', *, *, #24682, .F. ) ;
#3782 = FACE_BOUND ( 'NONE', #26198, .T. ) ;
#3783 = CARTESIAN_POINT ( 'NONE',  ( -22.72121526919029932, -0.8547640419882750473, -5.221714097033081536 ) ) ;
#3784 = CARTESIAN_POINT ( 'NONE',  ( -18.19821888249864728, -0.08850844381412428796, 26.28699999999999903 ) ) ;
#3785 = DIRECTION ( 'NONE',  ( -0.8305379596113311447, 0.000000000000000000, 0.5569620253164905277 ) ) ;
#3786 = FACE_OUTER_BOUND ( 'NONE', #32243, .T. ) ;
#3787 = CARTESIAN_POINT ( 'NONE',  ( -14.97181472155692106, 4.411285482705784133, 2.000000000000000444 ) ) ;
#3788 = CARTESIAN_POINT ( 'NONE',  ( -22.54494002102769912, -0.9999999999999974465, 36.06033278419536714 ) ) ;
#3789 = ORIENTED_EDGE ( 'NONE', *, *, #28026, .F. ) ;
#3790 = DIRECTION ( 'NONE',  ( -0.000000000000000000, -0.000000000000000000, -1.000000000000000000 ) ) ;
#3791 = CARTESIAN_POINT ( 'NONE',  ( -16.00000000000000000, 0.000000000000000000, 35.50000000000000711 ) ) ;
#3792 = CARTESIAN_POINT ( 'NONE',  ( -9.706084072858921274, 7.791626165728835041, 10.26705065648130599 ) ) ;
#3793 = CARTESIAN_POINT ( 'NONE',  ( -11.95236892706218157, -6.000000000000000888, 31.51915565092835436 ) ) ;
#3794 = CC_DESIGN_PERSON_AND_ORGANIZATION_ASSIGNMENT ( #309, #12223, ( #24100 ) ) ;
#3795 = ORIENTED_EDGE ( 'NONE', *, *, #70405, .T. ) ;
#3796 = CARTESIAN_POINT ( 'NONE',  ( -13.75000001499451052, 5.500000000003511857, 2.650000113677617453 ) ) ;
#3797 = DIRECTION ( 'NONE',  ( 0.000000000000000000, 1.000000000000000000, 0.000000000000000000 ) ) ;
#3798 = CARTESIAN_POINT ( 'NONE',  ( 0.1453288482852158892, 1.442030690668784754, -8.024651875216601837 ) ) ;
#3799 = DIRECTION ( 'NONE',  ( 0.9986902173962267648, 0.000000000000000000, -0.05116492623934140727 ) ) ;
#3800 = CARTESIAN_POINT ( 'NONE',  ( -13.73397326703022081, 6.197668745454523176, -0.2444355439216700510 ) ) ;
#3801 = CARTESIAN_POINT ( 'NONE',  ( -13.43152632382713918, 5.616713742219042516, 37.33616883287141519 ) ) ;
#3802 = ORIENTED_EDGE ( 'NONE', *, *, #27832, .T. ) ;
#3803 = DIRECTION ( 'NONE',  ( 0.000000000000000000, 1.540115783242200990E-08, 0.9999999999999998890 ) ) ;
#3804 = CARTESIAN_POINT ( 'NONE',  ( -8.899999925099811193, -6.499999941786869684, -0.05707910816633492840 ) ) ;
#3805 = ADVANCED_FACE ( 'NONE', ( #67528 ), #57420, .T. ) ;
#3806 = DIRECTION ( 'NONE',  ( 0.000000000000000000, -1.000000000000000000, 0.000000000000000000 ) ) ;
#3807 = ORIENTED_EDGE ( 'NONE', *, *, #1853, .F. ) ;
#3808 = CARTESIAN_POINT ( 'NONE',  ( 0.08415386388931091199, 6.952786226192109176, 35.58399691189843850 ) ) ;
#3809 = CARTESIAN_POINT ( 'NONE',  ( -13.68345025240347468, -5.635007868116923113, -0.7692882281409493261 ) ) ;
#3810 = CARTESIAN_POINT ( 'NONE',  ( -16.99999999984666488, 6.700167171710354808, -5.071949101510247360 ) ) ;
#3811 = CARTESIAN_POINT ( 'NONE',  ( -15.04019776546661724, -2.199855753578461748, 28.79349999999999099 ) ) ;
#3812 = ORIENTED_EDGE ( 'NONE', *, *, #7264, .T. ) ;
#3813 = CARTESIAN_POINT ( 'NONE',  ( 0.5302294222378449717, 7.549412860157993954, 36.67871779510287666 ) ) ;
#3814 = DIRECTION ( 'NONE',  ( 0.000000000000000000, 1.000000000000000000, 0.000000000000000000 ) ) ;
#3815 = ORIENTED_EDGE ( 'NONE', *, *, #30297, .F. ) ;
#3816 = ORIENTED_EDGE ( 'NONE', *, *, #6075, .F. ) ;
#3817 = CARTESIAN_POINT ( 'NONE',  ( 6.928481012658152416, 0.3044413118407999774, -0.7541060797292719053 ) ) ;
#3818 = CARTESIAN_POINT ( 'NONE',  ( 5.150000000000000355, 2.404450743724862782, -7.926427427502333423 ) ) ;
#3819 = AXIS2_PLACEMENT_3D ( 'NONE', #39076, #22130, #39437 ) ;
#3820 = CARTESIAN_POINT ( 'NONE',  ( 3.744424569115000434, 2.404410678162999915, -8.361634136953998819 ) ) ;
#3821 = CARTESIAN_POINT ( 'NONE',  ( 7.067776033781999701, 26.08306382241999799, -5.650351386011000621 ) ) ;
#3822 = CARTESIAN_POINT ( 'NONE',  ( -13.44101460244000101, 5.499802590699999882, 0.7923412778055000105 ) ) ;
#3823 = CARTESIAN_POINT ( 'NONE',  ( -16.00000000000000000, 0.000000000000000000, -1.100000000000000755 ) ) ;
#3824 = AXIS2_PLACEMENT_3D ( 'NONE', #59500, #43591, #48296 ) ;
#3825 = CARTESIAN_POINT ( 'NONE',  ( -14.60183369564528277, 2.399999999999999911, 39.42836910326495570 ) ) ;
#3826 = ORIENTED_EDGE ( 'NONE', *, *, #9867, .T. ) ;
#3827 = ORIENTED_EDGE ( 'NONE', *, *, #50548, .F. ) ;
#3828 = CARTESIAN_POINT ( 'NONE',  ( -6.900000000034999914, -8.246106781304170852, -0.1666666654548741300 ) ) ;
#3829 = CARTESIAN_POINT ( 'NONE',  ( -18.61136862895021338, 6.363197397149947143, 27.45432824306542940 ) ) ;
#3830 = ORIENTED_EDGE ( 'NONE', *, *, #37451, .F. ) ;
#3831 = CARTESIAN_POINT ( 'NONE',  ( -4.904246139849844255, 7.790090912967903236, 31.73841388673159969 ) ) ;
#3832 = ORIENTED_EDGE ( 'NONE', *, *, #35858, .F. ) ;
#3833 = CARTESIAN_POINT ( 'NONE',  ( -13.33460970720371641, 6.293665457149728581, -0.6263325682995072308 ) ) ;
#3834 = ORIENTED_EDGE ( 'NONE', *, *, #6823, .F. ) ;
#3835 = EDGE_CURVE ( 'NONE', #12360, #54163, #23114, .T. ) ;
#3836 = CARTESIAN_POINT ( 'NONE',  ( 0.000000000000000000, 13.00000000000000000, 0.000000000000000000 ) ) ;
#3837 = EDGE_CURVE ( 'NONE', #37281, #6681, #57251, .T. ) ;
#3838 = CARTESIAN_POINT ( 'NONE',  ( -0.1773485343003139147, -1.431560169656076686, -8.097745971074255422 ) ) ;
#3840 = ADVANCED_FACE ( 'NONE', ( #2507 ), #24543, .T. ) ;
#3839 = CARTESIAN_POINT ( 'NONE',  ( 1.162143555444878462, 2.704441311840505513, -5.450000093380750421 ) ) ;
#3841 = CARTESIAN_POINT ( 'NONE',  ( 1.885385326732450961, 30.30415867961051291, -7.185688047307028370 ) ) ;
#3842 = DIRECTION ( 'NONE',  ( -0.000000000000000000, 1.000000000000000000, -0.000000000000000000 ) ) ;
#3843 = CARTESIAN_POINT ( 'NONE',  ( -0.8090940756581628257, 8.160468071888526964, -0.2931389536293362297 ) ) ;
#3844 = CARTESIAN_POINT ( 'NONE',  ( -11.52507235363018268, 6.049999999999999822, 0.8939503839162405985 ) ) ;
#3845 = CARTESIAN_POINT ( 'NONE',  ( -12.15048138277184542, -7.771518577952683415, -0.6937496146754433823 ) ) ;
#3846 = CARTESIAN_POINT ( 'NONE',  ( -13.49124101936212838, 5.545384439962319334, 2.906714744299105924 ) ) ;
#3847 = SHAPE_REPRESENTATION_RELATIONSHIP ( 'NONE' , 'NONE' ,  #39168, #60313 ) ;
#3848 = CARTESIAN_POINT ( 'NONE',  ( -13.80178111750135450, 0.08850844381412428796, 28.69350000000000378 ) ) ;
#3849 = CARTESIAN_POINT ( 'NONE',  ( -20.51000002356875029, 0.9999999999999997780, 36.60000000000000142 ) ) ;
#3850 = ORIENTED_EDGE ( 'NONE', *, *, #6134, .T. ) ;
#3851 = PLANE ( 'NONE',  #19306 ) ;
#3852 = CARTESIAN_POINT ( 'NONE',  ( -16.53446251503915221, -2.600000000000000533, 41.01179493082211991 ) ) ;
#3853 = CARTESIAN_POINT ( 'NONE',  ( 4.602185270063320566, 31.82179780783081569, -3.471123779925156860 ) ) ;
#3854 = EDGE_LOOP ( 'NONE', ( #68339, #12705, #45222, #43814, #71209, #63263, #26753, #16985, #70659 ) ) ;
#3855 = DIRECTION ( 'NONE',  ( 1.000000000000000000, 0.000000000000000000, -0.000000000000000000 ) ) ;
#3856 = DIRECTION ( 'NONE',  ( 0.8906050870135833186, 0.000000000000000000, 0.4547775049246914891 ) ) ;
#3857 = APPROVAL_ROLE ( '' ) ;
#3858 = ORIENTED_EDGE ( 'NONE', *, *, #23712, .F. ) ;
#3859 = DIRECTION ( 'NONE',  ( 0.000000000000000000, 0.000000000000000000, 1.000000000000000000 ) ) ;
#3860 = CARTESIAN_POINT ( 'NONE',  ( 4.450000000000000178, 4.104441311840999695, -4.450000000000000178 ) ) ;
#3861 = AXIS2_PLACEMENT_3D ( 'NONE', #22140, #61145, #11662 ) ;
#3862 = CARTESIAN_POINT ( 'NONE',  ( -9.828552702513272621, -7.445865662236312410, 0.9402405286790217476 ) ) ;
#3863 = EDGE_CURVE ( 'NONE', #41982, #8910, #19854, .T. ) ;
#3864 = ADVANCED_FACE ( 'NONE', ( #28885 ), #1433, .T. ) ;
#3865 = ORIENTED_EDGE ( 'NONE', *, *, #9717, .T. ) ;
#3866 = CARTESIAN_POINT ( 'NONE',  ( -22.77091802533895049, 0.2178691986535035430, -5.383091527870180748 ) ) ;
#3867 = CARTESIAN_POINT ( 'NONE',  ( 0.7784676662611182962, 1.096450227340133976, -9.541139214096864052 ) ) ;
#3869 = CARTESIAN_POINT ( 'NONE',  ( -1.949999999999999956, -3.099999999853746857, 4.946722208268000465 ) ) ;
#3868 = AXIS2_PLACEMENT_3D ( 'NONE', #15856, #28098, #38558 ) ;
#3870 = ADVANCED_FACE ( 'NONE', ( #30293 ), #46911, .T. ) ;
#3871 = CARTESIAN_POINT ( 'NONE',  ( -4.000000000000000000, 7.500000000000000000, 27.66666650772000224 ) ) ;
#3872 = EDGE_CURVE ( 'NONE', #13179, #57862, #59023, .T. ) ;
#3873 = CARTESIAN_POINT ( 'NONE',  ( 0.8000000000000001554, 0.000000000000000000, -0.2000000000000000111 ) ) ;
#3874 = CARTESIAN_POINT ( 'NONE',  ( 6.986764528917199790, 26.10444131184231509, -3.097058917911195586 ) ) ;
#3875 = CARTESIAN_POINT ( 'NONE',  ( -16.06691472475964844, 2.599981304327747544, 37.89866288726804555 ) ) ;
#3876 = AXIS2_PLACEMENT_3D ( 'NONE', #3220, #29591, #50029 ) ;
#3877 = ORIENTED_EDGE ( 'NONE', *, *, #57681, .T. ) ;
#3878 = FACE_OUTER_BOUND ( 'NONE', #53547, .T. ) ;
#3879 = AXIS2_PLACEMENT_3D ( 'NONE', #65236, #47907, #69932 ) ;
#3880 = CARTESIAN_POINT ( 'NONE',  ( -0.5830906611805529716, 7.601833226838687452, 5.317600422739196198 ) ) ;
#3881 = DIRECTION ( 'NONE',  ( -0.000000000000000000, 0.000000000000000000, -1.000000000000000000 ) ) ;
#3882 = B_SPLINE_CURVE_WITH_KNOTS ( 'NONE', 3,
 ( #69253, #63478, #19430, #19777 ),
 .UNSPECIFIED., .F., .F.,
 ( 4, 4 ),
 ( 0.000000000000000000, 1.000000000000000000 ),
 .UNSPECIFIED. ) ;
#3883 = VERTEX_POINT ( 'NONE', #14771 ) ;
#3884 = CARTESIAN_POINT ( 'NONE',  ( -1.190155008367417278, -7.740814729087689194, -0.7002863346594265792 ) ) ;
#3885 = DIRECTION ( 'NONE',  ( 0.000000000000000000, 1.000000000000000000, 0.000000000000000000 ) ) ;
#3886 = CARTESIAN_POINT ( 'NONE',  ( 1.866617577113410809, 30.50160413584332986, -7.235427968181791236 ) ) ;
#3887 = CARTESIAN_POINT ( 'NONE',  ( -14.07226131748958231, 4.541590116101343888, -1.103839798094882196 ) ) ;
#3888 = CARTESIAN_POINT ( 'NONE',  ( -14.03888684457530012, 4.549520933395264422, 37.60286591299671954 ) ) ;
#3889 = ADVANCED_FACE ( 'NONE', ( #52329 ), #68941, .F. ) ;
#3890 = CARTESIAN_POINT ( 'NONE',  ( -20.51000002828200053, -1.000000000000000444, 36.60000000000000142 ) ) ;
#3891 = CARTESIAN_POINT ( 'NONE',  ( -12.46414919785000031, -6.792913720127000232, -0.02915290094575000157 ) ) ;
#3892 = CARTESIAN_POINT ( 'NONE',  ( -5.548260933517992655, 7.743799361292905914, 29.95472825761063262 ) ) ;
#3893 = EDGE_CURVE ( 'NONE', #23467, #46453, #69991, .T. ) ;
#3894 = CARTESIAN_POINT ( 'NONE',  ( 2.642510236889528574, 0.2044413118407999996, -0.4921887018274759829 ) ) ;
#3896 = CARTESIAN_POINT ( 'NONE',  ( 0.8550655200845700410, 0.2523685126043638816, -19.31419586820355150 ) ) ;
#3895 = CARTESIAN_POINT ( 'NONE',  ( -13.01800449629001122, -4.360299368465373249, -1.092207597462225399 ) ) ;
#3897 = CARTESIAN_POINT ( 'NONE',  ( -16.99999999977000442, 5.599999999999994316, 0.8551463987307306169 ) ) ;
#3898 = ORIENTED_EDGE ( 'NONE', *, *, #5145, .F. ) ;
#3899 = LINE ( 'NONE', #68926, #6745 ) ;
#3900 = VERTEX_POINT ( 'NONE', #36772 ) ;
#3901 = DIRECTION ( 'NONE',  ( 0.000000000000000000, 1.000000000000000000, 0.000000000000000000 ) ) ;
#3902 = CARTESIAN_POINT ( 'NONE',  ( -10.84999999999999964, 6.049999999999999822, 2.149999999999999911 ) ) ;
#3903 = DIRECTION ( 'NONE',  ( 0.000000000000000000, 0.000000000000000000, 1.000000000000000000 ) ) ;
#3904 = EDGE_CURVE ( 'NONE', #8383, #13959, #17367, .T. ) ;
#3905 = DIRECTION ( 'NONE',  ( -0.000000000000000000, -1.000000000000000000, -0.000000000000000000 ) ) ;
#3906 = ORIENTED_EDGE ( 'NONE', *, *, #47810, .F. ) ;
#3907 = CARTESIAN_POINT ( 'NONE',  ( -12.15811654153887211, -5.580372433055230452, -1.199999999999999734 ) ) ;
#3908 = CARTESIAN_POINT ( 'NONE',  ( -12.45690398268137145, -8.602695008632279539, 35.64164345417644597 ) ) ;
#3909 = ORIENTED_EDGE ( 'NONE', *, *, #7977, .F. ) ;
#3910 = CARTESIAN_POINT ( 'NONE',  ( -16.32874506778193080, 2.661800023491539768, 40.11426080594682020 ) ) ;
#3911 = CARTESIAN_POINT ( 'NONE',  ( -4.000000000000000000, 7.599999999999999645, 0.000000000000000000 ) ) ;
#3912 = B_SPLINE_CURVE_WITH_KNOTS ( 'NONE', 3,
 ( #70145, #58275, #8805, #31517, #21040, #3373 ),
 .UNSPECIFIED., .F., .F.,
 ( 4, 2, 4 ),
 ( 0.000000000000000000, 0.5000000000000000000, 1.000000000000000000 ),
 .UNSPECIFIED. ) ;
#3913 = DIRECTION ( 'NONE',  ( 1.000000000000000000, 0.000000000000000000, 0.000000000000000000 ) ) ;
#3914 = AXIS2_PLACEMENT_3D ( 'NONE', #66392, #55554, #43989 ) ;
#3915 = CARTESIAN_POINT ( 'NONE',  ( -0.07574928212138999639, -6.985310605992999911, 36.11921594921999912 ) ) ;
#3916 = CARTESIAN_POINT ( 'NONE',  ( -12.55236176380697977, 6.325877305386475413, -1.029393284607129866 ) ) ;
#3917 = VECTOR ( 'NONE', #56535, 1000.000000000000000 ) ;
#3918 = AXIS2_PLACEMENT_3D ( 'NONE', #65660, #37132, #10783 ) ;
#3919 = CIRCLE ( 'NONE', #429, 0.02999999999999966582 ) ;
#3920 = CONTEXT_DEPENDENT_SHAPE_REPRESENTATION ( #52587, #64745 ) ;
#3921 = CARTESIAN_POINT ( 'NONE',  ( 5.449988500569110883, 2.704436706220290532, -0.6803826019948847614 ) ) ;
#3922 = EDGE_CURVE ( 'NONE', #24767, #49261, #37124, .T. ) ;
#3923 = CARTESIAN_POINT ( 'NONE',  ( -15.50000000000000000, 2.600000000000000089, 41.99999986183500056 ) ) ;
#3925 = EDGE_CURVE ( 'NONE', #38848, #66628, #46877, .T. ) ;
#3924 = DIRECTION ( 'NONE',  ( 0.000000000000000000, 0.000000000000000000, -1.000000000000000000 ) ) ;
#3926 = CARTESIAN_POINT ( 'NONE',  ( -19.38364573792799561, -3.508477631383478013, 36.60003992879342860 ) ) ;
#3927 = CARTESIAN_POINT ( 'NONE',  ( -0.05797448380308934529, 8.465692479721015573, 30.84323603802103619 ) ) ;
#3928 = CARTESIAN_POINT ( 'NONE',  ( -12.34340298653640922, -7.601624602632566230, 0.9306910326826575153 ) ) ;
#3929 = PLANE ( 'NONE',  #29285 ) ;
#3930 = EDGE_LOOP ( 'NONE', ( #44138, #4421, #21537, #12929 ) ) ;
#3931 = CARTESIAN_POINT ( 'NONE',  ( -12.01000940561000085, -6.250000000000000888, 36.60000000000000142 ) ) ;
#3932 = CARTESIAN_POINT ( 'NONE',  ( -16.99999999983999999, -4.500000000000000888, 1.000000000000000000 ) ) ;
#3933 = CARTESIAN_POINT ( 'NONE',  ( -6.899995929519753268, -8.246047033207439370, -0.1667503981318632367 ) ) ;
#3934 = CARTESIAN_POINT ( 'NONE',  ( -16.71453873455866201, -2.599999999999999645, 38.06433054723946441 ) ) ;
#3935 = CARTESIAN_POINT ( 'NONE',  ( -0.6876652487714629558, -1.075620672293720270, -13.36689838405576225 ) ) ;
#3936 = DIRECTION ( 'NONE',  ( 0.2165125930108082741, 0.5465679003251209256, 0.8089411767254308661 ) ) ;
#3937 = ORIENTED_EDGE ( 'NONE', *, *, #17734, .F. ) ;
#3938 = CARTESIAN_POINT ( 'NONE',  ( 3.535342616697487728, 1.604427271249412534, -0.5542861950735402665 ) ) ;
#3939 = CARTESIAN_POINT ( 'NONE',  ( -0.7500000000000000000, 7.399998992729000413, 25.49999999999492672 ) ) ;
#3940 = DATE_AND_TIME ( #27043, #65313 ) ;
#3941 = DIRECTION ( 'NONE',  ( 0.000000000000000000, 0.000000000000000000, -1.000000000000000000 ) ) ;
#3942 = DIRECTION ( 'NONE',  ( -0.9991904011357489734, -0.04023111082460104071, 0.000000000000000000 ) ) ;
#3943 = CARTESIAN_POINT ( 'NONE',  ( -4.510638296604214226, 7.500000000000000000, 26.91666650772005553 ) ) ;
#3944 =( BOUNDED_SURFACE ( )  B_SPLINE_SURFACE ( 3, 2, ( 
 ( #7250, #13035, #35034 ),
 ( #1829, #759, #66497 ),
 ( #66853, #39747, #23866 ),
 ( #17750, #45872, #57083 ),
 ( #22790, #29626, #40099 ),
 ( #12678, #67918, #17398 ),
 ( #34675, #56734, #39386 ),
 ( #61803, #18454, #7610 ),
 ( #61081, #11601, #51651 ),
 ( #33614, #34319, #22437 ),
 ( #55664, #61441, #11963 ),
 ( #56014, #6534, #28564 ),
 ( #50579, #1116, #28925 ),
 ( #23153, #6891, #45169 ),
 ( #46233, #14103, #58501 ),
 ( #68636, #31036, #20208 ),
 ( #13739, #36101, #9024 ),
 ( #41537, #25634, #3605 ),
 ( #40819, #24928, #2543 ),
 ( #8682, #13383, #14445 ) ),
 .UNSPECIFIED., .F., .F., .F. ) 
 B_SPLINE_SURFACE_WITH_KNOTS ( ( 4, 2, 2, 2, 2, 2, 2, 2, 2, 4 ),
 ( 3, 3 ),
 ( -1.289876209553422738E-05, 5.468537680085865809E-05, 0.0001222695156972515487, 0.0002574377934900373027, 0.0005277743490756088649, 0.0007981109046611803729, 0.001068447460246751881, 0.001338784015832323281, 0.001609120571417894897, 0.002149793682589037913 ),
 ( 0.000000000000000000, 1.000000000000000000 ),
 .UNSPECIFIED. ) 
 GEOMETRIC_REPRESENTATION_ITEM ( )  RATIONAL_B_SPLINE_SURFACE ( (
 ( 1.000000000000000000, 0.7071067811865475727, 1.000000000000000000),
 ( 1.000000000000000000, 0.7071067811865475727, 1.000000000000000000),
 ( 1.000000000000000000, 0.7071067811865474617, 1.000000000000000000),
 ( 1.000000000000000000, 0.7071067811865474617, 1.000000000000000000),
 ( 1.000000000000000000, 0.7071067811865475727, 1.000000000000000000),
 ( 1.000000000000000000, 0.7071067811865475727, 1.000000000000000000),
 ( 1.000000000000000000, 0.7071067811865476838, 1.000000000000000000),
 ( 1.000000000000000000, 0.7071067811865476838, 1.000000000000000000),
 ( 1.000000000000000000, 0.7071067811865475727, 1.000000000000000000),
 ( 1.000000000000000000, 0.7071067811865475727, 1.000000000000000000),
 ( 1.000000000000000000, 0.7071067811865476838, 1.000000000000000000),
 ( 1.000000000000000000, 0.7071067811865476838, 1.000000000000000000),
 ( 1.000000000000000000, 0.7071067811865467956, 1.000000000000000000),
 ( 1.000000000000000000, 0.7071067811865467956, 1.000000000000000000),
 ( 1.000000000000000000, 0.7071067811865475727, 1.000000000000000000),
 ( 1.000000000000000000, 0.7071067811865475727, 1.000000000000000000),
 ( 1.000000000000000000, 0.7071067811865475727, 1.000000000000000000),
 ( 1.000000000000000000, 0.7071067811865475727, 1.000000000000000000),
 ( 1.000000000000000000, 0.7071067811865475727, 1.000000000000000000),
 ( 1.000000000000000000, 0.7071067811865475727, 1.000000000000000000) ) ) 
 REPRESENTATION_ITEM ( '' )  SURFACE ( )  );
#3945 = CARTESIAN_POINT ( 'NONE',  ( -17.49364261370294926, 2.578444613781118999, 39.57652234179009554 ) ) ;
#3946 = CARTESIAN_POINT ( 'NONE',  ( 1.574706664596999817, 26.43391577219999533, -4.570842029136000129 ) ) ;
#3947 = EDGE_CURVE ( 'NONE', #1311, #34945, #31001, .T. ) ;
#3948 = CARTESIAN_POINT ( 'NONE',  ( -13.09574045276480270, 5.629929407941916431, 36.99277183175834693 ) ) ;
#3949 = CARTESIAN_POINT ( 'NONE',  ( -20.09999999999999787, -0.000000000000000000, 37.60000000000032827 ) ) ;
#3950 = CARTESIAN_POINT ( 'NONE',  ( -11.11372204144178255, 5.500000000000000000, 0.7813041323513689740 ) ) ;
#3951 = CARTESIAN_POINT ( 'NONE',  ( -11.01555870239666923, 5.499999989499484876, 0.3415258404613932819 ) ) ;
#3952 = ORIENTED_EDGE ( 'NONE', *, *, #46954, .F. ) ;
#3953 = CARTESIAN_POINT ( 'NONE',  ( -0.3087489352306976298, -6.396459592367543578, 36.33279910808231250 ) ) ;
#3954 = CARTESIAN_POINT ( 'NONE',  ( -9.181941243125097074, 7.729433570687629818, 3.756997917199860204 ) ) ;
#3955 = CARTESIAN_POINT ( 'NONE',  ( 2.978072587243503655, 29.55614105366660738, -5.080002920441362591 ) ) ;
#3956 = ORIENTED_EDGE ( 'NONE', *, *, #33655, .F. ) ;
#3957 = VECTOR ( 'NONE', #19467, 1000.000000000000000 ) ;
#3958 = CARTESIAN_POINT ( 'NONE',  ( 1.101264706840346275, -6.731024033403179452, 0.8818938996521771267 ) ) ;
#3959 = ORIENTED_EDGE ( 'NONE', *, *, #18808, .F. ) ;
#3961 = CARTESIAN_POINT ( 'NONE',  ( 1.134469345259952577, 4.204994330998137464, -7.357226015750420345 ) ) ;
#3960 = CARTESIAN_POINT ( 'NONE',  ( -12.25000107534307325, -7.599999995020504606, 1.000104665611858845 ) ) ;
#3962 = CARTESIAN_POINT ( 'NONE',  ( 7.139656030782937535, 2.004381402871875384, -5.778821064912929018 ) ) ;
#3963 = CARTESIAN_POINT ( 'NONE',  ( -22.74469095775510397, -0.6401434243866270801, -5.364329081423417023 ) ) ;
#3964 = CARTESIAN_POINT ( 'NONE',  ( -0.09420920218500963839, 6.587653309087986742, 0.3622001416165332444 ) ) ;
#3965 = CARTESIAN_POINT ( 'NONE',  ( 1.959434878635765230E-16, -4.500000000000000000, -1.600000000000000089 ) ) ;
#3966 = CIRCLE ( 'NONE', #7430, 0.1000000000000001305 ) ;
#3967 = CARTESIAN_POINT ( 'NONE',  ( 4.502155769050442125, 27.00524156614947202, -1.674999999999999822 ) ) ;
#3968 = CARTESIAN_POINT ( 'NONE',  ( -12.59999777778000052, 6.250000000000000000, 2.750000000006172396 ) ) ;
#3969 = DIRECTION ( 'NONE',  ( -0.000000000000000000, 1.000000000000000000, 0.000000000000000000 ) ) ;
#3970 = VERTEX_POINT ( 'NONE', #9341 ) ;
#3971 = VECTOR ( 'NONE', #66835, 1000.000000000000000 ) ;
#3973 = CARTESIAN_POINT ( 'NONE',  ( 0.4825798102999498407, 1.308490711206414137, -8.718285757673822189 ) ) ;
#3972 = CARTESIAN_POINT ( 'NONE',  ( 3.157166337158000324, 26.15469648760000254, -1.892940405907000523 ) ) ;
#3974 = FACE_BOUND ( 'NONE', #49112, .T. ) ;
#3975 = ORIENTED_EDGE ( 'NONE', *, *, #60635, .T. ) ;
#3976 = ORIENTED_EDGE ( 'NONE', *, *, #66550, .F. ) ;
#3977 = CARTESIAN_POINT ( 'NONE',  ( -16.50000000000000000, -2.600000000000000089, 41.99999983880750420 ) ) ;
#3978 = ADVANCED_FACE ( 'NONE', ( #47967 ), #53388, .T. ) ;
#3979 = EDGE_LOOP ( 'NONE', ( #9265, #22433, #64062, #36578 ) ) ;
#3980 = CARTESIAN_POINT ( 'NONE',  ( -13.50000000000000000, -2.000000000000000000, 36.42617311954000314 ) ) ;
#3981 = DIRECTION ( 'NONE',  ( 0.000000000000000000, 1.000000000000000000, 0.000000000000000000 ) ) ;
#3982 = DIRECTION ( 'NONE',  ( -0.8137293091095588737, -4.506803327597342382E-05, -0.5812440188638093863 ) ) ;
#3983 = CARTESIAN_POINT ( 'NONE',  ( -13.04817961479614752, 6.744276770808377286, 35.86826177075434430 ) ) ;
#3984 = CARTESIAN_POINT ( 'NONE',  ( -12.10000000000000142, 2.000000000000000444, 40.00000000000000000 ) ) ;
#3985 = FACE_OUTER_BOUND ( 'NONE', #56447, .T. ) ;
#3986 = DIRECTION ( 'NONE',  ( -0.000000000000000000, -1.000000000000000000, -0.000000000000000000 ) ) ;
#3987 = ORIENTED_EDGE ( 'NONE', *, *, #67770, .F. ) ;
#3988 = CARTESIAN_POINT ( 'NONE',  ( -1.236604141693288028, 8.275904500079347414, 36.55680683338091086 ) ) ;
#3989 = CARTESIAN_POINT ( 'NONE',  ( -14.10128492551096713, -6.733182415163479817, 35.62727769979724712 ) ) ;
#3990 = ORIENTED_EDGE ( 'NONE', *, *, #56452, .F. ) ;
#3991 = CARTESIAN_POINT ( 'NONE',  ( -4.255319148302000087, 7.500000000000000000, 18.83333301544000093 ) ) ;
#3992 = CARTESIAN_POINT ( 'NONE',  ( 1.913709880141451602, 29.98240103502041265, -1.419048482964423652 ) ) ;
#3993 = AXIS2_PLACEMENT_3D ( 'NONE', #24270, #40509, #62549 ) ;
#3994 = CARTESIAN_POINT ( 'NONE',  ( -0.8411634064685892254, -7.185876660992382092, 36.36585268168204266 ) ) ;
#3995 = CARTESIAN_POINT ( 'NONE',  ( 1.563839830155901778, 29.41281585276123778, -1.901916871258788166 ) ) ;
#3996 = CARTESIAN_POINT ( 'NONE',  ( -16.48316399485701922, -6.757752106290938698, -5.385883420958772483 ) ) ;
#3997 = CARTESIAN_POINT ( 'NONE',  ( 1.834078274926430163, 30.44421598001271079, -7.223121333233788022 ) ) ;
#3998 = ADVANCED_FACE ( 'NONE', ( #58464 ), #58110, .T. ) ;
#3999 = DIRECTION ( 'NONE',  ( 0.000000000000000000, 1.000000000000000000, 0.000000000000000000 ) ) ;
#4000 = FACE_OUTER_BOUND ( 'NONE', #39618, .T. ) ;
#4001 = ORIENTED_EDGE ( 'NONE', *, *, #64215, .F. ) ;
#4002 = CARTESIAN_POINT ( 'NONE',  ( 6.900835949220441634, 1.704436867307060233, -1.417501008072279856 ) ) ;
#4003 = ORIENTED_EDGE ( 'NONE', *, *, #56009, .T. ) ;
#4004 = EDGE_CURVE ( 'NONE', #25158, #19287, #57754, .T. ) ;
#4005 = CARTESIAN_POINT ( 'NONE',  ( 4.556995335832000116, 26.36966889271000269, -1.588593411688000057 ) ) ;
#4007 = EDGE_CURVE ( 'NONE', #24064, #22621, #26803, .T. ) ;
#4006 = CARTESIAN_POINT ( 'NONE',  ( -19.35769249646040535, 6.098895766526508666, 28.45483001404655354 ) ) ;
#4008 = CARTESIAN_POINT ( 'NONE',  ( -8.096445965983692261, -6.581613329652052258, 0.009318918121734137347 ) ) ;
#4009 = DIRECTION ( 'NONE',  ( 0.000000000000000000, 0.000000000000000000, -1.000000000000000000 ) ) ;
#4010 = VECTOR ( 'NONE', #27105, 1000.000000000000114 ) ;
#4011 = CARTESIAN_POINT ( 'NONE',  ( -22.30895670965422894, 2.781846978563921713, 29.14999999741050729 ) ) ;
#4012 = ORIENTED_EDGE ( 'NONE', *, *, #67179, .T. ) ;
#4013 = CARTESIAN_POINT ( 'NONE',  ( -16.59841448472624137, -2.531685092062971432, 39.45640981222986454 ) ) ;
#4014 = CARTESIAN_POINT ( 'NONE',  ( -12.93469595805582273, 5.636661308082866029, -0.5931180377069642518 ) ) ;
#4015 = EDGE_LOOP ( 'NONE', ( #12133, #66506, #32806, #42817 ) ) ;
#4016 = CARTESIAN_POINT ( 'NONE',  ( -13.56195220130540768, -5.324712138265441652, 37.45301647445728577 ) ) ;
#4017 = CARTESIAN_POINT ( 'NONE',  ( 1.099999999999999645, -21.31449016414049780, 13.17402048916975055 ) ) ;
#4018 = CARTESIAN_POINT ( 'NONE',  ( 1.897265085831688181, 30.48389631753064322, -1.606026044174937439 ) ) ;
#4019 = CARTESIAN_POINT ( 'NONE',  ( -1.299999999999999156, 7.499999999999997335, 28.04142135623731491 ) ) ;
#4020 = VECTOR ( 'NONE', #31421, 1000.000000000000000 ) ;
#4021 = DIRECTION ( 'NONE',  ( -0.000000000000000000, -1.000000000000000000, -0.000000000000000000 ) ) ;
#4022 = VERTEX_POINT ( 'NONE', #41842 ) ;
#4023 = FACE_OUTER_BOUND ( 'NONE', #59860, .T. ) ;
#4024 = DIRECTION ( 'NONE',  ( -1.000000000000000000, -0.000000000000000000, -0.000000000000000000 ) ) ;
#4025 =( LENGTH_UNIT ( ) NAMED_UNIT ( * ) SI_UNIT ( .MILLI., .METRE. ) );
#4026 = ADVANCED_FACE ( 'NONE', ( #63875 ), #30172, .F. ) ;
#4027 = CARTESIAN_POINT ( 'NONE',  ( -13.26229923659187548, -5.441179479505769301, -0.09722406521591910045 ) ) ;
#4028 = CARTESIAN_POINT ( 'NONE',  ( -13.16105366973617663, -6.352785817878722874, -0.7587801239506279938 ) ) ;
#4029 = CARTESIAN_POINT ( 'NONE',  ( 0.06507477653481565094, 1.342474603197624905, -8.045167848799358978 ) ) ;
#4030 = ORIENTED_EDGE ( 'NONE', *, *, #44436, .F. ) ;
#4031 = CARTESIAN_POINT ( 'NONE',  ( -16.94856667227811897, -6.707675267816147091, -5.125371981214146722 ) ) ;
#4032 = CARTESIAN_POINT ( 'NONE',  ( 1.091927804280349079, 1.704993147142980670, -6.501688609757430903 ) ) ;
#4033 = CARTESIAN_POINT ( 'NONE',  ( -16.49999999999999289, -2.000000000000000000, 42.60000000000000142 ) ) ;
#4034 = CARTESIAN_POINT ( 'NONE',  ( -21.05299193428371396, -3.374187706931372155, 36.46596158814226385 ) ) ;
#4035 = CARTESIAN_POINT ( 'NONE',  ( 2.702562418976668823, 1.000000000000000000, 2.948924612724948879 ) ) ;
#4036 = CYLINDRICAL_SURFACE ( 'NONE', #39400, 1.600000000000000089 ) ;
#4037 = B_SPLINE_SURFACE_WITH_KNOTS ( 'NONE', 3, 3, ( 
 ( #70695, #15837, #43244, #49747, #11114, #32765, #48302, #54448, #22299, #5319, #33118, #32041, #49382, #71407, #15475, #59152, #37809, #37457, #65284, #54077, #4966, #66004, #59505, #27000, #49029, #21936, #71053, #16550 ),
 ( #38535, #55166, #9682, #31695, #5676, #53719, #70331, #20867, #27727, #12525, #33828, #55524, #6035, #29484, #60944, #619, #44675, #11465, #28425, #23370, #56229, #18306, #56591, #7105, #22661, #66712, #1681, #34888 ),
 ( #978, #6392, #17260, #28785, #17958, #39248, #28079, #50810, #50102, #1339, #29140, #33473, #45380, #67430, #39958, #40311, #61298, #38892, #51159, #55876, #50451, #56943, #23016, #51504, #6751, #67777, #23719, #11820 ),
 ( #34531, #34186, #2039, #45029, #45734, #62364, #67077, #62010, #12890, #24072, #17613, #7459, #39605, #61659, #12175, #46088, #68133, #30896, #35590, #57647, #57293, #41741, #2399, #30193, #69196, #47510, #19024, #69543 ),
 ( #41032, #46450, #14311, #24435, #20070, #13591, #2763, #3813, #46806, #42090, #64124, #3116, #68493, #63070, #52222, #19720, #14664, #8176, #36666, #18669, #51859, #24792, #36312, #25845, #53290, #8541, #58711, #13239 ),
 ( #9240, #31258, #25140, #68844, #47156, #47868, #19373, #41387, #63420, #13957, #30547, #63774, #40676, #62714, #58362, #35958, #58009, #35243, #52589, #8892, #52933, #7809, #29835, #3459, #25495, #15747, #69894, #55080 ),
 ( #60500, #53635, #21138, #5585, #27637, #59420, #11027, #15030, #64484, #27269, #43510, #64845, #37024, #59065, #33035, #20422, #31610, #4168, #42441, #9954, #54364, #37726, #49296, #16107, #38088, #26196, #48217, #32676 ),
 ( #70244, #31960, #37382, #20780, #59771, #48945, #42802, #9601, #10312, #15386, #32322, #60142, #53997, #4879, #26909, #70961, #71317, #4519, #26552, #10674, #48586, #70606, #65919, #43154, #65198, #21492, #21847, #54722 ),
 ( #65550, #5234, #43874, #16465, #38451, #62899, #52052, #28967, #57121, #46279, #41214, #60857, #2585, #40859, #13422, #6929, #7650, #19210, #51340, #24623, #24267, #50989, #18856, #11373, #46634, #1514, #33385, #35425 ),
 ( #57474, #67613, #18137, #16819, #2230, #55439, #62194, #29668, #8003, #23553, #30021, #49663, #45562, #40143, #68323, #35783, #13782, #40508, #68673, #44234, #63253, #12720, #8368, #57839, #34717, #56773, #178, #51692 ),
 ( #7292, #45915, #62548, #22211, #66279, #38807, #29318, #1876, #23909, #67961, #13073, #18500, #35077, #59246, #53816, #9780, #36848, #47696, #30376, #15566, #46987, #59591, #14140, #36142, #42978, #9422, #3647, #31435 ),
 ( #69017, #58894, #63606, #48041, #30725, #53470, #63956, #42270, #31080, #25320, #3988, #69725, #25677, #14851, #53120, #26020, #15216, #19555, #70066, #20591, #42625, #58191, #14492, #69380, #8721, #20250, #64661, #52762 ),
 ( #37202, #31786, #37556, #52413, #36496, #47344, #2944, #64303, #24967, #58542, #4338, #26373, #9064, #3295, #41577, #48395, #70427, #20961, #65021, #19901, #41926, #32856, #5772, #5409, #715, #26727, #22395, #11555 ) ),
 .UNSPECIFIED., .F., .F., .F.,
 ( 4, 3, 3, 3, 4 ),
 ( 4, 3, 3, 3, 3, 3, 3, 3, 3, 4 ),
 ( 0.01441506651979431418, 0.2569050857013038258, 0.4993951048828133010, 0.7418851240643228317, 0.9843751432458323070 ),
 ( 0.03776961413175895788, 0.1589430816848987904, 0.2801165492380386368, 0.4012900167911784832, 0.5224634843443183296, 0.7648104194505980225, 0.8859838870037378689, 0.9465706207803077366, 0.9768639876685927259, 1.007157354556877715 ),
 .UNSPECIFIED. ) ;
[truncated: 6,761,913 more chars]
