# Supplementary material for: A Novel, Low-Cost, 3D-Printed Motorized Injector for Retinal Sheet Transplantation
Source: Bioengineering (Basel). 2026 Feb 6;13(2):188. doi: 10.3390/bioengineering13020188 (PMC12937642; doi:10.3390/bioengineering13020188)
Supplement: Supplementary file 1 [file bioengineering-13-00188-s001.zip › Surgical Organoid Injector System.STEP]

ISO-10303-21;
HEADER;
FILE_DESCRIPTION (( 'STEP AP203' ),
    '1' );
FILE_NAME ('UngF Surgical Organoid Injector Full Diagram.STEP',
    '2025-11-14T00:04:37',
    ( '' ),
    ( '' ),
    'SwSTEP 2.0',
    'SolidWorks 2024',
    '' );
FILE_SCHEMA (( 'CONFIG_CONTROL_DESIGN' ));
ENDSEC;

DATA;
#1 = CARTESIAN_POINT ( 'NONE',  ( -6.654412935178165789, 6.090973687321076468, 2.193331713348835699 ) ) ;
#2 = CC_DESIGN_SECURITY_CLASSIFICATION ( #43103, ( #72649 ) ) ;
#3 = CIRCLE ( 'NONE', #65922, 1.599999999999999867 ) ;
#4 = CARTESIAN_POINT ( 'NONE',  ( -13.32959704362914088, 6.302363841471546380, 37.13403871985690330 ) ) ;
#5 = CARTESIAN_POINT ( 'NONE',  ( -12.23166593551143855, 6.302246154139362844, -1.089707436073630742 ) ) ;
#6 = DIRECTION ( 'NONE',  ( -0.000000000000000000, -0.000000000000000000, 1.000000000000000000 ) ) ;
#7 = LINE ( 'NONE', #68713, #12700 ) ;
#8 = APPROVAL_PERSON_ORGANIZATION ( #62128, #16398, #51171 ) ;
#9 = CIRCLE ( 'NONE', #52483, 10.00000000000000000 ) ;
#10 = ORIENTED_EDGE ( 'NONE', *, *, #67976, .F. ) ;
#11 = DIRECTION ( 'NONE',  ( 0.000000000000000000, 0.000000000000000000, 1.000000000000000000 ) ) ;
#12 = CARTESIAN_POINT ( 'NONE',  ( -3.500000000000000444, 18.11864100270374323, -2.584109585654038366 ) ) ;
#13 = FACE_OUTER_BOUND ( 'NONE', #47636, .T. ) ;
#14 = DIRECTION ( 'NONE',  ( 0.000000000000000000, 0.000000000000000000, -1.000000000000000000 ) ) ;
#15 = CYLINDRICAL_SURFACE ( 'NONE', #28136, 4.450000000000000178 ) ;
#16 = CARTESIAN_POINT ( 'NONE',  ( -0.2451736903344000074, -6.667049573141000884, 0.3257104759988000420 ) ) ;
#17 = CARTESIAN_POINT ( 'NONE',  ( -13.97810760141300257, -1.142440145776367988, 28.83492135623730590 ) ) ;
#18 = CARTESIAN_POINT ( 'NONE',  ( 0.000000000000000000, 15.00000000000000000, -2.299999999999999822 ) ) ;
#19 = CARTESIAN_POINT ( 'NONE',  ( 5.314220359527999982, 26.26595757652999552, -1.658271343094999795 ) ) ;
#20 = EDGE_CURVE ( 'NONE', #54626, #37259, #24300, .T. ) ;
#21 = CARTESIAN_POINT ( 'NONE',  ( -10.14156227261185172, 8.362087528897314215, 0.007609962837486742779 ) ) ;
#22 = CARTESIAN_POINT ( 'NONE',  ( 3.064244935262943059, 3.346366971448401895, 0.6065168569464027826 ) ) ;
#23 = CARTESIAN_POINT ( 'NONE',  ( -8.733825908895932244, -7.400000003851699759, 1.069230768981370483 ) ) ;
#24 = ORIENTED_EDGE ( 'NONE', *, *, #19646, .F. ) ;
#25 = DIRECTION ( 'NONE',  ( 1.000000000000000000, 0.000000000000000000, 0.000000000000000000 ) ) ;
#26 = EDGE_CURVE ( 'NONE', #269, #61196, #38252, .T. ) ;
#27 = FACE_OUTER_BOUND ( 'NONE', #72667, .T. ) ;
#28 = CARTESIAN_POINT ( 'NONE',  ( -19.99999999999999645, 1.999999999999998224, 37.50000000000000000 ) ) ;
#29 = CARTESIAN_POINT ( 'NONE',  ( -15.70536240219596102, -6.693894103332430845, -5.027313900806407609 ) ) ;
#30 = EDGE_CURVE ( 'NONE', #79780, #45471, #7172, .T. ) ;
#31 = DIRECTION ( 'NONE',  ( -0.9578262852211679723, -0.2873478855662903730, 0.000000000000000000 ) ) ;
#32 = CARTESIAN_POINT ( 'NONE',  ( -0.5782487462916948706, -0.5565058808666563106, -15.01364152632452686 ) ) ;
#33 = CARTESIAN_POINT ( 'NONE',  ( -8.090078307576437311, -6.996732697821775204, 0.06680077078905186094 ) ) ;
#34 = CLOSED_SHELL ( 'NONE', ( #9369, #23149, #29504, #33526, #34509, #55973, #26644, #26574, #51508, #43021, #46419, #1403, #51542, #22594, #34053, #77798, #13973, #22409, #18989, #20222, #72654, #16299, #74837, #46880, #43646, #28845, #43294, #49134, #53624, #5878, #45939, #59640, #81879, #43238, #37008, #28504, #17202, #18567, #13461, #54467, #6045, #3053, #39072, #12838, #61736, #24206, #24672, #26456, #38563, #69230, #76438, #41887, #31674, #7070, #74842, #80008, #12454, #65421, #2946, #64331, #10496, #19332, #49606, #26748, #76922, #59259, #42673, #38621, #30385, #46100, #20174, #52544, #66800, #44798, #42902, #31583, #3632, #18959, #74103, #24218, #12321, #54796, #63896, #20183, #20920, #47937, #64405, #61581, #67298, #19903, #66107, #68117, #15310, #74744, #54006, #61332, #59289, #62670, #40129, #12208, #31878, #41745, #78462, #76238, #8639, #37278, #39508, #5629, #82003, #46418, #82188, #52006, #18579, #77302, #77068, #2560, #44540, #553, #19994, #72766, #77681, #36479, #19443, #48537, #42742, #80317, #53118, #16634, #18807, #32745, #17413, #46560, #11900, #79055, #13516, #1549, #67466, #80765, #81459, #70406, #61273, #30362, #39101, #28248, #48474, #60872, #72419, #77142, #5800, #41888, #44047, #40354, #2491, #50122, #71987, #52626, #200, #17848, #24734, #43179, #56955, #38111, #6810, #15571, #46812, #1606, #43278, #23412, #46714, #16827, #26442, #76389, #29336, #51297, #6157, #9782, #74132, #4370, #60101, #23352, #26447, #34152, #71548, #49996, #20828, #58993, #20324, #46347, #78185, #45248, #55309, #34442, #55192, #78549, #50898, #34659, #58636, #55751, #58196, #72093, #5641, #47609, #71235, #53753, #1599, #42746, #68437, #58464, #18752, #6151, #61731, #1552, #6898, #11199, #81102, #44549, #27511, #53648, #60399, #80760, #15962, #23177, #27164 ) ) ;
#35 = B_SPLINE_CURVE_WITH_KNOTS ( 'NONE', 3,
 ( #45998, #21533, #34164, #8443, #52303, #13548, #59051, #65758, #866, #46792, #39271, #33329, #47233, #52730, #60258, #59854 ),
 .UNSPECIFIED., .F., .F.,
 ( 4, 1, 2, 2, 2, 1, 2, 2, 4 ),
 ( 0.000000000000000000, 0.1249999999999949207, 0.1874999999999935052, 0.2499999999999921174, 0.4999999999999896749, 0.6249999999999910072, 0.6874999999999930056, 0.7499999999999950040, 1.000000000000000000 ),
 .UNSPECIFIED. ) ;
#36 = CARTESIAN_POINT ( 'NONE',  ( -9.974309914137441169, -7.018175681902782514, -1.049408206187460335 ) ) ;
#37 = CARTESIAN_POINT ( 'NONE',  ( 4.557852083282323719, 27.00444131183999730, -6.050000000000001599 ) ) ;
#38 = FACE_OUTER_BOUND ( 'NONE', #78855, .T. ) ;
#39 = ORIENTED_EDGE ( 'NONE', *, *, #30076, .T. ) ;
#40 = ORIENTED_EDGE ( 'NONE', *, *, #32850, .T. ) ;
#41 = EDGE_CURVE ( 'NONE', #56258, #68304, #32896, .T. ) ;
#42 = B_SPLINE_CURVE_WITH_KNOTS ( 'NONE', 3,
 ( #60683, #15184, #34565, #27436, #54365, #54779, #46390, #47227, #21528, #8853, #78781, #46789, #34161, #21936, #72484, #60255, #53123, #20692, #33764, #28676, #40066, #9279, #40901, #2527, #66178, #8438, #72061, #47631, #73298, #59462, #15588, #41315, #59851, #66983, #41758, #73716 ),
 .UNSPECIFIED., .F., .F.,
 ( 4, 2, 1, 2, 2, 1, 2, 2, 2, 1, 1, 1, 1, 2, 2, 2, 2, 1, 1, 2, 2, 4 ),
 ( 0.000000000000000000, 0.06249999999999175659, 0.09374999999998603895, 0.1093749999999828332, 0.1249999999999796274, 0.1874999999999599209, 0.2187499999999486244, 0.2499999999999373002, 0.3749999999998888112, 0.4374999999998666067, 0.4687499999998556710, 0.4843749999998518407, 0.4921874999998518407, 0.4960937499998536726, 0.4999999999998555600, 0.6249999999998852029, 0.6874999999999000799, 0.7187499999999077405, 0.7343749999999108491, 0.7421874999999130695, 0.7499999999999154010, 1.000000000000000000 ),
 .UNSPECIFIED. ) ;
#43 = CARTESIAN_POINT ( 'NONE',  ( -12.46803428345999265, 8.599973120874174981, 35.50975122928792871 ) ) ;
#44 = ADVANCED_FACE ( 'NONE', ( #40046 ), #34138, .T. ) ;
#45 = VERTEX_POINT ( 'NONE', #27415 ) ;
#46 = ORIENTED_EDGE ( 'NONE', *, *, #32002, .T. ) ;
#47 = DIRECTION ( 'NONE',  ( 0.7071067808640192354, -2.040055437621691157E-24, 0.7071067815090759101 ) ) ;
#48 = CARTESIAN_POINT ( 'NONE',  ( -13.51191642716460883, 3.264324395264940115, 36.60000000000000853 ) ) ;
#49 = AXIS2_PLACEMENT_3D ( 'NONE', #31786, #70522, #12806 ) ;
#50 = CARTESIAN_POINT ( 'NONE',  ( -9.650424117975601845, -2.382291367629636003, -1.087911426002792892 ) ) ;
#51 = CARTESIAN_POINT ( 'NONE',  ( -1.633946369500188789, 7.609384837010725100, 2.314918788812021955 ) ) ;
#52 = EDGE_CURVE ( 'NONE', #23703, #5377, #35048, .T. ) ;
#53 = CARTESIAN_POINT ( 'NONE',  ( -2.563721429670235530, 57.85110804581398014, -6.113253240998647975 ) ) ;
#54 = CARTESIAN_POINT ( 'NONE',  ( -0.5080087040769643014, 6.616107744527210954, 36.48797381100550297 ) ) ;
#55 = ORIENTED_EDGE ( 'NONE', *, *, #51754, .F. ) ;
#56 = VERTEX_POINT ( 'NONE', #26158 ) ;
#57 = VERTEX_POINT ( 'NONE', #13084 ) ;
#58 = CARTESIAN_POINT ( 'NONE',  ( -2.967077550377502870, 6.499548041585831548, -0.09999993036372230304 ) ) ;
#59 = CARTESIAN_POINT ( 'NONE',  ( -12.44105136380350096, -7.576827326103520832, 35.67026387763223738 ) ) ;
#60 = AXIS2_PLACEMENT_3D ( 'NONE', #10926, #24807, #69866 ) ;
#61 = CARTESIAN_POINT ( 'NONE',  ( -12.99999999985789501, -5.810660171909721505, 1.000000143411129860 ) ) ;
#62 = CARTESIAN_POINT ( 'NONE',  ( 3.424360863189160664, 1.630621167602038568, -0.5837273297081416734 ) ) ;
#63 = CARTESIAN_POINT ( 'NONE',  ( -4.870686062005576744, 7.771714898659389803, 11.99541912269066479 ) ) ;
#64 = CARTESIAN_POINT ( 'NONE',  ( -9.899999999999998579, 6.573826880458000232, 0.09999999999999999167 ) ) ;
#65 = ORIENTED_EDGE ( 'NONE', *, *, #54793, .F. ) ;
#66 = DIRECTION ( 'NONE',  ( 0.000000000000000000, 0.000000000000000000, 1.000000000000000000 ) ) ;
#67 = CARTESIAN_POINT ( 'NONE',  ( 1.453612577959993768, 0.8118925565804697708, -7.959403148839717446 ) ) ;
#68 = LOCAL_TIME ( 16, 4, 37.00000000000000000, #68669 ) ;
#69 = CIRCLE ( 'NONE', #57956, 0.02999999999999964501 ) ;
#70 = CARTESIAN_POINT ( 'NONE',  ( 1.213322918136112927, 1.204442667261236499, -1.456761586483123150 ) ) ;
#71 = ORIENTED_EDGE ( 'NONE', *, *, #54898, .F. ) ;
#72 = DIRECTION ( 'NONE',  ( 0.000000000000000000, 0.000000000000000000, 1.000000000000000000 ) ) ;
#73 = EDGE_CURVE ( 'NONE', #7605, #24955, #8420, .T. ) ;
#74 = CARTESIAN_POINT ( 'NONE',  ( -13.73869488212313961, -7.877421189657554557, 1.000905669555476107 ) ) ;
#75 = CARTESIAN_POINT ( 'NONE',  ( 0.3132348081383383720, -7.517400311936524027, -0.5493344916636155872 ) ) ;
#76 = ORIENTED_EDGE ( 'NONE', *, *, #38052, .T. ) ;
#78 = VECTOR ( 'NONE', #65629, 1000.000000000000000 ) ;
#77 = DIRECTION ( 'NONE',  ( 0.000000000000000000, 0.000000000000000000, 1.000000000000000000 ) ) ;
#79 = ORIENTED_EDGE ( 'NONE', *, *, #62031, .T. ) ;
#80 = EDGE_CURVE ( 'NONE', #46839, #5183, #52561, .T. ) ;
#81 = CARTESIAN_POINT ( 'NONE',  ( -3.500000000000000444, 29.06559191427012223, -40.01623837550189933 ) ) ;
#82 = CARTESIAN_POINT ( 'NONE',  ( 23.50000000000000000, 19.35913022581692644, -3.263216710738175763 ) ) ;
#83 = CARTESIAN_POINT ( 'NONE',  ( -18.48356445593000075, 5.163194583579999275, 27.24968982358999980 ) ) ;
#84 = CARTESIAN_POINT ( 'NONE',  ( -11.98836699972139108, -5.936589581826009265, -1.099744744905643445 ) ) ;
#85 = ORIENTED_EDGE ( 'NONE', *, *, #38344, .F. ) ;
#86 = CARTESIAN_POINT ( 'NONE',  ( 5.396697029180000271, 2.702461910987000060, -8.228716177363999407 ) ) ;
#87 = EDGE_CURVE ( 'NONE', #82732, #6173, #71227, .T. ) ;
#88 = ORIENTED_EDGE ( 'NONE', *, *, #4474, .T. ) ;
#89 = ORIENTED_EDGE ( 'NONE', *, *, #62481, .F. ) ;
#90 = VERTEX_POINT ( 'NONE', #73695 ) ;
#91 = CARTESIAN_POINT ( 'NONE',  ( 7.049999999999999822, 1.104441311840999917, -1.095274846222000109 ) ) ;
#92 = EDGE_CURVE ( 'NONE', #35038, #43696, #65837, .T. ) ;
#93 = EDGE_CURVE ( 'NONE', #36654, #18527, #9249, .T. ) ;
#94 = EDGE_CURVE ( 'NONE', #21019, #71120, #48021, .T. ) ;
#95 = CARTESIAN_POINT ( 'NONE',  ( -3.449999999999513900, 6.000000000000000000, 28.06715728752533678 ) ) ;
#96 = CARTESIAN_POINT ( 'NONE',  ( -0.09999999999999999167, -3.000000000548463053, 4.889679640914353698 ) ) ;
#97 = EDGE_CURVE ( 'NONE', #70702, #21518, #66272, .T. ) ;
#98 = DIRECTION ( 'NONE',  ( 0.000000000000000000, 0.000000000000000000, -1.000000000000000000 ) ) ;
#99 = CARTESIAN_POINT ( 'NONE',  ( 0.8552869867400451076, -0.08484829357234721647, -19.99999999999999645 ) ) ;
#100 = ORIENTED_EDGE ( 'NONE', *, *, #1337, .F. ) ;
#101 = ORIENTED_EDGE ( 'NONE', *, *, #26405, .T. ) ;
#102 = FACE_OUTER_BOUND ( 'NONE', #78974, .T. ) ;
#103 = FACE_OUTER_BOUND ( 'NONE', #64709, .T. ) ;
#104 = CARTESIAN_POINT ( 'NONE',  ( -8.500000000000000000, 18.39933205171826813, -2.543907759752700226 ) ) ;
#105 = DIRECTION ( 'NONE',  ( 0.000000000000000000, -1.000000000000000000, -0.000000000000000000 ) ) ;
#106 = B_SPLINE_CURVE_WITH_KNOTS ( 'NONE', 3,
 ( #65738, #8021, #72467, #72887 ),
 .UNSPECIFIED., .F., .F.,
 ( 4, 4 ),
 ( 2.500354395431173308E-06, 0.001018188032590027414 ),
 .UNSPECIFIED. ) ;
#107 = CARTESIAN_POINT ( 'NONE',  ( -12.69144173664733799, 8.565616328982844863, 35.65218314638594421 ) ) ;
#108 = PERSON ( 'NAUO-PER9', 'UNSPECIFIED', 'UNSPECIFIED', ('UNSPECIFIED'), ('UNSPECIFIED'), ('UNSPECIFIED') ) ;
#109 = AXIS2_PLACEMENT_3D ( 'NONE', #20517, #39890, #1533 ) ;
#110 = CARTESIAN_POINT ( 'NONE',  ( 0.000000000000000000, 3.000000000000000000, 2.000000000000000000 ) ) ;
#111 = CARTESIAN_POINT ( 'NONE',  ( -0.1630490675726927463, -7.229343861994103726, 0.5450992488241956924 ) ) ;
#112 = CARTESIAN_POINT ( 'NONE',  ( -8.886306395577575401, -7.387252253381613620, 0.6043519339073363250 ) ) ;
#113 = CARTESIAN_POINT ( 'NONE',  ( -14.09999999999705800, 6.750003299743867480, 1.000000000000000888 ) ) ;
#114 = CARTESIAN_POINT ( 'NONE',  ( 4.300000000000005151, -2.062444297237889579, 4.000052831626405236 ) ) ;
#115 = CARTESIAN_POINT ( 'NONE',  ( -12.79494696329826020, -6.324678121109717388, 37.45958338148814448 ) ) ;
#116 = CARTESIAN_POINT ( 'NONE',  ( -1.056324383581440873, 5.500000000000000000, 26.06674066374651133 ) ) ;
#117 = FACE_BOUND ( 'NONE', #2370, .T. ) ;
#118 = CARTESIAN_POINT ( 'NONE',  ( -0.7710782395235851183, 7.504339771072674026, 35.95650415718942838 ) ) ;
#119 = CARTESIAN_POINT ( 'NONE',  ( 5.849997484696172201, 26.20444125385606782, -7.075001903495372169 ) ) ;
#120 = CARTESIAN_POINT ( 'NONE',  ( -22.21663729865151282, 3.036343609098882013, 29.35000000203998383 ) ) ;
#121 = CARTESIAN_POINT ( 'NONE',  ( -0.6378501186837254311, -7.049719394888339430, 37.51854868123302111 ) ) ;
#122 = ORIENTED_EDGE ( 'NONE', *, *, #30038, .T. ) ;
#123 = ORIENTED_EDGE ( 'NONE', *, *, #1981, .T. ) ;
#124 = LINE ( 'NONE', #77592, #32117 ) ;
#125 = DIRECTION ( 'NONE',  ( 0.000000000000000000, 1.000000000000000000, 0.000000000000000000 ) ) ;
#126 = APPROVAL_PERSON_ORGANIZATION ( #27345, #28671, #79929 ) ;
#127 = CIRCLE ( 'NONE', #12215, 3.000000000000000444 ) ;
#128 = CARTESIAN_POINT ( 'NONE',  ( -1.949999999999999956, 6.000000000000000000, 29.14999999999999858 ) ) ;
#129 = CARTESIAN_POINT ( 'NONE',  ( -14.08975565761239146, 4.553111884796069653, -1.104383381494805194 ) ) ;
#130 = AXIS2_PLACEMENT_3D ( 'NONE', #44635, #24432, #70302 ) ;
#131 = CARTESIAN_POINT ( 'NONE',  ( 40.00000000000000000, 34.50097838251096505, -74.68683674778877446 ) ) ;
#132 = CARTESIAN_POINT ( 'NONE',  ( -18.04142135623730780, -3.469446951953613794E-15, 27.19349999999998957 ) ) ;
#133 = DIRECTION ( 'NONE',  ( 0.000000000000000000, 0.000000000000000000, 1.000000000000000000 ) ) ;
#134 =( BOUNDED_CURVE ( )  B_SPLINE_CURVE ( 3, ( #41664, #67330, #4924, #49200 ),
 .UNSPECIFIED., .F., .F. ) 
 B_SPLINE_CURVE_WITH_KNOTS ( ( 4, 4 ),
 ( 6.261236928783832312, 6.282764203802227776 ),
 .UNSPECIFIED. ) 
 CURVE ( )  GEOMETRIC_REPRESENTATION_ITEM ( )  RATIONAL_B_SPLINE_CURVE ( ( 1.000000000000000000, 0.9999613817420384132, 0.9999613817420384132, 1.000000000000000000 ) ) 
 REPRESENTATION_ITEM ( '' )  );
#135 = DIRECTION ( 'NONE',  ( 0.000000000000000000, 0.000000000000000000, 1.000000000000000000 ) ) ;
#136 = VECTOR ( 'NONE', #69567, 1000.000000000000000 ) ;
#137 = CARTESIAN_POINT ( 'NONE',  ( -0.2470891883336230332, -1.394598242032202950, -8.320940229679335332 ) ) ;
#138 = CARTESIAN_POINT ( 'NONE',  ( -7.498628464725261900, -8.110795577041994164, -0.07640012303124270321 ) ) ;
#139 = CYLINDRICAL_SURFACE ( 'NONE', #37666, 2.000000000000001776 ) ;
#140 = LINE ( 'NONE', #70882, #15410 ) ;
#141 = CARTESIAN_POINT ( 'NONE',  ( 6.967838193968264093, 30.49417132597708857, -7.129236366547716308 ) ) ;
#142 = ORIENTED_EDGE ( 'NONE', *, *, #16074, .T. ) ;
#143 = CARTESIAN_POINT ( 'NONE',  ( -16.93594565920825445, 2.599999999989754063, 40.81394302504623539 ) ) ;
#144 = ORIENTED_EDGE ( 'NONE', *, *, #33095, .F. ) ;
#145 = CARTESIAN_POINT ( 'NONE',  ( 1.150000200706073894, 2.704441311841202289, -6.490012976448634063 ) ) ;
#146 = EDGE_CURVE ( 'NONE', #6924, #28805, #16135, .T. ) ;
#147 = ORIENTED_EDGE ( 'NONE', *, *, #33535, .T. ) ;
#148 = CARTESIAN_POINT ( 'NONE',  ( -14.60183369564528277, 2.399999999999999911, 39.42836910326495570 ) ) ;
#149 = CARTESIAN_POINT ( 'NONE',  ( -16.48316399485675632, 6.757752106290958238, -5.385883420958765377 ) ) ;
#150 = LINE ( 'NONE', #64163, #12255 ) ;
#151 = CARTESIAN_POINT ( 'NONE',  ( 8.400000000000002132, 10.00000000000000000, 3.000000000000000000 ) ) ;
#152 = CARTESIAN_POINT ( 'NONE',  ( 0.000000000000000000, 23.00000000000000000, 0.000000000000000000 ) ) ;
#153 = EDGE_CURVE ( 'NONE', #69507, #55651, #47195, .T. ) ;
#154 = CARTESIAN_POINT ( 'NONE',  ( -22.70012759128400859, 1.004447739065977840, -5.076124294375943258 ) ) ;
#155 = CYLINDRICAL_SURFACE ( 'NONE', #58994, 0.1000000000000002554 ) ;
#156 = CARTESIAN_POINT ( 'NONE',  ( -13.20001700260638877, -4.598765439793805143, 36.50000000000000000 ) ) ;
#157 = ORIENTED_EDGE ( 'NONE', *, *, #29462, .T. ) ;
#158 = DIRECTION ( 'NONE',  ( 0.000000000000000000, 0.000000000000000000, 1.000000000000000000 ) ) ;
#159 = ORIENTED_EDGE ( 'NONE', *, *, #70524, .F. ) ;
#160 = CARTESIAN_POINT ( 'NONE',  ( -1.048155159373415302, 1.829591166069288732E-16, -16.07384537119859758 ) ) ;
#161 = FACE_OUTER_BOUND ( 'NONE', #65537, .T. ) ;
#162 = CARTESIAN_POINT ( 'NONE',  ( -6.893111216861295354, 7.473762728582069137, 0.4767588096583469381 ) ) ;
#163 = CARTESIAN_POINT ( 'NONE',  ( -9.055704566338761197, 7.799720138127028690, 5.303198272224554088 ) ) ;
#164 = PERSON_AND_ORGANIZATION_ROLE ( 'design_supplier' ) ;
#165 = CARTESIAN_POINT ( 'NONE',  ( 1.716138318512880678, 30.00642739558730554, -1.737826800912142255 ) ) ;
#166 = AXIS2_PLACEMENT_3D ( 'NONE', #26274, #33855, #52816 ) ;
#167 = CARTESIAN_POINT ( 'NONE',  ( 3.816595777068931827, 26.30490748023291303, -1.621545014588137379 ) ) ;
#168 = CARTESIAN_POINT ( 'NONE',  ( -0.08189712442333831055, 6.623178698024200450, 37.39236071800011274 ) ) ;
#169 = CARTESIAN_POINT ( 'NONE',  ( 3.064416751145656370, 4.104441311840999695, -9.505889913607401098 ) ) ;
#170 = CARTESIAN_POINT ( 'NONE',  ( -10.88627795855775204, 5.500000000000000000, 2.218695867648590170 ) ) ;
#171 = ORIENTED_EDGE ( 'NONE', *, *, #43296, .F. ) ;
#172 = CIRCLE ( 'NONE', #21725, 0.1000000000000003664 ) ;
#173 = ORIENTED_EDGE ( 'NONE', *, *, #55604, .F. ) ;
#174 = CARTESIAN_POINT ( 'NONE',  ( 1.149999999999999689, 2.704441311765873213, -5.274264068643246262 ) ) ;
#175 = DIRECTION ( 'NONE',  ( -1.000000000000000000, 0.000000000000000000, -0.000000000000000000 ) ) ;
#176 = CARTESIAN_POINT ( 'NONE',  ( -0.7868502146301468159, -1.231389530864116733, -8.003749120306395071 ) ) ;
#177 = COORDINATED_UNIVERSAL_TIME_OFFSET ( 8, 0, .BEHIND. ) ;
#178 = ORIENTED_EDGE ( 'NONE', *, *, #3097, .T. ) ;
#179 = CARTESIAN_POINT ( 'NONE',  ( 3.450000000000000178, 2.004441311841000051, -7.737856444554999769 ) ) ;
#180 = EDGE_CURVE ( 'NONE', #22050, #70035, #15991, .T. ) ;
#181 = CC_DESIGN_APPROVAL ( #71924, ( #14977 ) ) ;
#182 = CARTESIAN_POINT ( 'NONE',  ( -8.907120146881622347, 6.746654959660951079, -0.008853448255269461692 ) ) ;
#183 = AXIS2_PLACEMENT_3D ( 'NONE', #13515, #33734, #40040 ) ;
#184 = EDGE_LOOP ( 'NONE', ( #75997, #49201, #15072, #66909 ) ) ;
#185 = ORIENTED_EDGE ( 'NONE', *, *, #71993, .T. ) ;
#186 = ORIENTED_EDGE ( 'NONE', *, *, #43948, .T. ) ;
#187 = DIRECTION ( 'NONE',  ( 0.000000000000000000, 0.000000000000000000, 1.000000000000000000 ) ) ;
#188 = EDGE_CURVE ( 'NONE', #5377, #29241, #41730, .T. ) ;
#189 = FACE_OUTER_BOUND ( 'NONE', #68451, .T. ) ;
#190 = EDGE_CURVE ( 'NONE', #7487, #67231, #16816, .T. ) ;
#191 = CARTESIAN_POINT ( 'NONE',  ( -0.6874485319719273457, 1.448383438436672721, -8.021657192267875658 ) ) ;
#192 = EDGE_CURVE ( 'NONE', #51049, #82119, #25305, .T. ) ;
#193 = CARTESIAN_POINT ( 'NONE',  ( -19.00000000000000000, -2.000000000000000000, 40.00000000000000000 ) ) ;
#194 = B_SPLINE_CURVE_WITH_KNOTS ( 'NONE', 3,
 ( #53105, #78763, #46771, #54759 ),
 .UNSPECIFIED., .F., .F.,
 ( 4, 4 ),
 ( 0.000000000000000000, 1.000000000000000000 ),
 .UNSPECIFIED. ) ;
#195 = ORIENTED_EDGE ( 'NONE', *, *, #48851, .T. ) ;
#196 = EDGE_CURVE ( 'NONE', #26776, #54233, #55600, .T. ) ;
#197 = FACE_OUTER_BOUND ( 'NONE', #2793, .T. ) ;
#198 = CARTESIAN_POINT ( 'NONE',  ( -12.33689471707111096, 7.576948532535333847, 0.7709788626689202395 ) ) ;
#200 = ADVANCED_FACE ( 'NONE', ( #60663 ), #21918, .T. ) ;
#199 = VERTEX_POINT ( 'NONE', #79601 ) ;
#201 = ORIENTED_EDGE ( 'NONE', *, *, #31687, .T. ) ;
#202 = DIRECTION ( 'NONE',  ( 0.01706159754485928048, -0.9998544403508028422, 0.000000000000000000 ) ) ;
#203 = DIRECTION ( 'NONE',  ( 0.000000000000000000, 0.000000000000000000, -1.000000000000000000 ) ) ;
#204 = CARTESIAN_POINT ( 'NONE',  ( -0.3693591985021708046, 1.274056441241526283, -8.328108768933240924 ) ) ;
#205 = CARTESIAN_POINT ( 'NONE',  ( -2.069132141837620509, -7.673758185220906469, -0.2325453688023346732 ) ) ;
#206 = FACE_OUTER_BOUND ( 'NONE', #10920, .T. ) ;
#207 = CARTESIAN_POINT ( 'NONE',  ( -12.43410038096308767, -6.750922721900924905, -0.01686458446461962246 ) ) ;
#208 = CARTESIAN_POINT ( 'NONE',  ( 1.083200471018435529, 0.1172556425388909807, -14.99410902475742091 ) ) ;
#209 = DIRECTION ( 'NONE',  ( 0.000000000000000000, -1.000000000000000000, 0.000000000000000000 ) ) ;
#210 = DIRECTION ( 'NONE',  ( -0.000000000000000000, -1.000000000000000000, -0.000000000000000000 ) ) ;
#211 = CARTESIAN_POINT ( 'NONE',  ( -10.10892607697000045, 5.093014887806002200, 0.0005097200115430000275 ) ) ;
#212 = CARTESIAN_POINT ( 'NONE',  ( -11.46104534173094969, 6.049999999999998934, 0.6956055358477117867 ) ) ;
#213 = LINE ( 'NONE', #57522, #38420 ) ;
#214 = DIRECTION ( 'NONE',  ( 0.000000000000000000, 0.000000000000000000, 1.000000000000000000 ) ) ;
#215 = CARTESIAN_POINT ( 'NONE',  ( -12.41415844259786461, 6.986450650752848546, -1.028142236311381241 ) ) ;
#216 = ORIENTED_EDGE ( 'NONE', *, *, #29922, .F. ) ;
#217 = PLANE ( 'NONE',  #76261 ) ;
#218 = CARTESIAN_POINT ( 'NONE',  ( -0.01239759083217974178, -6.725272754716708157, 35.99233531222898819 ) ) ;
#219 = CARTESIAN_POINT ( 'NONE',  ( -2.218968777978789664, 7.604213356450111760, 35.87234569404638762 ) ) ;
#220 = CARTESIAN_POINT ( 'NONE',  ( -12.55791500972216745, 6.287769377319308184, 37.53924025224937822 ) ) ;
#221 = VERTEX_POINT ( 'NONE', #72879 ) ;
#222 = EDGE_LOOP ( 'NONE', ( #72882, #11288, #39079 ) ) ;
#223 = DIRECTION ( 'NONE',  ( 0.000000000000000000, 0.000000000000000000, -1.000000000000000000 ) ) ;
#224 = CARTESIAN_POINT ( 'NONE',  ( -8.098067940580999993E-05, 7.156743233450000297, 0.6846733986637000280 ) ) ;
#225 = VECTOR ( 'NONE', #6996, 1000.000000000000000 ) ;
#226 = CARTESIAN_POINT ( 'NONE',  ( -13.54721103040501617, 6.303997562501964858, -0.4277686412387760595 ) ) ;
#227 = ORIENTED_EDGE ( 'NONE', *, *, #3196, .T. ) ;
#228 = CARTESIAN_POINT ( 'NONE',  ( -14.13453241768123725, -4.980703381805028584, 37.57460112539526875 ) ) ;
#229 = CARTESIAN_POINT ( 'NONE',  ( -12.50321355431628412, -5.806156473503532922, -1.176106762827994201 ) ) ;
#230 = DIRECTION ( 'NONE',  ( 0.000000000000000000, 0.000000000000000000, 1.000000000000000000 ) ) ;
#231 = DIRECTION ( 'NONE',  ( 0.000000000000000000, 0.2806910490145222981, -0.9597981740986627486 ) ) ;
#232 = AXIS2_PLACEMENT_3D ( 'NONE', #77897, #33258, #26966 ) ;
#233 = CARTESIAN_POINT ( 'NONE',  ( 4.498371023988000594, 26.35858933431000040, -1.531699075044000047 ) ) ;
#234 = PLANE ( 'NONE',  #63349 ) ;
#235 = DIRECTION ( 'NONE',  ( -0.000000000000000000, -0.1097595174103492693, 0.9939581723281153414 ) ) ;
#236 = EDGE_CURVE ( 'NONE', #73103, #27347, #28073, .T. ) ;
#237 = CARTESIAN_POINT ( 'NONE',  ( 2.652517719378400862, 28.81681930887662446, -7.324995081819029252 ) ) ;
#238 = EDGE_LOOP ( 'NONE', ( #11018, #52381, #35610, #14476 ) ) ;
#239 = DIRECTION ( 'NONE',  ( -0.000000000000000000, -1.000000000000000000, -0.000000000000000000 ) ) ;
#240 = ORIENTED_EDGE ( 'NONE', *, *, #27206, .T. ) ;
#241 = LINE ( 'NONE', #6968, #25477 ) ;
#242 = EDGE_CURVE ( 'NONE', #75880, #75597, #14515, .T. ) ;
#243 = CARTESIAN_POINT ( 'NONE',  ( -13.74514448823075874, 6.230830855880340913, -0.2113285873997125253 ) ) ;
#244 = CARTESIAN_POINT ( 'NONE',  ( -4.510638296604000175, 7.599999999999999645, 19.91666698455999907 ) ) ;
#245 = ORIENTED_EDGE ( 'NONE', *, *, #34511, .F. ) ;
#246 = EDGE_CURVE ( 'NONE', #14905, #32373, #42133, .T. ) ;
#247 = CARTESIAN_POINT ( 'NONE',  ( -16.00000000000000000, 3.425000000000000266, 25.98699999999999832 ) ) ;
#248 = VECTOR ( 'NONE', #14528, 1000.000000000000114 ) ;
#249 = CARTESIAN_POINT ( 'NONE',  ( 5.765867174817603136, 27.47034036809571234, -7.325000000000000178 ) ) ;
#250 = CARTESIAN_POINT ( 'NONE',  ( 3.449999812254500142, 1.704441311841117690, -7.737856444554999769 ) ) ;
#251 = CARTESIAN_POINT ( 'NONE',  ( -10.09999999999999964, -8.148703605532846339, -0.3124463894575123524 ) ) ;
#252 = CARTESIAN_POINT ( 'NONE',  ( 2.500000000000000444, 17.49492030252532970, -8.171515578997301077 ) ) ;
#253 = CARTESIAN_POINT ( 'NONE',  ( -10.52382893451561330, 6.050000000000000711, 0.7044659797108187016 ) ) ;
#254 = CARTESIAN_POINT ( 'NONE',  ( 4.450000000000000178, 1.604441312157000032, -4.450000000000000178 ) ) ;
#255 = CARTESIAN_POINT ( 'NONE',  ( -0.1488285224288740660, 7.350658546189149156, 35.49612732775729995 ) ) ;
#256 = CARTESIAN_POINT ( 'NONE',  ( 24.50000000000000000, 18.39933205171826813, -2.543907759752700226 ) ) ;
#257 = CARTESIAN_POINT ( 'NONE',  ( 1.672815078551999735, 26.25424628198999599, -3.772653609116999984 ) ) ;
#258 = FACE_OUTER_BOUND ( 'NONE', #31393, .T. ) ;
#259 = ORIENTED_EDGE ( 'NONE', *, *, #8133, .T. ) ;
#260 = CARTESIAN_POINT ( 'NONE',  ( 2.741643561456219569, 0.2458616706292314491, 0.2568657326433247401 ) ) ;
#261 = EDGE_LOOP ( 'NONE', ( #31141, #5884, #64264, #2981 ) ) ;
#262 = CARTESIAN_POINT ( 'NONE',  ( -0.5223109676224831910, -6.526691667585015288, 36.49968053063434326 ) ) ;
#263 = DATE_AND_TIME ( #75277, #72525 ) ;
#264 = CARTESIAN_POINT ( 'NONE',  ( 28.50000000000000000, 33.95218079545922052, -69.71704588614821319 ) ) ;
#265 = B_SPLINE_CURVE_WITH_KNOTS ( 'NONE', 3,
 ( #32494, #11417, #51452, #25758 ),
 .UNSPECIFIED., .F., .F.,
 ( 4, 4 ),
 ( 0.000000000000000000, 2.074035852255067536E-05 ),
 .UNSPECIFIED. ) ;
#266 = PLANE ( 'NONE',  #18480 ) ;
#267 = ORIENTED_EDGE ( 'NONE', *, *, #78319, .F. ) ;
#268 = DIRECTION ( 'NONE',  ( -0.8660254037844379305, 0.000000000000000000, 0.5000000000000012212 ) ) ;
#269 = VERTEX_POINT ( 'NONE', #35797 ) ;
#270 = ORIENTED_EDGE ( 'NONE', *, *, #13963, .F. ) ;
#271 = ORIENTED_EDGE ( 'NONE', *, *, #12553, .T. ) ;
#272 = CARTESIAN_POINT ( 'NONE',  ( 1.099999999999999201, 7.661856095831490521, 36.41842641641508749 ) ) ;
#273 = DIRECTION ( 'NONE',  ( -0.2819452235938627038, 0.08060843353087432384, 0.9560382687614056296 ) ) ;
#274 = CARTESIAN_POINT ( 'NONE',  ( -12.21660081682303911, 6.534279945260957234, 37.59433560933909035 ) ) ;
#275 = CARTESIAN_POINT ( 'NONE',  ( -0.4055401285571514358, 6.351461288116588833, 0.1146304411028707393 ) ) ;
#276 = CARTESIAN_POINT ( 'NONE',  ( -3.842843616536402163, 7.801163030613628813, 30.67593884478875310 ) ) ;
#277 = CARTESIAN_POINT ( 'NONE',  ( -16.99999999984666843, 5.600000000000000533, 35.50999999999999801 ) ) ;
#278 = ORIENTED_EDGE ( 'NONE', *, *, #72128, .T. ) ;
#279 = CARTESIAN_POINT ( 'NONE',  ( -13.91672139057522806, -5.611116831899048307, -0.7997029373547577258 ) ) ;
#280 = ORIENTED_EDGE ( 'NONE', *, *, #28001, .F. ) ;
#281 = CARTESIAN_POINT ( 'NONE',  ( -9.813159600982041653, 6.499999933471004354, -1.065031421717378635 ) ) ;
#282 = CIRCLE ( 'NONE', #24539, 1.399999999999998579 ) ;
#283 = ORIENTED_EDGE ( 'NONE', *, *, #31826, .F. ) ;
#284 = VERTEX_POINT ( 'NONE', #29489 ) ;
#285 = CARTESIAN_POINT ( 'NONE',  ( -12.74380918880648750, -8.218719168592558688, 36.62096239828473188 ) ) ;
#286 = CARTESIAN_POINT ( 'NONE',  ( -10.50000000000000178, 0.000000000000000000, -2.100000000000000977 ) ) ;
#287 = CARTESIAN_POINT ( 'NONE',  ( -13.01313897505258588, 4.673168124187757400, 36.49999999999999289 ) ) ;
#288 = CARTESIAN_POINT ( 'NONE',  ( -13.09944487883142195, -6.750136799379818697, 0.8691004269455271380 ) ) ;
#289 = AXIS2_PLACEMENT_3D ( 'NONE', #20964, #20155, #72777 ) ;
#290 = EDGE_CURVE ( 'NONE', #70702, #23576, #73280, .T. ) ;
#291 = DIRECTION ( 'NONE',  ( 0.000000000000000000, 0.000000000000000000, -1.000000000000000000 ) ) ;
#292 = CARTESIAN_POINT ( 'NONE',  ( -2.967451171022152057, 6.499137252267511933, -1.099999867083272687 ) ) ;
#293 = ORIENTED_EDGE ( 'NONE', *, *, #73625, .T. ) ;
#294 = CARTESIAN_POINT ( 'NONE',  ( -7.404255390167143069, 7.599999999999999645, 26.58333349227996223 ) ) ;
#295 = CARTESIAN_POINT ( 'NONE',  ( 2.489277817542857818, 2.745862573421882669, -0.8274416081632182118 ) ) ;
#296 = EDGE_CURVE ( 'NONE', #45370, #27068, #29537, .T. ) ;
#297 = ORIENTED_EDGE ( 'NONE', *, *, #46774, .F. ) ;
#298 = CARTESIAN_POINT ( 'NONE',  ( -6.042553186416999900, 7.500000000000000000, 7.000000000000000000 ) ) ;
#299 = DIRECTION ( 'NONE',  ( -1.000000000000000000, -0.000000000000000000, -0.000000000000000000 ) ) ;
#300 = LINE ( 'NONE', #13354, #20189 ) ;
#301 = DIRECTION ( 'NONE',  ( 0.000000000000000000, 0.000000000000000000, -1.000000000000000000 ) ) ;
#302 = CARTESIAN_POINT ( 'NONE',  ( 7.150000000000000355, 1.604441311840999917, -7.172131517762997177 ) ) ;
#303 = EDGE_LOOP ( 'NONE', ( #49980, #27122, #1850, #36386 ) ) ;
#304 = LINE ( 'NONE', #31102, #51034 ) ;
#305 = CARTESIAN_POINT ( 'NONE',  ( 7.361018140414878452, 26.36736492058354742, -2.184593691619782785 ) ) ;
#306 = CARTESIAN_POINT ( 'NONE',  ( 4.151333707883971158, 31.83304553734625486, -3.796553263866520034 ) ) ;
#307 = FACE_OUTER_BOUND ( 'NONE', #19815, .T. ) ;
#308 = LINE ( 'NONE', #32757, #47831 ) ;
#309 = CARTESIAN_POINT ( 'NONE',  ( -7.404255390167000073, 7.500000000000000000, 15.25000000000000000 ) ) ;
#310 = CARTESIAN_POINT ( 'NONE',  ( 0.1672318087527479291, -1.336539151395779390, -8.049271002750527870 ) ) ;
#311 = CARTESIAN_POINT ( 'NONE',  ( 3.064416751145670137, 4.104441311840998807, 0.6058899136074124003 ) ) ;
#312 = CARTESIAN_POINT ( 'NONE',  ( -13.68115138467143588, 6.047562499258837931, -0.07788309914484387031 ) ) ;
#313 = ORIENTED_EDGE ( 'NONE', *, *, #31481, .T. ) ;
#314 = DIRECTION ( 'NONE',  ( 0.000000000000000000, 0.000000000000000000, 1.000000000000000000 ) ) ;
#315 = CARTESIAN_POINT ( 'NONE',  ( -14.62538880283663012, -2.505075532396457305, 40.41447251311050337 ) ) ;
#316 = FACE_OUTER_BOUND ( 'NONE', #51705, .T. ) ;
#317 = CARTESIAN_POINT ( 'NONE',  ( -5.553957128771476626, 7.777127934411081966, 33.30573219706370480 ) ) ;
#318 = ORIENTED_EDGE ( 'NONE', *, *, #45222, .T. ) ;
#319 = CARTESIAN_POINT ( 'NONE',  ( 1.050000000000000044, 0.1513584803514000376, -7.131883666942999689 ) ) ;
#320 = EDGE_CURVE ( 'NONE', #42363, #45351, #77318, .T. ) ;
#321 = CARTESIAN_POINT ( 'NONE',  ( -13.49088779210136479, 4.441683191713691414, -1.099046294411527125 ) ) ;
#322 = DIRECTION ( 'NONE',  ( -1.000000000000000000, 0.000000000000000000, -1.156482317317874437E-16 ) ) ;
#323 = CARTESIAN_POINT ( 'NONE',  ( -22.36240700509106816, 2.333141975826809933, -4.750845169933911372 ) ) ;
#324 = DIRECTION ( 'NONE',  ( -0.000000000000000000, 1.000000000000000000, -0.000000000000000000 ) ) ;
#325 = CARTESIAN_POINT ( 'NONE',  ( -13.04586921239825159, 5.047973557951080714, 0.03526814636626732918 ) ) ;
#326 = CARTESIAN_POINT ( 'NONE',  ( 1.099999999999999645, -21.31449016414049780, 13.17402048916975055 ) ) ;
#327 = EDGE_LOOP ( 'NONE', ( #6223, #33774, #53614, #67295 ) ) ;
#328 = CARTESIAN_POINT ( 'NONE',  ( -12.37315465566082295, 6.135320458211813488, 36.43148366425643303 ) ) ;
#329 = ORIENTED_EDGE ( 'NONE', *, *, #65210, .F. ) ;
#330 = CARTESIAN_POINT ( 'NONE',  ( -20.55076422708464889, 4.101758430928480692, 29.37710070887839109 ) ) ;
#331 = CARTESIAN_POINT ( 'NONE',  ( -13.75599077643586199, 6.142127916835212531, -0.3085743112708352331 ) ) ;
#332 = LINE ( 'NONE', #59716, #36159 ) ;
#333 = CARTESIAN_POINT ( 'NONE',  ( -12.55895012832767321, -6.250000000146986423, 36.46242391060567911 ) ) ;
#334 = ORIENTED_EDGE ( 'NONE', *, *, #81519, .T. ) ;
#335 = EDGE_CURVE ( 'NONE', #36864, #14855, #77902, .T. ) ;
#336 = CARTESIAN_POINT ( 'NONE',  ( -0.09235640320251978230, 1.437694912476347842, -8.080517378065360745 ) ) ;
#337 = CIRCLE ( 'NONE', #13867, 0.3999999999999999667 ) ;
#338 = DIRECTION ( 'NONE',  ( 1.000000000000000000, 0.000000000000000000, 0.000000000000000000 ) ) ;
#339 = CARTESIAN_POINT ( 'NONE',  ( -1.513868416934153860, 20.60000000000000142, 0.4037807576626176176 ) ) ;
#340 = CARTESIAN_POINT ( 'NONE',  ( -15.66515242403801444, 6.766367898343728982, -5.383458651197148725 ) ) ;
#341 = LINE ( 'NONE', #51759, #54083 ) ;
#342 = DIRECTION ( 'NONE',  ( -1.000000000000000000, 0.000000000000000000, -0.000000000000000000 ) ) ;
#343 = CARTESIAN_POINT ( 'NONE',  ( -0.1256210560752821226, 8.024770358229460498, -0.2828269690415475823 ) ) ;
#344 = CARTESIAN_POINT ( 'NONE',  ( -6.991071500945220230, -6.499999934118858569, -1.096442323728461510 ) ) ;
#345 = CARTESIAN_POINT ( 'NONE',  ( -7.252382127193965466, 8.576266213498179525, 0.9103171157250644629 ) ) ;
#346 = CARTESIAN_POINT ( 'NONE',  ( 3.450003388058374476, 2.704441311845475315, -1.001556111738699961 ) ) ;
#347 = ORIENTED_EDGE ( 'NONE', *, *, #38470, .T. ) ;
#348 = DIRECTION ( 'NONE',  ( 0.000000000000000000, 1.000000000000000000, -0.000000000000000000 ) ) ;
#349 = APPROVAL_ROLE ( '' ) ;
#350 = CARTESIAN_POINT ( 'NONE',  ( -17.71832011913372895, -6.553724658851455942, -4.364544750814908447 ) ) ;
#351 = CARTESIAN_POINT ( 'NONE',  ( -1.637815051371951824, 7.623788932591520684, 4.590818335063452160 ) ) ;
#352 = CYLINDRICAL_SURFACE ( 'NONE', #22467, 1.800000000000000044 ) ;
#353 = ORIENTED_EDGE ( 'NONE', *, *, #49869, .F. ) ;
#354 =( BOUNDED_SURFACE ( )  B_SPLINE_SURFACE ( 3, 3, ( 
 ( #14950, #25951, #65108, #51651 ),
 ( #8204, #27597, #33932, #20032 ),
 ( #71824, #7358, #32692, #78548 ),
 ( #40668, #77308, #33088, #65509 ) ),
 .UNSPECIFIED., .F., .F., .F. ) 
 B_SPLINE_SURFACE_WITH_KNOTS ( ( 4, 4 ),
 ( 4, 4 ),
 ( 0.000000000000000000, 1.000000000000000000 ),
 ( 0.000000000000000000, 1.000000000000000000 ),
 .UNSPECIFIED. ) 
 GEOMETRIC_REPRESENTATION_ITEM ( )  RATIONAL_B_SPLINE_SURFACE ( (
 ( 1.000000000000000000, 0.8047378541243652705, 0.8047378541243652705, 1.000000000000000000),
 ( 0.8025104236213201903, 0.6458105162174565539, 0.6458105162174565539, 0.8025104236213201903),
 ( 0.8025104236213201903, 0.6458105162174565539, 0.6458105162174565539, 0.8025104236213201903),
 ( 1.000000000000000000, 0.8047378541243652705, 0.8047378541243652705, 1.000000000000000000) ) ) 
 REPRESENTATION_ITEM ( '' )  SURFACE ( )  );
#355 = ORIENTED_EDGE ( 'NONE', *, *, #43678, .T. ) ;
#356 = CARTESIAN_POINT ( 'NONE',  ( -0.8992952413878315676, -0.1477055526090303161, -18.03984906836199187 ) ) ;
#357 = ORIENTED_EDGE ( 'NONE', *, *, #50138, .F. ) ;
#358 = CARTESIAN_POINT ( 'NONE',  ( -13.65333595228153207, -2.599999999999999645, 40.76819994406715608 ) ) ;
#359 = LINE ( 'NONE', #12586, #2361 ) ;
#360 = APPROVAL_STATUS ( 'not_yet_approved' ) ;
#361 = DIRECTION ( 'NONE',  ( 0.000000000000000000, 0.000000000000000000, 1.000000000000000000 ) ) ;
#362 = CARTESIAN_POINT ( 'NONE',  ( -0.8894094317803268313, -7.429244586675439521, -0.8838562683007237242 ) ) ;
#363 = CARTESIAN_POINT ( 'NONE',  ( -9.562843175007554208, 7.796583211583576478, 22.88277617382004792 ) ) ;
#364 = DIRECTION ( 'NONE',  ( -0.000000000000000000, -1.000000000000000000, -0.000000000000000000 ) ) ;
#365 = ORIENTED_EDGE ( 'NONE', *, *, #63829, .F. ) ;
#366 = CARTESIAN_POINT ( 'NONE',  ( -12.61773626682817984, -4.291451329308077156, -1.096446657168765437 ) ) ;
#367 = CARTESIAN_POINT ( 'NONE',  ( 1.360392002515252940, 4.204459732432582086, -10.34614836407845928 ) ) ;
#368 = COORDINATED_UNIVERSAL_TIME_OFFSET ( 8, 0, .BEHIND. ) ;
#369 = ORIENTED_EDGE ( 'NONE', *, *, #4772, .F. ) ;
#370 = CARTESIAN_POINT ( 'NONE',  ( -13.04911459933325801, -6.615098963654864939, 37.34360653509582306 ) ) ;
#371 = FACE_OUTER_BOUND ( 'NONE', #63540, .T. ) ;
#372 = CARTESIAN_POINT ( 'NONE',  ( -6.899986996152109420, 7.449340440371893024, 0.6208426685122522271 ) ) ;
#373 = DIRECTION ( 'NONE',  ( -0.3977475644174283675, -0.7071067811865556774, -0.5846339666834217130 ) ) ;
#374 = VERTEX_POINT ( 'NONE', #39040 ) ;
#375 = ADVANCED_FACE ( 'NONE', ( #45339 ), #67782, .T. ) ;
#376 = LINE ( 'NONE', #26093, #58107 ) ;
#377 = CARTESIAN_POINT ( 'NONE',  ( -1.950000000000000400, -5.999999999999999112, 25.00235987755982237 ) ) ;
#378 = CARTESIAN_POINT ( 'NONE',  ( -13.56125770509196826, -6.287232597276478430, -0.4058183952395464367 ) ) ;
#379 = ADVANCED_FACE ( 'NONE', ( #74937 ), #6508, .T. ) ;
#380 = CARTESIAN_POINT ( 'NONE',  ( -8.909780895831517000, 7.209599012281977970, 0.2185920855929505691 ) ) ;
#381 = CARTESIAN_POINT ( 'NONE',  ( 40.00000000000000000, 2.000000000000001776, -29.99999999999992184 ) ) ;
#382 = CARTESIAN_POINT ( 'NONE',  ( 0.3279750489120042412, 1.363089772487513063, -8.495613442314581931 ) ) ;
#383 = CARTESIAN_POINT ( 'NONE',  ( -13.05095783110911611, -6.251827479205480209, -0.7775038423724460745 ) ) ;
#384 = DIRECTION ( 'NONE',  ( -0.000000000000000000, -1.000000000000000000, -0.000000000000000000 ) ) ;
#385 = ORIENTED_EDGE ( 'NONE', *, *, #12403, .T. ) ;
#386 = VERTEX_POINT ( 'NONE', #64273 ) ;
#387 = AXIS2_PLACEMENT_3D ( 'NONE', #37207, #51815, #16976 ) ;
#388 = EDGE_CURVE ( 'NONE', #35399, #75784, #55094, .T. ) ;
#389 = DIRECTION ( 'NONE',  ( 1.000000000000000000, -0.000000000000000000, 0.000000000000000000 ) ) ;
#390 = LINE ( 'NONE', #26962, #81962 ) ;
#391 = VECTOR ( 'NONE', #71096, 1000.000000000000000 ) ;
#392 = CARTESIAN_POINT ( 'NONE',  ( 6.976169780460000247, 26.16443744915000025, -3.086950368007000289 ) ) ;
#393 = DIRECTION ( 'NONE',  ( 0.000000000000000000, 0.000000000000000000, 1.000000000000000000 ) ) ;
#394 = EDGE_CURVE ( 'NONE', #17346, #11125, #59127, .T. ) ;
#395 = CARTESIAN_POINT ( 'NONE',  ( -10.04763974097607182, 6.875235896761773269, -0.1000000274376705717 ) ) ;
#396 = DIRECTION ( 'NONE',  ( 0.000000000000000000, 0.000000000000000000, 1.000000000000000000 ) ) ;
#397 = EDGE_LOOP ( 'NONE', ( #7819, #38319, #52201, #7727 ) ) ;
#398 = ORIENTED_EDGE ( 'NONE', *, *, #10191, .F. ) ;
#399 = CARTESIAN_POINT ( 'NONE',  ( 3.000000000000000444, -1.550000000000000044, -1.047444401652940164E-14 ) ) ;
#400 = CARTESIAN_POINT ( 'NONE',  ( 5.465873816070481617, 1.604441311840999917, -8.318850008700570342 ) ) ;
#401 = CARTESIAN_POINT ( 'NONE',  ( -1.369309891184399275, 7.530299422682976029, 37.26680805089883819 ) ) ;
#402 = CC_DESIGN_PERSON_AND_ORGANIZATION_ASSIGNMENT ( #74149, #56023, ( #34980 ) ) ;
#403 = ADVANCED_FACE ( 'NONE', ( #75769 ), #56440, .T. ) ;
#404 = CARTESIAN_POINT ( 'NONE',  ( -6.908537444350839607, 7.795238930196726201, 32.09987744367975893 ) ) ;
#405 = ORIENTED_EDGE ( 'NONE', *, *, #64432, .F. ) ;
#406 = CARTESIAN_POINT ( 'NONE',  ( -13.77626432555587144, 6.264161219018775206, 36.55649115313414654 ) ) ;
#407 = LINE ( 'NONE', #25295, #77687 ) ;
#408 = CARTESIAN_POINT ( 'NONE',  ( -13.53266525686831478, 5.069880864422366074, 37.54244393391783774 ) ) ;
#409 = EDGE_CURVE ( 'NONE', #11125, #47778, #80604, .T. ) ;
#410 = CARTESIAN_POINT ( 'NONE',  ( -12.39774980392745540, 6.173630475884952951, -1.066665836501913045 ) ) ;
#411 = FACE_OUTER_BOUND ( 'NONE', #47577, .T. ) ;
#412 = CARTESIAN_POINT ( 'NONE',  ( -15.98115072313371243, -1.999911174217898990, 26.02842135623730968 ) ) ;
#413 = VERTEX_POINT ( 'NONE', #50111 ) ;
#414 = CARTESIAN_POINT ( 'NONE',  ( -22.30352388946946363, 2.797957780365934788, 26.77861051278403437 ) ) ;
#415 = CARTESIAN_POINT ( 'NONE',  ( 2.098997742768643704, 26.20443686541476325, -6.370218937102669621 ) ) ;
#416 = CARTESIAN_POINT ( 'NONE',  ( 7.717088607594870808, 3.404441311841000406, -1.428637388507438377 ) ) ;
#417 = CARTESIAN_POINT ( 'NONE',  ( -11.00000000000000000, 5.650000000000000355, 1.500000000000000000 ) ) ;
#418 = CARTESIAN_POINT ( 'NONE',  ( -13.74999999932333772, -4.499731398361450196, 36.59995163003703311 ) ) ;
#419 = CARTESIAN_POINT ( 'NONE',  ( -1.018339015707999673, -6.882339081814000004, -0.07371564783167999790 ) ) ;
#420 = MANIFOLD_SOLID_BREP ( 'Cut-Extrude3', #28316 ) ;
#421 = DIRECTION ( 'NONE',  ( -0.000000000000000000, -0.2806910490145222981, 0.9597981740986627486 ) ) ;
#422 = CARTESIAN_POINT ( 'NONE',  ( -18.19994601648686938, 0.9596635066772811751, 27.19350000000000733 ) ) ;
#423 = CARTESIAN_POINT ( 'NONE',  ( -4.510638296604000175, 7.500000000000000000, 27.66666650772000224 ) ) ;
#424 = CARTESIAN_POINT ( 'NONE',  ( -9.663905046911125396, 8.177928303664414145, -0.1209647883712349214 ) ) ;
#425 = LINE ( 'NONE', #69964, #67098 ) ;
#426 = FACE_OUTER_BOUND ( 'NONE', #58487, .T. ) ;
#427 = ORIENTED_EDGE ( 'NONE', *, *, #8447, .T. ) ;
#428 = EDGE_CURVE ( 'NONE', #78392, #55737, #8949, .T. ) ;
#429 = LINE ( 'NONE', #1262, #69415 ) ;
#430 = CARTESIAN_POINT ( 'NONE',  ( -0.1816622122561580843, 1.415899000089957616, -8.201422430365539640 ) ) ;
#431 = CARTESIAN_POINT ( 'NONE',  ( -15.92590825737650739, -6.773996628708188972, -5.382781921077141263 ) ) ;
#432 = EDGE_CURVE ( 'NONE', #80148, #25455, #66351, .T. ) ;
#433 = CARTESIAN_POINT ( 'NONE',  ( 7.108072250575702355, 0.2038895360810631385, -7.730624940465001593 ) ) ;
#434 = CARTESIAN_POINT ( 'NONE',  ( -0.9906068277515378551, -6.509393086942103501, 36.50000033367736307 ) ) ;
#435 = DIRECTION ( 'NONE',  ( 0.000000000000000000, 0.000000000000000000, -1.000000000000000000 ) ) ;
#436 = CARTESIAN_POINT ( 'NONE',  ( -0.9792669726121170370, -0.05215581351278783528, -18.80711251590235022 ) ) ;
#437 = CARTESIAN_POINT ( 'NONE',  ( -7.049833468685975824, -7.494762420914902634, -0.8608596084925872471 ) ) ;
#438 = CARTESIAN_POINT ( 'NONE',  ( -9.935990477789674813, -7.016755865401672843, -1.044658517325093738 ) ) ;
#439 = CARTESIAN_POINT ( 'NONE',  ( 4.960995068146909048, 27.08284312673124816, -5.966460791636453820 ) ) ;
#440 = CARTESIAN_POINT ( 'NONE',  ( -13.68249874625164075, -0.6326749169494619851, 28.79349999999999099 ) ) ;
#441 = VERTEX_POINT ( 'NONE', #41080 ) ;
#442 = CARTESIAN_POINT ( 'NONE',  ( -13.59999999999999964, 0.000000000000000000, 28.79350000000000165 ) ) ;
#443 = CARTESIAN_POINT ( 'NONE',  ( -10.84999999999999964, 6.049999999999999822, 1.649999999999999911 ) ) ;
#444 = ORIENTED_EDGE ( 'NONE', *, *, #19981, .T. ) ;
#445 = VERTEX_POINT ( 'NONE', #47811 ) ;
#447 = ADVANCED_FACE ( 'NONE', ( #22123 ), #12434, .T. ) ;
#446 = DIRECTION ( 'NONE',  ( 0.7071067815090759101, 1.667690568378529525E-23, -0.7071067808640192354 ) ) ;
#448 = TOROIDAL_SURFACE ( 'NONE', #19300, 5.000000000000000888, 2.000000000000000000 ) ;
#449 = CARTESIAN_POINT ( 'NONE',  ( -19.55681085135557851, 4.703053082347528502, 26.65000000191000495 ) ) ;
#450 = CARTESIAN_POINT ( 'NONE',  ( 6.735557395310442023E-16, 2.000000000000000000, 5.500000000000000000 ) ) ;
#451 = CARTESIAN_POINT ( 'NONE',  ( -9.178670676310657583, 7.598047648378440044, 1.832962347544177417 ) ) ;
#452 = CARTESIAN_POINT ( 'NONE',  ( -10.10476755406344473, -7.523094437769543674, 0.5820900329327434175 ) ) ;
#453 = LINE ( 'NONE', #45555, #81788 ) ;
#454 = ORIENTED_EDGE ( 'NONE', *, *, #70480, .F. ) ;
#455 = CIRCLE ( 'NONE', #78505, 0.03000000000000004052 ) ;
#456 = ORIENTED_EDGE ( 'NONE', *, *, #31364, .T. ) ;
#457 = ORIENTED_EDGE ( 'NONE', *, *, #47300, .T. ) ;
#458 = CARTESIAN_POINT ( 'NONE',  ( -6.959104778631998833, -7.499814343158998753, 0.9648655450309999715 ) ) ;
#459 = CARTESIAN_POINT ( 'NONE',  ( -12.20015005521682916, -7.525416135215597713, 35.92075043574311621 ) ) ;
#460 = CARTESIAN_POINT ( 'NONE',  ( -9.051456136095810123, -6.499999941786867019, -0.5043424455155014474 ) ) ;
#461 = CARTESIAN_POINT ( 'NONE',  ( -2.549999999647945437, 7.458578643762691307, 26.01776695208623025 ) ) ;
#462 = CARTESIAN_POINT ( 'NONE',  ( -10.40076476662205707, 7.751372879285707285, 13.70616786050412372 ) ) ;
#463 = CYLINDRICAL_SURFACE ( 'NONE', #44057, 0.3500000000000000333 ) ;
#464 = EDGE_LOOP ( 'NONE', ( #13383, #4638, #27699, #20071, #60053, #64023 ) ) ;
#465 = CARTESIAN_POINT ( 'NONE',  ( -7.293432272299540386, -8.599999999999999645, 1.552450452598208797 ) ) ;
#466 = CARTESIAN_POINT ( 'NONE',  ( 1.824999999999999956, 29.25752414333000218, -6.765032397181999890 ) ) ;
#467 = CARTESIAN_POINT ( 'NONE',  ( 4.450000000000000178, 26.20444131184000014, -4.450000000000000178 ) ) ;
#468 = EDGE_LOOP ( 'NONE', ( #81070, #47824, #54042, #33794, #32990, #68231, #64212, #1774 ) ) ;
#469 = DIRECTION ( 'NONE',  ( -1.000000000000000000, 0.000000000000000000, 0.000000000000000000 ) ) ;
#470 = DIRECTION ( 'NONE',  ( -1.000000000000000000, 2.476071824082251536E-15, 2.182704372202433841E-31 ) ) ;
#471 = CARTESIAN_POINT ( 'NONE',  ( 0.3132348081383383720, -8.172851608380881316, 0.1046981016436635825 ) ) ;
#472 = ORIENTED_EDGE ( 'NONE', *, *, #82407, .T. ) ;
#473 = CARTESIAN_POINT ( 'NONE',  ( 1.096434330633001331, 0.2454229685264560923, -1.522147588924740003 ) ) ;
#474 = EDGE_LOOP ( 'NONE', ( #46782, #31284, #83046, #34588, #13083, #31784, #22327, #36271, #79507, #74403, #76783, #73279, #35728, #46384, #82813, #27948, #28254, #66841, #79298, #66024, #12224, #68519, #48403, #5532, #31556, #74046 ) ) ;
#475 = B_SPLINE_CURVE_WITH_KNOTS ( 'NONE', 3,
 ( #66716, #14931, #78127, #14499 ),
 .UNSPECIFIED., .F., .F.,
 ( 4, 4 ),
 ( 0.000000000000000000, 1.000000000000000000 ),
 .UNSPECIFIED. ) ;
#476 = ADVANCED_FACE ( 'NONE', ( #21282 ), #2721, .T. ) ;
#477 = DIRECTION ( 'NONE',  ( 0.000000000000000000, 0.000000000000000000, -1.000000000000000000 ) ) ;
#478 = CARTESIAN_POINT ( 'NONE',  ( 4.450000000000000178, 1.704441311841000006, -4.450000000000000178 ) ) ;
#479 = CARTESIAN_POINT ( 'NONE',  ( -18.47818932875000542, 5.235094425160001563, 28.73368991209000356 ) ) ;
#481 = EDGE_CURVE ( 'NONE', #46316, #78147, #54150, .T. ) ;
#480 = CARTESIAN_POINT ( 'NONE',  ( -13.30441220545011838, -5.925519065509629257, -0.7288936558637746366 ) ) ;
#482 = EDGE_CURVE ( 'NONE', #45414, #53609, #46990, .T. ) ;
#483 = ORIENTED_EDGE ( 'NONE', *, *, #13737, .F. ) ;
#484 = CARTESIAN_POINT ( 'NONE',  ( -7.574468135834000471, 7.599999999999999645, 21.91666698455999907 ) ) ;
#485 = ORIENTED_EDGE ( 'NONE', *, *, #81142, .T. ) ;
#486 = ORIENTED_EDGE ( 'NONE', *, *, #38726, .T. ) ;
#487 = ORIENTED_EDGE ( 'NONE', *, *, #24963, .F. ) ;
#488 = EDGE_CURVE ( 'NONE', #55484, #39097, #47015, .T. ) ;
#489 = CYLINDRICAL_SURFACE ( 'NONE', #72750, 0.3500000000000000333 ) ;
#490 = CARTESIAN_POINT ( 'NONE',  ( -22.52675458247026796, 1.817465581206028968, -4.526559463451106602 ) ) ;
#491 = DIRECTION ( 'NONE',  ( -0.000000000000000000, 1.000000000000000000, 0.000000000000000000 ) ) ;
#492 = EDGE_CURVE ( 'NONE', #39469, #55022, #71839, .T. ) ;
#493 = DIRECTION ( 'NONE',  ( 0.000000000000000000, 0.000000000000000000, 1.000000000000000000 ) ) ;
#494 = CARTESIAN_POINT ( 'NONE',  ( -0.08272007911598054652, 6.621242530611755939, -0.8890369618675937335 ) ) ;
#495 = ADVANCED_FACE ( 'NONE', ( #39841 ), #1874, .T. ) ;
#496 = CARTESIAN_POINT ( 'NONE',  ( 0.8771949171031689918, 1.013427423128033912E-15, -20.00000000000000000 ) ) ;
#497 = ORIENTED_EDGE ( 'NONE', *, *, #24418, .T. ) ;
#498 = ORIENTED_EDGE ( 'NONE', *, *, #21811, .F. ) ;
#499 = CARTESIAN_POINT ( 'NONE',  ( 3.843217578406000090, 1.872403950073000090, -0.4991259641647999845 ) ) ;
#500 = DIRECTION ( 'NONE',  ( 1.000000000000000000, 0.000000000000000000, 0.000000000000000000 ) ) ;
#501 = DIRECTION ( 'NONE',  ( -1.000000000000000000, 0.000000000000000000, 0.000000000000000000 ) ) ;
#502 = CC_DESIGN_PERSON_AND_ORGANIZATION_ASSIGNMENT ( #70694, #5838, ( #50454 ) ) ;
#503 = CARTESIAN_POINT ( 'NONE',  ( -12.87805478791574210, 8.308895672863974013, 36.34006653945179011 ) ) ;
#504 = CIRCLE ( 'NONE', #61066, 0.2500000000000000555 ) ;
#505 = VECTOR ( 'NONE', #41969, 1000.000000000000227 ) ;
#506 = AXIS2_PLACEMENT_3D ( 'NONE', #49140, #17545, #4445 ) ;
#507 = EDGE_CURVE ( 'NONE', #11844, #3594, #78561, .T. ) ;
#508 = CARTESIAN_POINT ( 'NONE',  ( 0.000000000000000000, -3.000000000000000000, 4.850000000000000533 ) ) ;
#509 = CARTESIAN_POINT ( 'NONE',  ( -1.084859546500745786, -7.420063331889045877, 0.4860320305511343086 ) ) ;
#510 = VECTOR ( 'NONE', #37841, 1000.000000000000000 ) ;
#511 = DIRECTION ( 'NONE',  ( 1.000000000000000000, -0.000000000000000000, -0.000000000000000000 ) ) ;
#512 = LINE ( 'NONE', #19893, #26081 ) ;
#513 = LINE ( 'NONE', #77581, #42786 ) ;
#514 = CARTESIAN_POINT ( 'NONE',  ( -13.71946324962850916, -6.227684116604598863, 36.73323203502128820 ) ) ;
#515 = CARTESIAN_POINT ( 'NONE',  ( -1.588211402836229524, 5.500000000000000000, 26.08437046693394734 ) ) ;
#516 = CARTESIAN_POINT ( 'NONE',  ( 1.497604978656992936, 26.45444131184000369, -2.011223916111114729 ) ) ;
#517 = CARTESIAN_POINT ( 'NONE',  ( 2.634581564656576891, -3.061616997868383634E-16, -15.78920981037482107 ) ) ;
#518 = DIRECTION ( 'NONE',  ( -1.000000000000000000, 0.000000000000000000, 0.000000000000000000 ) ) ;
#519 = CARTESIAN_POINT ( 'NONE',  ( 1.600781244861365193, 2.704441311841000228, -2.784024607806491858 ) ) ;
#520 = CARTESIAN_POINT ( 'NONE',  ( -0.9688079286723985106, -6.765378113102913815, 37.60150479131625190 ) ) ;
#521 = ORIENTED_EDGE ( 'NONE', *, *, #80058, .T. ) ;
#522 = ORIENTED_EDGE ( 'NONE', *, *, #74041, .F. ) ;
#523 = CARTESIAN_POINT ( 'NONE',  ( -13.17754934521548016, 6.159090622917224422, -0.8840777084650791595 ) ) ;
#524 = CARTESIAN_POINT ( 'NONE',  ( -12.90000000000000213, -2.000000000000000000, 42.50000000000000000 ) ) ;
#525 = CARTESIAN_POINT ( 'NONE',  ( 0.000000000000000000, 0.000000000000000000, -4.200000000000000178 ) ) ;
#526 = CARTESIAN_POINT ( 'NONE',  ( -13.91898387594491560, 5.545961322710371455, -0.8381929987455195574 ) ) ;
#527 = EDGE_CURVE ( 'NONE', #38269, #67818, #52383, .T. ) ;
#528 = LINE ( 'NONE', #71724, #35705 ) ;
#529 = DIRECTION ( 'NONE',  ( 0.000000000000000000, -0.9848077530122080203, -0.1736481776669304977 ) ) ;
#530 = CARTESIAN_POINT ( 'NONE',  ( 6.799999999999999822, 10.00000000000000000, -3.399999999999999911 ) ) ;
#531 = FACE_OUTER_BOUND ( 'NONE', #45942, .T. ) ;
#532 = CARTESIAN_POINT ( 'NONE',  ( -0.5347593550340745683, -1.293033225739747660, -8.704327668442335408 ) ) ;
#533 = CARTESIAN_POINT ( 'NONE',  ( -8.092493072026941903, -7.352057619607791139, 0.4307879442514347956 ) ) ;
#534 = DIRECTION ( 'NONE',  ( 0.000000000000000000, -1.000000000000000000, 0.000000000000000000 ) ) ;
#535 = DIRECTION ( 'NONE',  ( -0.8660254037844378194, 0.000000000000000000, 0.5000000000000013323 ) ) ;
#536 = CARTESIAN_POINT ( 'NONE',  ( 1.665052322185033296, 4.204441311841000228, -3.398952353499385737 ) ) ;
#537 = EDGE_LOOP ( 'NONE', ( #71145, #18610, #34113 ) ) ;
#538 = DIRECTION ( 'NONE',  ( 1.974979898277518744E-18, -0.9998699525321245174, 0.01612693471825980135 ) ) ;
#539 = ORIENTED_EDGE ( 'NONE', *, *, #991, .F. ) ;
#540 = CARTESIAN_POINT ( 'NONE',  ( 7.145944157012658948, 2.404426754752453821, -5.766087903003981552 ) ) ;
#541 = B_SPLINE_CURVE_WITH_KNOTS ( 'NONE', 3,
 ( #13699, #72220, #1465, #66330, #8593, #40239, #59605, #41061, #59999, #39419, #20848, #14510, #1852, #7767, #27587, #66726, #65499, #53277, #21700, #78934 ),
 .UNSPECIFIED., .F., .F.,
 ( 4, 2, 2, 2, 2, 2, 2, 2, 2, 4 ),
 ( 0.000000000000000000, 9.522173891587286734E-05, 0.0001904434778317457347, 0.0003808869556634960772, 0.0007617739113269919376, 0.001523547822653978454, 0.003047095645307951704, 0.006094191290615892133, 0.009141286935923833429, 0.01218838258123177386 ),
 .UNSPECIFIED. ) ;
#542 = VERTEX_POINT ( 'NONE', #60453 ) ;
#543 = DIRECTION ( 'NONE',  ( 1.000000000000000000, 0.000000000000000000, -0.000000000000000000 ) ) ;
#544 = EDGE_CURVE ( 'NONE', #61423, #51382, #24272, .T. ) ;
#545 = DIRECTION ( 'NONE',  ( -0.2161436072343918824, 0.08509551896974103247, -0.9726462325547636789 ) ) ;
#546 = CARTESIAN_POINT ( 'NONE',  ( 12.50000000000000000, 33.84242127804885314, -68.72308771382007819 ) ) ;
#547 = EDGE_CURVE ( 'NONE', #57792, #59813, #12003, .T. ) ;
#548 = DIRECTION ( 'NONE',  ( -0.000000000000000000, -1.000000000000000000, -0.000000000000000000 ) ) ;
#549 = CARTESIAN_POINT ( 'NONE',  ( -10.03212793298624028, 7.585898964858341031, 0.7825502788711951041 ) ) ;
#550 = CARTESIAN_POINT ( 'NONE',  ( -0.8000000000000001554, 41.39999999999999858, -0.2000000000000000111 ) ) ;
#551 = EDGE_CURVE ( 'NONE', #9290, #73190, #41622, .T. ) ;
#552 = ADVANCED_FACE ( 'NONE', ( #47413 ), #73075, .T. ) ;
#553 = ADVANCED_FACE ( 'NONE', ( #29274 ), #49913, .T. ) ;
#554 = CARTESIAN_POINT ( 'NONE',  ( -17.14022118347772761, -3.399999331529451663, 36.73345493963834940 ) ) ;
#555 = ORIENTED_EDGE ( 'NONE', *, *, #16011, .T. ) ;
#556 = CARTESIAN_POINT ( 'NONE',  ( -0.09999999999999997780, 5.541421356626299755, 28.00000000040009596 ) ) ;
#557 = EDGE_LOOP ( 'NONE', ( #10740, #13026, #77472, #13645 ) ) ;
#558 = CARTESIAN_POINT ( 'NONE',  ( -13.17754934521548016, 6.159090622917224422, -0.8840777084650791595 ) ) ;
#559 = LINE ( 'NONE', #38506, #77944 ) ;
#560 = CARTESIAN_POINT ( 'NONE',  ( -6.946009643070916617, 7.412755185247954515, 0.3854674680485131733 ) ) ;
#561 = CARTESIAN_POINT ( 'NONE',  ( -6.862993515372554754, 7.795368164701921287, 5.306925546350891310 ) ) ;
#562 = PERSON_AND_ORGANIZATION ( #19224, #71147 ) ;
#563 = CYLINDRICAL_SURFACE ( 'NONE', #26802, 0.9999999999999900080 ) ;
#564 = VECTOR ( 'NONE', #33198, 1000.000000000000000 ) ;
#565 = AXIS2_PLACEMENT_3D ( 'NONE', #43884, #16914, #67886 ) ;
#566 = DIRECTION ( 'NONE',  ( 0.000000000000000000, 1.000000000000000000, 0.000000000000000000 ) ) ;
#567 = CARTESIAN_POINT ( 'NONE',  ( -3.500000000000000444, 29.34628296328463648, -40.97603654960055053 ) ) ;
#568 = CARTESIAN_POINT ( 'NONE',  ( 5.822685652272650891, 4.204442549232662252, -9.458827545813289106 ) ) ;
#569 = CARTESIAN_POINT ( 'NONE',  ( 1.350021142796382634, 2.704441311840896756, -5.581428543604390669 ) ) ;
#570 = VECTOR ( 'NONE', #64568, 1000.000000000000114 ) ;
#571 = ORIENTED_EDGE ( 'NONE', *, *, #9683, .T. ) ;
#572 = ORIENTED_EDGE ( 'NONE', *, *, #14649, .T. ) ;
#573 = LINE ( 'NONE', #26707, #7835 ) ;
#574 = CARTESIAN_POINT ( 'NONE',  ( 6.169048890624097226, 2.004447586598070430, -1.962025126613450299 ) ) ;
#575 = ADVANCED_FACE ( 'NONE', ( #81872 ), #16215, .F. ) ;
#576 = B_SPLINE_SURFACE_WITH_KNOTS ( 'NONE', 3, 3, ( 
 ( #22441, #66658, #79705, #3434 ),
 ( #8933, #67511, #22023, #9785 ),
 ( #47711, #73384, #78469, #53203 ),
 ( #72144, #46474, #14430, #40152 ) ),
 .UNSPECIFIED., .F., .F., .F.,
 ( 4, 4 ),
 ( 4, 4 ),
 ( 0.001632185444474301087, 0.001710303663145977841 ),
 ( 0.000000000000000000, 1.083636021641497305 ),
 .UNSPECIFIED. ) ;
#577 = CARTESIAN_POINT ( 'NONE',  ( 0.000000000000000000, -5.500000000000000000, 3.000000000000000444 ) ) ;
#578 = CONTEXT_DEPENDENT_SHAPE_REPRESENTATION ( #62081, #73284 ) ;
#579 = ORIENTED_EDGE ( 'NONE', *, *, #37430, .F. ) ;
#580 = CARTESIAN_POINT ( 'NONE',  ( 0.1226667003617724488, -7.711050341928197049, 36.92355049075641915 ) ) ;
#581 = CARTESIAN_POINT ( 'NONE',  ( -9.931662734986176133, 7.493568883464896579, -0.8583923863919415975 ) ) ;
#582 = ORIENTED_EDGE ( 'NONE', *, *, #76394, .T. ) ;
#583 = VERTEX_POINT ( 'NONE', #17024 ) ;
#584 = VERTEX_POINT ( 'NONE', #30121 ) ;
#585 = CARTESIAN_POINT ( 'NONE',  ( 6.799999999999999822, 1.000000000000000000, 9.600000000000001421 ) ) ;
#586 = CARTESIAN_POINT ( 'NONE',  ( -1.949999999999999956, 3.000000000000000888, 24.94999999999999929 ) ) ;
#587 = CARTESIAN_POINT ( 'NONE',  ( 0.1214597687061150094, 8.393102739734148443, 35.48750433849286878 ) ) ;
#588 = CARTESIAN_POINT ( 'NONE',  ( 7.032902993611155118, 30.18126388948610384, -1.727918373864889556 ) ) ;
#589 = EDGE_LOOP ( 'NONE', ( #31530, #26355, #34988, #20805 ) ) ;
#590 = DIRECTION ( 'NONE',  ( -0.000000000000000000, 1.000000000000000000, 0.000000000000000000 ) ) ;
#591 = EDGE_CURVE ( 'NONE', #76706, #2149, #33556, .T. ) ;
#592 = CARTESIAN_POINT ( 'NONE',  ( -12.21587371759916607, 6.271234198951892047, -0.03970469694520561282 ) ) ;
#593 = ORIENTED_EDGE ( 'NONE', *, *, #58765, .F. ) ;
#594 = ORIENTED_EDGE ( 'NONE', *, *, #34110, .T. ) ;
#595 = CARTESIAN_POINT ( 'NONE',  ( -13.84794953524113303, -3.920290652124039266, 27.29349999999999810 ) ) ;
#596 = CARTESIAN_POINT ( 'NONE',  ( -4.510638296604000175, 7.500000000000000000, 16.25000000000000000 ) ) ;
#597 = CARTESIAN_POINT ( 'NONE',  ( -1.009044294006621323, 0.3284968875931179588, -13.27584067329553186 ) ) ;
#598 = CARTESIAN_POINT ( 'NONE',  ( -0.3858852956615516638, -8.338913346703980878, 0.07368691674850577633 ) ) ;
#599 = LINE ( 'NONE', #71383, #39451 ) ;
#600 = CARTESIAN_POINT ( 'NONE',  ( -12.93073067275090082, -7.009592992510809140, 0.4944072103027924991 ) ) ;
#601 = EDGE_CURVE ( 'NONE', #29492, #59949, #51060, .T. ) ;
#602 = CARTESIAN_POINT ( 'NONE',  ( 0.7557291927797261666, 0.4470465284093025349, -16.02789360071453117 ) ) ;
#604 =( BOUNDED_SURFACE ( )  B_SPLINE_SURFACE ( 3, 3, ( 
 ( #49730, #56888, #81684, #75808, #29954, #24026, #82121, #82522, #31585, #43418 ),
 ( #74566, #75404, #55641, #24847, #82933, #18111, #42581, #10533, #69081, #17272 ),
 ( #11360, #62759, #5026, #30760, #56482, #31998, #77454, #25693, #33681, #57713 ),
 ( #70723, #58142, #58957, #77037, #20610, #71976, #83372, #26951, #6710, #78308 ) ),
 .UNSPECIFIED., .F., .F., .F. ) 
 B_SPLINE_SURFACE_WITH_KNOTS ( ( 4, 4 ),
 ( 4, 1, 1, 1, 1, 1, 1, 4 ),
 ( 0.000000000000000000, 1.000000000000000000 ),
 ( 0.03496571795424999879, 0.1609587362026000112, 0.3232214429711000037, 0.4882613613103000128, 0.6572484993274000376, 0.8291088798679000504, 1.000000000000000000, 1.008266059631000022 ),
 .UNSPECIFIED. ) 
 GEOMETRIC_REPRESENTATION_ITEM ( )  RATIONAL_B_SPLINE_SURFACE ( (
 ( 1.187273084399000034, 1.187273084399000034, 1.187273084399000034, 1.187273084399000034, 1.187273084399000034, 1.187273084399000034, 1.187273084399000034, 1.187273084399000034, 1.187273084399000034, 1.187273084399000034),
 ( 0.9375756385336000420, 0.9375756385336000420, 0.9375756385336000420, 0.9375756385336000420, 0.9375756385336000420, 0.9375756385336000420, 0.9375756385336000420, 0.9375756385336000420, 0.9375756385336000420, 0.9375756385336000420),
 ( 0.9375756385336000420, 0.9375756385336000420, 0.9375756385336000420, 0.9375756385336000420, 0.9375756385336000420, 0.9375756385336000420, 0.9375756385336000420, 0.9375756385336000420, 0.9375756385336000420, 0.9375756385336000420),
 ( 1.187273084399000034, 1.187273084399000034, 1.187273084399000034, 1.187273084399000034, 1.187273084399000034, 1.187273084399000034, 1.187273084399000034, 1.187273084399000034, 1.187273084399000034, 1.187273084399000034) ) ) 
 REPRESENTATION_ITEM ( '' )  SURFACE ( )  );
#603 = CARTESIAN_POINT ( 'NONE',  ( -5.361702084541147606, 7.599999999999999645, 28.49999999999939959 ) ) ;
#605 = FACE_OUTER_BOUND ( 'NONE', #37179, .T. ) ;
#606 = CARTESIAN_POINT ( 'NONE',  ( 6.959383028668999494, 30.28475886042999932, -7.236962293488000242 ) ) ;
#607 = AXIS2_PLACEMENT_3D ( 'NONE', #823, #71209, #7996 ) ;
#608 = CARTESIAN_POINT ( 'NONE',  ( 7.808576042115773497, 0.3758152720486561682, -4.720041115098539741 ) ) ;
#609 = DIRECTION ( 'NONE',  ( 0.000000000000000000, 0.7071062498915953176, -0.7071073124811004806 ) ) ;
#610 = CARTESIAN_POINT ( 'NONE',  ( 5.627804478262891763, 26.11354868157721398, -1.824906358560415054 ) ) ;
#611 = CARTESIAN_POINT ( 'NONE',  ( -12.31671125347895845, 6.234572586289971241, -1.070532295989099714 ) ) ;
#612 = DIRECTION ( 'NONE',  ( -7.898801666079486826E-06, -0.9999999999688043983, 0.000000000000000000 ) ) ;
#613 = CARTESIAN_POINT ( 'NONE',  ( -4.085106380284000416, 7.599999999999999645, 26.50000000000000000 ) ) ;
#614 = DIRECTION ( 'NONE',  ( 1.000000000000000000, 0.000000000000000000, 0.000000000000000000 ) ) ;
#615 = CARTESIAN_POINT ( 'NONE',  ( -12.39112539284899306, 5.821284956063416338, 37.59228084589884133 ) ) ;
#616 = VERTEX_POINT ( 'NONE', #49065 ) ;
#617 = VERTEX_POINT ( 'NONE', #49480 ) ;
#618 = CARTESIAN_POINT ( 'NONE',  ( 1.511462216040837081, 23.00000000000000000, -0.6000000000000024203 ) ) ;
#619 = CARTESIAN_POINT ( 'NONE',  ( 7.170357421758001060, 2.537299582070000614, -3.106444329517000114 ) ) ;
#620 = AXIS2_PLACEMENT_3D ( 'NONE', #15865, #68529, #49572 ) ;
#621 = VECTOR ( 'NONE', #20869, 1000.000000000000000 ) ;
#622 = CARTESIAN_POINT ( 'NONE',  ( -13.93362827056271236, 4.524297961178355365, -1.100640398292913380 ) ) ;
#623 = FACE_OUTER_BOUND ( 'NONE', #33888, .T. ) ;
#624 = VERTEX_POINT ( 'NONE', #54549 ) ;
#625 = CARTESIAN_POINT ( 'NONE',  ( -12.04945805270664749, -4.223324849544046522, 37.65442650422297532 ) ) ;
#626 = CARTESIAN_POINT ( 'NONE',  ( -9.329485035369474488, 1.224550299036422318, -0.8227528307346130276 ) ) ;
#627 = VECTOR ( 'NONE', #63322, 1000.000000000000000 ) ;
#628 = CARTESIAN_POINT ( 'NONE',  ( -13.74525780337375380, 6.249200055850076652, 36.71435065263329989 ) ) ;
#629 = DIRECTION ( 'NONE',  ( 0.000000000000000000, 0.000000000000000000, 1.000000000000000000 ) ) ;
#630 = CARTESIAN_POINT ( 'NONE',  ( -9.970130155240259029, -7.599999774471285718, 0.9836373178329981259 ) ) ;
#631 = DIRECTION ( 'NONE',  ( 0.000000000000000000, 0.000000000000000000, -1.000000000000000000 ) ) ;
#632 = LINE ( 'NONE', #67052, #13870 ) ;
#633 = CARTESIAN_POINT ( 'NONE',  ( 6.191421318976654931, 28.66135189737628863, -7.325580627471985906 ) ) ;
#634 = VERTEX_POINT ( 'NONE', #43581 ) ;
#635 = CARTESIAN_POINT ( 'NONE',  ( 7.086856226248977819, 1.727158577964684971, -6.206254147029476975 ) ) ;
#636 = ORIENTED_EDGE ( 'NONE', *, *, #27756, .T. ) ;
#637 = DIRECTION ( 'NONE',  ( -1.000000000000000000, -0.000000000000000000, -0.000000000000000000 ) ) ;
#638 = CARTESIAN_POINT ( 'NONE',  ( -14.14476872801312446, 5.053731661697556277, -1.057853796521710077 ) ) ;
#639 = CARTESIAN_POINT ( 'NONE',  ( -1.908578643746434489, -3.000000000000000444, 5.110320359943375301 ) ) ;
#640 = ORIENTED_EDGE ( 'NONE', *, *, #74372, .T. ) ;
#641 = ADVANCED_FACE ( 'NONE', ( #22540 ), #56230, .T. ) ;
#642 = CYLINDRICAL_SURFACE ( 'NONE', #67964, 4.000000000000000888 ) ;
#643 = CARTESIAN_POINT ( 'NONE',  ( 12.50000000000000000, 18.11864100270374323, -2.584109585654040142 ) ) ;
#644 = EDGE_CURVE ( 'NONE', #32584, #80991, #1684, .T. ) ;
#645 = CARTESIAN_POINT ( 'NONE',  ( -9.833462789183030850, -8.123349603570130029, -0.2908493320971056728 ) ) ;
#646 = CARTESIAN_POINT ( 'NONE',  ( 12.50000000000000000, 30.02539008836877699, -39.73554732648737797 ) ) ;
#647 = ORIENTED_EDGE ( 'NONE', *, *, #61165, .T. ) ;
#648 = CARTESIAN_POINT ( 'NONE',  ( -10.99243713820894364, 6.050000000000000711, 0.7000357578434840411 ) ) ;
#649 = CARTESIAN_POINT ( 'NONE',  ( 7.051505586876099407, 26.45444131184001435, -1.778072317062038277 ) ) ;
#650 = CARTESIAN_POINT ( 'NONE',  ( -0.2078194672458360259, 7.213678661167342021, 36.03787998899202449 ) ) ;
#651 = CARTESIAN_POINT ( 'NONE',  ( 7.325259392217999377, 26.46635528843000174, -4.438793433512000952 ) ) ;
#652 = EDGE_CURVE ( 'NONE', #79627, #50032, #3123, .T. ) ;
#653 = CARTESIAN_POINT ( 'NONE',  ( -1.149999999999999911, 6.049999999999999822, 26.60000000000000142 ) ) ;
#654 = CYLINDRICAL_SURFACE ( 'NONE', #8120, 0.02999999999999964501 ) ;
#655 = ORIENTED_EDGE ( 'NONE', *, *, #74620, .F. ) ;
#656 = DIRECTION ( 'NONE',  ( 0.000000000000000000, -0.000000000000000000, -1.000000000000000000 ) ) ;
#657 = ORIENTED_EDGE ( 'NONE', *, *, #5627, .F. ) ;
#658 = EDGE_CURVE ( 'NONE', #60470, #40989, #28857, .T. ) ;
#659 = CARTESIAN_POINT ( 'NONE',  ( -0.1685057008509943943, -7.017549690098448423, 36.17397799827711680 ) ) ;
#660 = APPROVAL_DATE_TIME ( #8627, #65855 ) ;
#661 = DIRECTION ( 'NONE',  ( -0.2873478855662903730, 0.9578262852211678613, 0.000000000000000000 ) ) ;
#662 = ORIENTED_EDGE ( 'NONE', *, *, #11294, .F. ) ;
#663 = CARTESIAN_POINT ( 'NONE',  ( -22.77429449916303028, 0.05438578928043499849, -5.382754849871739466 ) ) ;
#664 = ORIENTED_EDGE ( 'NONE', *, *, #39968, .T. ) ;
#665 = ORIENTED_EDGE ( 'NONE', *, *, #74501, .F. ) ;
#666 = ORIENTED_EDGE ( 'NONE', *, *, #42768, .F. ) ;
#667 = AXIS2_PLACEMENT_3D ( 'NONE', #37788, #24310, #68526 ) ;
#668 = DIRECTION ( 'NONE',  ( 0.000000000000000000, 0.000000000000000000, -1.000000000000000000 ) ) ;
#669 = APPLICATION_CONTEXT ( 'configuration controlled 3d designs of mechanical parts and assemblies' ) ;
#670 = CARTESIAN_POINT ( 'NONE',  ( 4.075000000000000178, 31.70444131183999659, -1.825001283233500082 ) ) ;
#671 = DIRECTION ( 'NONE',  ( 0.000000000000000000, 1.000000000000000000, 0.000000000000000000 ) ) ;
#672 = CARTESIAN_POINT ( 'NONE',  ( -0.2451421748185170224, 7.107598468931840330, 0.3217403263199085095 ) ) ;
#673 = CARTESIAN_POINT ( 'NONE',  ( -9.355327367257796567, 7.799739618133821217, 29.94825682572293246 ) ) ;
#674 = CARTESIAN_POINT ( 'NONE',  ( 6.290153878044379532, 2.706109357970245988, -7.104434692431182974 ) ) ;
#675 = EDGE_LOOP ( 'NONE', ( #69181, #74206, #66901, #71171 ) ) ;
#676 = CARTESIAN_POINT ( 'NONE',  ( -13.96321868013839662, -5.620898420933050588, -0.8042037924023530682 ) ) ;
#677 = CIRCLE ( 'NONE', #73322, 2.090000000000001634 ) ;
#678 = AXIS2_PLACEMENT_3D ( 'NONE', #74797, #42402, #79455 ) ;
#679 = VERTEX_POINT ( 'NONE', #62120 ) ;
#680 = CARTESIAN_POINT ( 'NONE',  ( -8.910473164810863267, 6.499999933470999025, -0.05621464357806572193 ) ) ;
#681 = ORIENTED_EDGE ( 'NONE', *, *, #29006, .T. ) ;
#682 = VERTEX_POINT ( 'NONE', #80637 ) ;
#683 = CARTESIAN_POINT ( 'NONE',  ( -11.87818859609223132, -7.925920890371526362, 37.06477095039505798 ) ) ;
#684 = CARTESIAN_POINT ( 'NONE',  ( -7.403167004006597551, 7.458578643762676208, 1.965916343658873577 ) ) ;
#685 = CARTESIAN_POINT ( 'NONE',  ( -13.09667123229176333, 4.637267421957106173, 36.49999999999999289 ) ) ;
#686 = PLANE ( 'NONE',  #13184 ) ;
#687 = CARTESIAN_POINT ( 'NONE',  ( -10.10000000000000142, -6.499830294049072421, -1.100000000000000089 ) ) ;
#688 = CARTESIAN_POINT ( 'NONE',  ( -18.19821888249865083, -0.08850844381412432960, 28.89349999999999952 ) ) ;
#689 = ADVANCED_FACE ( 'NONE', ( #17466 ), #48674, .F. ) ;
#690 = VERTEX_POINT ( 'NONE', #68000 ) ;
#691 = DIRECTION ( 'NONE',  ( 0.000000000000000000, 0.000000000000000000, 1.000000000000000000 ) ) ;
#692 = ADVANCED_FACE ( 'NONE', ( #36010 ), #43185, .F. ) ;
#693 = CARTESIAN_POINT ( 'NONE',  ( 5.438189884034333232, 2.704433338048874091, -0.6762105171857212271 ) ) ;
#694 = ORIENTED_EDGE ( 'NONE', *, *, #22202, .F. ) ;
#695 = CARTESIAN_POINT ( 'NONE',  ( -12.59999555555999962, 6.250000000000000888, 2.750000000024691360 ) ) ;
#696 = CARTESIAN_POINT ( 'NONE',  ( -20.50066960814734429, -3.050644779065405210, 36.49995603123970511 ) ) ;
#697 = CARTESIAN_POINT ( 'NONE',  ( -13.77222132551317557, -6.088023056120150045, 0.08365472470573435959 ) ) ;
#698 = CARTESIAN_POINT ( 'NONE',  ( -1.265705021243081152, -6.816785591527040111, -1.070478134482383270 ) ) ;
#699 = EDGE_CURVE ( 'NONE', #41954, #5767, #81054, .T. ) ;
#700 = DIRECTION ( 'NONE',  ( 0.000000000000000000, 0.000000000000000000, 1.000000000000000000 ) ) ;
#701 = ORIENTED_EDGE ( 'NONE', *, *, #5332, .T. ) ;
#702 = DIRECTION ( 'NONE',  ( -0.000000000000000000, -0.000000000000000000, 1.000000000000000000 ) ) ;
#703 = CARTESIAN_POINT ( 'NONE',  ( 7.308853586672818814, 26.45444131183999303, -2.046579255168228251 ) ) ;
#704 = CARTESIAN_POINT ( 'NONE',  ( 4.223518734656008355, 31.83669227827016357, -5.102314617839336819 ) ) ;
#705 = CARTESIAN_POINT ( 'NONE',  ( 0.09259851966268535517, 1.339266674203921870, -8.062856214074006544 ) ) ;
#706 = CARTESIAN_POINT ( 'NONE',  ( -2.500000000000000000, 0.000000000000000000, 0.000000000000000000 ) ) ;
#707 = FACE_OUTER_BOUND ( 'NONE', #40482, .T. ) ;
#708 = DIRECTION ( 'NONE',  ( 0.000000000000000000, 0.000000000000000000, -1.000000000000000000 ) ) ;
#709 = CARTESIAN_POINT ( 'NONE',  ( -9.633954731884513123, 7.417886197285201710, 1.832592565600116519 ) ) ;
#710 = CARTESIAN_POINT ( 'NONE',  ( 1.449999999999999067, -0.1815308155252442213, -8.003749120306396847 ) ) ;
#711 = CARTESIAN_POINT ( 'NONE',  ( -13.91357707602526439, 7.290381467484082556, 0.3400945737328882057 ) ) ;
#712 = ORIENTED_EDGE ( 'NONE', *, *, #40056, .T. ) ;
#713 = DIRECTION ( 'NONE',  ( 0.000000000000000000, 0.000000000000000000, 1.000000000000000000 ) ) ;
#714 = CARTESIAN_POINT ( 'NONE',  ( -11.52863616701475458, 10.00000000000000000, 3.000000000000000000 ) ) ;
#715 = CARTESIAN_POINT ( 'NONE',  ( -2.244106542223926137, 7.860079206128531837, 35.92854946926373572 ) ) ;
#716 = CARTESIAN_POINT ( 'NONE',  ( -2.848443158083232341, 7.751800048528858511, 33.31033115788753207 ) ) ;
#717 = EDGE_LOOP ( 'NONE', ( #32113, #68786, #6062, #9063 ) ) ;
#718 = CYLINDRICAL_SURFACE ( 'NONE', #79313, 1.100000000000000311 ) ;
#719 = CARTESIAN_POINT ( 'NONE',  ( -18.19821888249864728, -0.08850844381412428796, 28.69350000000000378 ) ) ;
#720 = CARTESIAN_POINT ( 'NONE',  ( -13.27845186879402561, 5.154436950880675994, -1.041727111058413868 ) ) ;
#721 = LINE ( 'NONE', #46240, #14083 ) ;
#722 = CARTESIAN_POINT ( 'NONE',  ( -13.46723806228799880, -5.742394467376072953, 37.25517283741245933 ) ) ;
#723 = CARTESIAN_POINT ( 'NONE',  ( -21.75991695160107042, 3.580440539247944365, -4.962820158848835206 ) ) ;
#724 = AXIS2_PLACEMENT_3D ( 'NONE', #30087, #81830, #42718 ) ;
#725 = CARTESIAN_POINT ( 'NONE',  ( 3.523972586026733911, 27.27660616349377420, -5.757502410691474282 ) ) ;
#726 = DIRECTION ( 'NONE',  ( 0.000000000000000000, 0.000000000000000000, -1.000000000000000000 ) ) ;
#727 = CARTESIAN_POINT ( 'NONE',  ( -12.67600336535258521, 6.250000000347363915, 0.1203680451829432368 ) ) ;
#728 = ORIENTED_EDGE ( 'NONE', *, *, #82505, .F. ) ;
#729 = CARTESIAN_POINT ( 'NONE',  ( -12.63940172038769560, 7.076224375573857195, 36.30615066424641668 ) ) ;
#730 = VERTEX_POINT ( 'NONE', #4380 ) ;
#731 = VECTOR ( 'NONE', #25919, 1000.000000000000000 ) ;
#732 = CIRCLE ( 'NONE', #34420, 1.800000000000000044 ) ;
#733 = CARTESIAN_POINT ( 'NONE',  ( -9.920699074397063555, 7.578445054916542745, 0.9673756859826642129 ) ) ;
#734 = CARTESIAN_POINT ( 'NONE',  ( -13.77310379712968036, 6.113892582502744588, -0.3461648358474461173 ) ) ;
#735 = DIRECTION ( 'NONE',  ( 0.000000000000000000, 0.2806910490145222981, -0.9597981740986627486 ) ) ;
#736 = CYLINDRICAL_SURFACE ( 'NONE', #16851, 0.02999999999999964501 ) ;
#737 = ORIENTED_EDGE ( 'NONE', *, *, #49284, .T. ) ;
#738 = VECTOR ( 'NONE', #6767, 1000.000000000000000 ) ;
#739 = EDGE_CURVE ( 'NONE', #30584, #12766, #42756, .T. ) ;
#740 = CARTESIAN_POINT ( 'NONE',  ( -13.10000000001661924, 5.869238815527315190, 35.50999991933921507 ) ) ;
#741 = CARTESIAN_POINT ( 'NONE',  ( 5.816096627700181543, 31.50254205351245318, -5.301330375557659735 ) ) ;
#742 = FACE_OUTER_BOUND ( 'NONE', #34189, .T. ) ;
#743 = LINE ( 'NONE', #45437, #54577 ) ;
#744 = CARTESIAN_POINT ( 'NONE',  ( -12.25000114215496971, 7.599993249624017899, 35.50995846740318029 ) ) ;
#745 = CARTESIAN_POINT ( 'NONE',  ( 28.50000000000000000, 32.30578803430396562, -53.80767330122647962 ) ) ;
#746 = CARTESIAN_POINT ( 'NONE',  ( -0.2014339434402591111, 5.932537018561981235, -0.8376714822397788307 ) ) ;
#747 = CARTESIAN_POINT ( 'NONE',  ( -8.087558761925009776, -6.499999934118861233, -0.07025818657507158782 ) ) ;
#748 = B_SPLINE_CURVE_WITH_KNOTS ( 'NONE', 3,
 ( #32562, #70842, #26214, #78007, #20719, #71690, #19077, #58258, #44770, #19478, #25817, #70428, #64976, #12718, #39692, #64117, #45176, #6399 ),
 .UNSPECIFIED., .F., .F.,
 ( 4, 2, 2, 2, 2, 2, 2, 2, 4 ),
 ( 0.02314569212904956513, 0.1452524806129189827, 0.2673592690967884211, 0.3894660575806577762, 0.5115728460645262432, 0.6336796345483948212, 0.7557864230322631771, 0.8778932115161316441, 1.000000000000000000 ),
 .UNSPECIFIED. ) ;
#749 = CARTESIAN_POINT ( 'NONE',  ( 2.133048399732874412, 26.10447240946613334, -1.829252532274860954 ) ) ;
#750 = LINE ( 'NONE', #45876, #21239 ) ;
#751 = VERTEX_POINT ( 'NONE', #11135 ) ;
#752 = EDGE_CURVE ( 'NONE', #3628, #69747, #36849, .T. ) ;
#753 = CARTESIAN_POINT ( 'NONE',  ( -16.99999999996034816, -5.460801628471662283, 36.06197741076631047 ) ) ;
#754 = APPROVAL_DATE_TIME ( #58925, #72024 ) ;
#755 = CARTESIAN_POINT ( 'NONE',  ( -18.33722033862157730, -6.363455409340723179, -4.739565638693773231 ) ) ;
#756 = CARTESIAN_POINT ( 'NONE',  ( -11.43267732085441146, 7.617358391571228182, 4.163670286760155825 ) ) ;
#757 = CARTESIAN_POINT ( 'NONE',  ( -13.73973205798137975, 2.499999999999999556, 40.95432084727151789 ) ) ;
#758 = ORIENTED_EDGE ( 'NONE', *, *, #25668, .F. ) ;
#759 = CARTESIAN_POINT ( 'NONE',  ( -14.06009216693989217, -6.491832388660901287, 0.1108611337369312250 ) ) ;
#760 = ORIENTED_EDGE ( 'NONE', *, *, #11236, .F. ) ;
#761 = CARTESIAN_POINT ( 'NONE',  ( -0.5935414464760053743, 1.140720732912482882, -8.937633426372160628 ) ) ;
#762 = VERTEX_POINT ( 'NONE', #11536 ) ;
#763 = CARTESIAN_POINT ( 'NONE',  ( -29.99999999999992184, 28.99999999999999645, 40.00000000000000000 ) ) ;
#764 = LINE ( 'NONE', #66478, #64734 ) ;
#765 = CARTESIAN_POINT ( 'NONE',  ( -0.8995422224906299835, -7.344427073924734373, -0.9227665913949814058 ) ) ;
#766 = CARTESIAN_POINT ( 'NONE',  ( -10.99534881535341135, 7.680610881545729463, 22.88034113286617810 ) ) ;
#767 = DIRECTION ( 'NONE',  ( -0.000000000000000000, 1.000000000000000000, 0.000000000000000000 ) ) ;
#768 = EDGE_LOOP ( 'NONE', ( #24345, #4396, #2314, #68642, #51323, #8623 ) ) ;
#769 = CARTESIAN_POINT ( 'NONE',  ( -12.17769293475967807, -4.228250977598715821, -1.136066557150825496 ) ) ;
#770 = CARTESIAN_POINT ( 'NONE',  ( -11.50000000000000000, 33.95218079545922052, -69.71704588614821319 ) ) ;
#771 = ORIENTED_EDGE ( 'NONE', *, *, #57961, .F. ) ;
#772 = CARTESIAN_POINT ( 'NONE',  ( -12.25477625962529871, -6.698487597738563615, 37.59244414962402914 ) ) ;
#773 = CARTESIAN_POINT ( 'NONE',  ( -12.25001819243087198, 8.599997512054086357, 1.640777359106722955 ) ) ;
#774 = DIRECTION ( 'NONE',  ( -2.891205793294678228E-15, 0.000000000000000000, 1.000000000000000000 ) ) ;
#775 = LINE ( 'NONE', #63602, #83041 ) ;
#776 = AXIS2_PLACEMENT_3D ( 'NONE', #73895, #67979, #46248 ) ;
#777 = CARTESIAN_POINT ( 'NONE',  ( -9.595557237426069364, -2.409154964237866459, -0.9952286368980596265 ) ) ;
#778 = DIRECTION ( 'NONE',  ( 0.000000000000000000, -0.9597981740986627486, -0.2806910490145228532 ) ) ;
#779 = DIRECTION ( 'NONE',  ( 1.000000000000000000, 0.000000000000000000, 0.000000000000000000 ) ) ;
#780 = CARTESIAN_POINT ( 'NONE',  ( -13.73987888947027258, -6.248561912799467599, -0.2096787980979022414 ) ) ;
#781 = CIRCLE ( 'NONE', #66755, 0.2000000000000018152 ) ;
#782 = CARTESIAN_POINT ( 'NONE',  ( -9.830706404680746857, 8.123226412152598996, -0.2907151135590640423 ) ) ;
#783 = DIRECTION ( 'NONE',  ( 1.000000000000000000, -1.387778780781445873E-15, 0.000000000000000000 ) ) ;
#784 = CARTESIAN_POINT ( 'NONE',  ( 0.5083318210190592712, 1.314541666001363129, -8.576836841052893234 ) ) ;
#785 = CARTESIAN_POINT ( 'NONE',  ( -13.12198098991069273, -7.383839275364112886, -0.6323607097931196463 ) ) ;
#786 = EDGE_CURVE ( 'NONE', #72249, #10949, #25370, .T. ) ;
#788 = VECTOR ( 'NONE', #57735, 1000.000000000000000 ) ;
#787 = CYLINDRICAL_SURFACE ( 'NONE', #23275, 1.600000000000000089 ) ;
#789 = CIRCLE ( 'NONE', #38476, 0.1000000000000000472 ) ;
#790 = VERTEX_POINT ( 'NONE', #77213 ) ;
#791 = VERTEX_POINT ( 'NONE', #12381 ) ;
#792 = CARTESIAN_POINT ( 'NONE',  ( -22.70012759128400859, 1.004447739065976064, -5.076124294375942370 ) ) ;
#793 = CARTESIAN_POINT ( 'NONE',  ( 2.649157728689830016, 28.68312834724352101, -1.575004688970452982 ) ) ;
#794 = CARTESIAN_POINT ( 'NONE',  ( 7.077784740931999607, 26.20393241952000096, -3.032527730721000125 ) ) ;
#795 = B_SPLINE_CURVE_WITH_KNOTS ( 'NONE', 3,
 ( #29460, #29886, #61876, #55569, #42514, #29033, #54725 ),
 .UNSPECIFIED., .F., .F.,
 ( 4, 1, 1, 1, 4 ),
 ( 0.000000000000000000, 0.2500000000000000000, 0.5000000000000000000, 0.7500000000000000000, 1.000000000000000000 ),
 .UNSPECIFIED. ) ;
#796 = DIRECTION ( 'NONE',  ( 0.000000000000000000, 0.000000000000000000, 1.000000000000000000 ) ) ;
#797 = CARTESIAN_POINT ( 'NONE',  ( -10.09999999999999964, 7.414627361211354462, 0.3888888888888071271 ) ) ;
#798 = CARTESIAN_POINT ( 'NONE',  ( -8.900000000000002132, 0.000000000000000000, 0.09999999999999999167 ) ) ;
#799 = EDGE_LOOP ( 'NONE', ( #9895, #24811, #40414, #10454, #52829, #65984 ) ) ;
#800 = EDGE_LOOP ( 'NONE', ( #14888, #20046, #83031, #52927 ) ) ;
#801 = CARTESIAN_POINT ( 'NONE',  ( -19.02500000000000213, 4.434007789068989362E-16, 0.04142135623730948402 ) ) ;
#802 = CARTESIAN_POINT ( 'NONE',  ( 0.6999999999999995115, 7.963063068921508503, 36.68297454163912619 ) ) ;
#803 = CARTESIAN_POINT ( 'NONE',  ( -1.689117901763578899, 7.318372664379239723, 37.28273696871127640 ) ) ;
#804 = CARTESIAN_POINT ( 'NONE',  ( -9.413197673238020258, 7.799365180187146862, 31.73074935729898982 ) ) ;
#805 = ORIENTED_EDGE ( 'NONE', *, *, #68634, .F. ) ;
#806 = CARTESIAN_POINT ( 'NONE',  ( -14.00209774251805150, 6.753264118647574143, 36.19737650216184477 ) ) ;
#807 = CARTESIAN_POINT ( 'NONE',  ( -21.60000000000000142, 1.000000000000000000, 1.000000000000000000 ) ) ;
#808 = CARTESIAN_POINT ( 'NONE',  ( -12.61681740218997660, 4.461933748937680910, -1.097378973316343931 ) ) ;
#809 = CARTESIAN_POINT ( 'NONE',  ( 3.450000000000000178, 2.404441311840999962, -1.162143555444999921 ) ) ;
#810 = DIRECTION ( 'NONE',  ( 0.000000000000000000, 0.000000000000000000, 1.000000000000000000 ) ) ;
#811 = ORIENTED_EDGE ( 'NONE', *, *, #7285, .T. ) ;
#812 = CARTESIAN_POINT ( 'NONE',  ( 30.00000000000000000, 42.00000000000000000, 29.99999999999999645 ) ) ;
#813 = FACE_OUTER_BOUND ( 'NONE', #38032, .T. ) ;
#814 = CARTESIAN_POINT ( 'NONE',  ( 0.03081419152479877507, 1.350000000177219661, -8.003749119332789874 ) ) ;
#815 = FACE_OUTER_BOUND ( 'NONE', #15227, .T. ) ;
#816 = CARTESIAN_POINT ( 'NONE',  ( 3.399999999999997247, 2.300000822923701005, 36.78851147623559115 ) ) ;
#817 = LINE ( 'NONE', #26134, #46508 ) ;
#818 = DIRECTION ( 'NONE',  ( 0.000000000000000000, -1.000000000000000000, 0.000000000000000000 ) ) ;
#819 = DIRECTION ( 'NONE',  ( 1.000000000000000000, 0.000000000000000000, -0.000000000000000000 ) ) ;
#820 = CARTESIAN_POINT ( 'NONE',  ( 4.417058784680000016, 26.40291403998000064, -1.579874742726000258 ) ) ;
#821 = CARTESIAN_POINT ( 'NONE',  ( -9.603844344010820322, 8.517920753934873801, 0.8690664585709951817 ) ) ;
#822 = CARTESIAN_POINT ( 'NONE',  ( 5.200000000000003730, 3.750004872761130592, 36.78851147623559115 ) ) ;
#823 = CARTESIAN_POINT ( 'NONE',  ( -11.50000000000000000, 32.30578803430396562, -54.80767330122650094 ) ) ;
#824 = EDGE_LOOP ( 'NONE', ( #64934, #42890, #46636 ) ) ;
#825 = CARTESIAN_POINT ( 'NONE',  ( 8.500000000000000000, 33.29974620663210061, -54.69791378381614066 ) ) ;
#826 = CARTESIAN_POINT ( 'NONE',  ( -0.4284060346764624327, 1.358170904175017624, -8.385412046245814821 ) ) ;
#827 = CARTESIAN_POINT ( 'NONE',  ( -17.00224709951294955, 6.700457499542181949, -5.074014891373967551 ) ) ;
#828 = DIRECTION ( 'NONE',  ( 0.000000000000000000, 0.000000000000000000, 1.000000000000000000 ) ) ;
#829 = CARTESIAN_POINT ( 'NONE',  ( -0.9595277710409528815, -6.637433270181226419, 36.49983669361863292 ) ) ;
#830 =( BOUNDED_SURFACE ( )  B_SPLINE_SURFACE ( 3, 2, ( 
 ( #70456, #6422, #39322 ),
 ( #19105, #75940, #51935 ),
 ( #45203, #31322, #63345 ),
 ( #82659, #19906, #37663 ),
 ( #19501, #32150, #32974 ),
 ( #6004, #24993, #64997 ) ),
 .UNSPECIFIED., .F., .F., .F. ) 
 B_SPLINE_SURFACE_WITH_KNOTS ( ( 4, 2, 4 ),
 ( 3, 3 ),
 ( 0.000000000000000000, 0.0003703023551331854251, 0.0007406047102663708501 ),
 ( 0.000000000000000000, 1.000000000000000000 ),
 .UNSPECIFIED. ) 
 GEOMETRIC_REPRESENTATION_ITEM ( )  RATIONAL_B_SPLINE_SURFACE ( (
 ( 1.000000000000000000, 0.9803594600371251522, 1.000000000000000000),
 ( 1.000000000000000000, 0.9840188592913275967, 1.000000000000000000),
 ( 1.000000000000000000, 0.9871925052850386573, 1.000000000000000000),
 ( 1.000000000000000000, 0.9920542091845901966, 1.000000000000000000),
 ( 1.000000000000000000, 0.9936640646293939394, 1.000000000000000000),
 ( 1.000000000000000000, 0.9936153175633283263, 1.000000000000000000) ) ) 
 REPRESENTATION_ITEM ( '' )  SURFACE ( )  );
#831 = CARTESIAN_POINT ( 'NONE',  ( -13.14421942888144201, -3.366531550584879184, 41.37998430877880196 ) ) ;
#832 = CARTESIAN_POINT ( 'NONE',  ( -0.5713979215390506683, -0.4000226958271813071, -19.31342652569070850 ) ) ;
#833 = CARTESIAN_POINT ( 'NONE',  ( -7.867544629315513127, -6.888929019936345099, -0.5837228766066627772 ) ) ;
#834 = EDGE_CURVE ( 'NONE', #25673, #52002, #6451, .T. ) ;
#835 = CIRCLE ( 'NONE', #80203, 2.299999999999999822 ) ;
#836 = CARTESIAN_POINT ( 'NONE',  ( 5.078127487554139563, 27.12469826228516112, -5.921565399527789708 ) ) ;
#837 = CARTESIAN_POINT ( 'NONE',  ( -13.59999999999999964, 0.000000000000000000, 28.79350000000000165 ) ) ;
#838 = ORIENTED_EDGE ( 'NONE', *, *, #40597, .F. ) ;
#839 = CARTESIAN_POINT ( 'NONE',  ( -17.39059070942922602, 1.968714578467489984, 28.79350000000000875 ) ) ;
#840 = LINE ( 'NONE', #57789, #68484 ) ;
#841 = CIRCLE ( 'NONE', #22410, 0.9999999999999940048 ) ;
#842 = VECTOR ( 'NONE', #76941, 1000.000000000000000 ) ;
#843 = ORIENTED_EDGE ( 'NONE', *, *, #34445, .T. ) ;
#844 = CARTESIAN_POINT ( 'NONE',  ( -109.9999999999999432, 7.837739514543042185E-16, 318.8000000000000114 ) ) ;
#845 = EDGE_CURVE ( 'NONE', #1998, #7297, #78081, .T. ) ;
#846 = CARTESIAN_POINT ( 'NONE',  ( 8.500000000000000000, 18.39933205171826813, -3.543907759752690012 ) ) ;
#847 = CARTESIAN_POINT ( 'NONE',  ( -7.574468135833999582, 7.500000000000000000, 25.08333349228000131 ) ) ;
#848 = CARTESIAN_POINT ( 'NONE',  ( -2.161924748324674628, 7.642893001693054522, 2.314021306150185531 ) ) ;
#849 = CARTESIAN_POINT ( 'NONE',  ( -9.998137073107789874, -7.398778787329099771, 0.3994895361593273075 ) ) ;
#850 = CARTESIAN_POINT ( 'NONE',  ( 5.499999999999999112, -9.086646778926172594E-16, -75.59999999999999432 ) ) ;
#851 = EDGE_LOOP ( 'NONE', ( #19979, #37271, #22668, #15562 ) ) ;
#852 = ORIENTED_EDGE ( 'NONE', *, *, #58271, .F. ) ;
#853 = ORIENTED_EDGE ( 'NONE', *, *, #66906, .T. ) ;
#854 = ADVANCED_FACE ( 'NONE', ( #38500 ), #38097, .T. ) ;
#855 = CARTESIAN_POINT ( 'NONE',  ( -7.000432822619999662, -7.289740769732000913, 0.5760977477769999577 ) ) ;
#856 = CARTESIAN_POINT ( 'NONE',  ( -11.55715669512007082, -7.068433691158368504, 36.22998503658874370 ) ) ;
#857 = APPROVAL ( #47234, 'UNSPECIFIED' ) ;
#858 = CARTESIAN_POINT ( 'NONE',  ( -12.58072590655585721, -5.565055094524224089, -0.005514139265658768788 ) ) ;
#859 = CARTESIAN_POINT ( 'NONE',  ( -2.650000000380220211, 7.500000000000000888, 27.54081169044871658 ) ) ;
#860 = CARTESIAN_POINT ( 'NONE',  ( -7.741668164659506246, 7.750935035418807573, 14.56732217891715031 ) ) ;
#861 = ADVANCED_FACE ( 'NONE', ( #57052 ), #155, .T. ) ;
#862 = DIRECTION ( 'NONE',  ( 0.000000000000000000, 0.000000000000000000, 1.000000000000000000 ) ) ;
#863 = ORIENTED_EDGE ( 'NONE', *, *, #16173, .F. ) ;
#864 = CARTESIAN_POINT ( 'NONE',  ( -16.40000000000000213, 10.00000000000000000, 3.000000000000000000 ) ) ;
#865 = DIRECTION ( 'NONE',  ( -0.5627910658974997204, 0.000000000000000000, 0.8265991871190995210 ) ) ;
#866 = CARTESIAN_POINT ( 'NONE',  ( 6.029048689383194493, 31.10780022747408680, -7.325000000000001066 ) ) ;
#868 = ADVANCED_FACE ( 'NONE', ( #18279 ), #25869, .T. ) ;
#867 = ORIENTED_EDGE ( 'NONE', *, *, #24767, .F. ) ;
#869 = CARTESIAN_POINT ( 'NONE',  ( -13.74999999999999645, -4.643993999098618985, -0.09999938083924579668 ) ) ;
#870 = LINE ( 'NONE', #46001, #4907 ) ;
#871 = CARTESIAN_POINT ( 'NONE',  ( 0.6999999999999996225, -8.347369929519668830, 0.5329263155383365813 ) ) ;
#872 = VERTEX_POINT ( 'NONE', #63768 ) ;
#873 = CARTESIAN_POINT ( 'NONE',  ( 1.188004362666155611, 0.2044457735141519683, -1.571806033890916332 ) ) ;
#874 = VERTEX_POINT ( 'NONE', #62943 ) ;
#875 = AXIS2_PLACEMENT_3D ( 'NONE', #53224, #41871, #79311 ) ;
#876 = DIRECTION ( 'NONE',  ( -0.000000000000000000, 1.000000000000000000, 0.000000000000000000 ) ) ;
#877 = CARTESIAN_POINT ( 'NONE',  ( -0.7687275775589584859, 6.558114826595248914, 0.02487280618140444780 ) ) ;
#878 = DIRECTION ( 'NONE',  ( 0.000000000000000000, 0.000000000000000000, -1.000000000000000000 ) ) ;
#879 = CARTESIAN_POINT ( 'NONE',  ( -12.90074484260054177, -6.172577585766279462, -0.9012562196738647113 ) ) ;
#880 = VERTEX_POINT ( 'NONE', #5217 ) ;
#881 = CARTESIAN_POINT ( 'NONE',  ( -14.09999999999705800, 6.750003299743867480, 36.56676236524000245 ) ) ;
#882 = ADVANCED_FACE ( 'NONE', ( #25451 ), #58311, .F. ) ;
#883 = ORIENTED_EDGE ( 'NONE', *, *, #61063, .T. ) ;
#884 = ORIENTED_EDGE ( 'NONE', *, *, #77721, .F. ) ;
#885 = ORIENTED_EDGE ( 'NONE', *, *, #76714, .T. ) ;
#887 = CARTESIAN_POINT ( 'NONE',  ( -8.000000000000000000, 7.500000000000000000, 16.25000000000000000 ) ) ;
#886 = AXIS2_PLACEMENT_3D ( 'NONE', #26575, #51467, #32073 ) ;
#888 = EDGE_CURVE ( 'NONE', #29100, #17063, #69714, .T. ) ;
#889 = CARTESIAN_POINT ( 'NONE',  ( -22.55433934181193933, 1.714734651111372798, -4.361752602277191748 ) ) ;
#890 = B_SPLINE_CURVE_WITH_KNOTS ( 'NONE', 3,
 ( #9172, #48377, #23496, #10863, #29847, #66890 ),
 .UNSPECIFIED., .F., .F.,
 ( 4, 2, 4 ),
 ( 4.336808689942017736E-19, 0.0001692922817406157597, 0.0003385845634812310856 ),
 .UNSPECIFIED. ) ;
#891 = CARTESIAN_POINT ( 'NONE',  ( 1.004585981556863100E-15, -2.985337020580040246, 4.808066872306179462 ) ) ;
#892 = CARTESIAN_POINT ( 'NONE',  ( 5.106131689505488680, 2.608158101030638054, -0.5034165532384544672 ) ) ;
#893 = CARTESIAN_POINT ( 'NONE',  ( -0.08313409077755344601, 6.605753856635536714, -0.8892579335334138690 ) ) ;
#894 = CARTESIAN_POINT ( 'NONE',  ( 7.049999999999999822, 1.604441311840999917, -7.172131517762999842 ) ) ;
#895 = AXIS2_PLACEMENT_3D ( 'NONE', #63274, #30032, #4291 ) ;
#896 = VECTOR ( 'NONE', #28983, 1000.000000000000000 ) ;
#897 = ORIENTED_EDGE ( 'NONE', *, *, #62785, .T. ) ;
#898 = VERTEX_POINT ( 'NONE', #6036 ) ;
#899 = CARTESIAN_POINT ( 'NONE',  ( 0.000000000000000000, -4.500000000000000000, 0.000000000000000000 ) ) ;
#900 = CARTESIAN_POINT ( 'NONE',  ( 4.825000000000000178, 29.20444131184000014, -7.900000000000000355 ) ) ;
#901 = CARTESIAN_POINT ( 'NONE',  ( -11.84999999999999964, -3.425000000000000266, 35.50000000000000711 ) ) ;
#902 = EDGE_CURVE ( 'NONE', #82966, #5100, #77624, .T. ) ;
#903 = CARTESIAN_POINT ( 'NONE',  ( -12.57109509415174564, 6.678679576413180996, 37.52526987747386755 ) ) ;
#904 = CIRCLE ( 'NONE', #58805, 0.6000000000000033085 ) ;
#905 = CARTESIAN_POINT ( 'NONE',  ( -13.64775322095464816, 6.202743815146980033, 36.81541753442640186 ) ) ;
#906 = CARTESIAN_POINT ( 'NONE',  ( 2.538716831135910734, 32.25065109909571248, -1.575012618859537250 ) ) ;
#907 = CARTESIAN_POINT ( 'NONE',  ( -1.062210257773493538, -7.266873586921639649, 0.2423498546022143096 ) ) ;
#908 = CARTESIAN_POINT ( 'NONE',  ( 7.349999999999999645, 3.404441311840999962, -1.768116333619000002 ) ) ;
#909 = CARTESIAN_POINT ( 'NONE',  ( -13.75165640664000044, 5.499926971474999426, 2.638378631215999803 ) ) ;
#910 = CARTESIAN_POINT ( 'NONE',  ( 5.650000000000000355, 2.755598669458000138, -1.162143555444999921 ) ) ;
#911 = CARTESIAN_POINT ( 'NONE',  ( -13.75284069551989496, -6.227479219829842982, 36.71625682995718876 ) ) ;
#912 = DIRECTION ( 'NONE',  ( 0.000000000000000000, 1.000000000000000000, 0.000000000000000000 ) ) ;
#913 = DIRECTION ( 'NONE',  ( 0.000000000000000000, 0.000000000000000000, -1.000000000000000000 ) ) ;
#914 = CARTESIAN_POINT ( 'NONE',  ( 4.012162973612703354, -6.123233995736768255E-16, -14.45346146337171511 ) ) ;
#915 = CARTESIAN_POINT ( 'NONE',  ( 4.899100213312999941, 31.80444131184000156, -1.825000000000000178 ) ) ;
#916 = CARTESIAN_POINT ( 'NONE',  ( 2.581107678366797220, 2.704441311841001117, -1.729529398765720538 ) ) ;
#917 = CARTESIAN_POINT ( 'NONE',  ( -0.7366632250833410334, -6.236953243865578145, 37.57275679668982349 ) ) ;
#918 = VERTEX_POINT ( 'NONE', #30955 ) ;
#919 = VERTEX_POINT ( 'NONE', #76383 ) ;
#920 =( BOUNDED_CURVE ( )  B_SPLINE_CURVE ( 3, ( #12656, #52259, #45534, #77933 ),
 .UNSPECIFIED., .F., .F. ) 
 B_SPLINE_CURVE_WITH_KNOTS ( ( 4, 4 ),
 ( 0.000000000000000000, 1.570796326794895448 ),
 .UNSPECIFIED. ) 
 CURVE ( )  GEOMETRIC_REPRESENTATION_ITEM ( )  RATIONAL_B_SPLINE_CURVE ( ( 1.000000000000000000, 0.8047378541243652705, 0.8047378541243652705, 1.000000000000000000 ) ) 
 REPRESENTATION_ITEM ( '' )  );
#921 = DIRECTION ( 'NONE',  ( 0.000000000000000000, 0.000000000000000000, -1.000000000000000000 ) ) ;
#922 = DIRECTION ( 'NONE',  ( 0.000000000000000000, 0.000000000000000000, -1.000000000000000000 ) ) ;
#923 = CARTESIAN_POINT ( 'NONE',  ( -12.87370818974712527, 4.729620732761615542, 36.59999999995080344 ) ) ;
#924 = CARTESIAN_POINT ( 'NONE',  ( -13.79993910593885253, 5.887509957573413111, -0.5827761245026351622 ) ) ;
#925 = CARTESIAN_POINT ( 'NONE',  ( 30.00000000000000000, 30.00000000000000000, -29.99999999999999645 ) ) ;
#926 = PLANE ( 'NONE',  #82807 ) ;
#927 = CARTESIAN_POINT ( 'NONE',  ( 1.782166211014590829, 26.36556429693335701, -1.668337291266990707 ) ) ;
#928 = DIRECTION ( 'NONE',  ( 1.000000000000000000, 0.000000000000000000, 0.000000000000000000 ) ) ;
#929 = LINE ( 'NONE', #78041, #45558 ) ;
#930 = CARTESIAN_POINT ( 'NONE',  ( -0.8795834679481360219, -0.9898183142140919433, -9.938611388359815280 ) ) ;
#931 = CARTESIAN_POINT ( 'NONE',  ( -6.954981701844325848, -8.147424875013820511, -0.3116163508000463489 ) ) ;
#932 = ADVANCED_FACE ( 'NONE', ( #51161 ), #56662, .F. ) ;
#933 = AXIS2_PLACEMENT_3D ( 'NONE', #54082, #61203, #66284 ) ;
#934 = DIRECTION ( 'NONE',  ( 0.000000000000000000, 0.000000000000000000, -1.000000000000000000 ) ) ;
#935 = CARTESIAN_POINT ( 'NONE',  ( -18.27794050108652257, 4.269125507619381032, 37.60000000000032827 ) ) ;
#936 = CARTESIAN_POINT ( 'NONE',  ( 1.475529846803440126, 4.204441311841049078, -4.393422828136869462 ) ) ;
#937 = ORIENTED_EDGE ( 'NONE', *, *, #52853, .F. ) ;
#938 = EDGE_LOOP ( 'NONE', ( #54250, #67377, #42723, #35621, #48478, #22121 ) ) ;
#939 = CARTESIAN_POINT ( 'NONE',  ( 1.118414454774648625, 2.704441194193918818, -6.589949150485979068 ) ) ;
#940 = EDGE_CURVE ( 'NONE', #75998, #45042, #13192, .T. ) ;
#941 = EDGE_CURVE ( 'NONE', #65883, #41986, #1098, .T. ) ;
#942 = ORIENTED_EDGE ( 'NONE', *, *, #72442, .F. ) ;
#943 = CYLINDRICAL_SURFACE ( 'NONE', #50621, 0.4000000000000001887 ) ;
#944 = CARTESIAN_POINT ( 'NONE',  ( -0.05833974829909799320, -8.462843268595888091, 0.8937132907376021951 ) ) ;
#945 = CYLINDRICAL_SURFACE ( 'NONE', #62235, 0.09999999999999939493 ) ;
#946 = EDGE_CURVE ( 'NONE', #72694, #65209, #44195, .T. ) ;
#947 = AXIS2_PLACEMENT_3D ( 'NONE', #43128, #82641, #82240 ) ;
#948 = CARTESIAN_POINT ( 'NONE',  ( -15.96652881266406787, 6.774294499163031169, -5.382754849871739466 ) ) ;
#949 = DIRECTION ( 'NONE',  ( 0.000000000000000000, 0.000000000000000000, -1.000000000000000000 ) ) ;
#950 = CARTESIAN_POINT ( 'NONE',  ( -0.5269126697607674492, -1.186935123077484278, -8.724283531406577197 ) ) ;
#951 = CARTESIAN_POINT ( 'NONE',  ( -13.92573392147641798, 6.583272537190856255, 0.1521133867026865927 ) ) ;
#952 = CIRCLE ( 'NONE', #45443, 1.700000000000000178 ) ;
#953 = CARTESIAN_POINT ( 'NONE',  ( -14.92483677265887820, -3.292225936281989895, 39.57831790198861910 ) ) ;
#954 = VERTEX_POINT ( 'NONE', #63376 ) ;
#955 = EDGE_CURVE ( 'NONE', #78812, #11674, #7831, .T. ) ;
#956 = FACE_OUTER_BOUND ( 'NONE', #7021, .T. ) ;
#957 = ORIENTED_EDGE ( 'NONE', *, *, #66473, .F. ) ;
#958 = CIRCLE ( 'NONE', #21191, 5.750000000000000888 ) ;
#959 = VECTOR ( 'NONE', #6801, 1000.000000000000000 ) ;
#960 = AXIS2_PLACEMENT_3D ( 'NONE', #23920, #55942, #62654 ) ;
#961 = CARTESIAN_POINT ( 'NONE',  ( 39.00000000000000000, 28.99999999999999645, 29.99999999999999645 ) ) ;
#962 = CC_DESIGN_PERSON_AND_ORGANIZATION_ASSIGNMENT ( #31461, #63879, ( #28154 ) ) ;
#963 = CARTESIAN_POINT ( 'NONE',  ( 1.951824551443805511, 26.45444131184000014, -7.091246334884047542 ) ) ;
#964 = CARTESIAN_POINT ( 'NONE',  ( -7.051816094530648726, 7.497072010966270739, 0.6785561661949999213 ) ) ;
#965 = CARTESIAN_POINT ( 'NONE',  ( -3.436475196244799690, 7.796964608358235793, 6.368279609164872568 ) ) ;
#966 = CALENDAR_DATE ( 2025, 13, 11 ) ;
#967 = VECTOR ( 'NONE', #15851, 1000.000000000000000 ) ;
#968 = CARTESIAN_POINT ( 'NONE',  ( -9.899999999999838707, 7.248329692400183433, 0.4999993301390943112 ) ) ;
#969 = CARTESIAN_POINT ( 'NONE',  ( -18.83847870264740010, 6.290209737089621278, 27.15735045172295870 ) ) ;
#970 = B_SPLINE_CURVE_WITH_KNOTS ( 'NONE', 3,
 ( #59470, #53132, #3349, #52733, #20700, #46397, #72070, #14348, #53538, #34573, #15192, #5017, #48496, #74970, #61942, #75398, #11353, #43006, #36680, #68233, #63181, #35829, #29096, #18105, #24018, #43412, #10526, #81677, #17264, #61503, #36266, #42161, #10105, #69073, #30752, #68673 ),
 .UNSPECIFIED., .F., .F.,
 ( 4, 2, 2, 1, 1, 1, 2, 2, 2, 1, 1, 2, 2, 2, 1, 1, 2, 2, 2, 2, 1, 4 ),
 ( 0.000000000000000000, 0.1242193554313711090, 0.1319830651458318571, 0.1397467748602926052, 0.1552741942892143512, 0.1863290331470578709, 0.2484387108627448548, 0.3726580662941188504, 0.3881854857230406797, 0.4037129051519623979, 0.4347677440098060564, 0.4968774217254930403, 0.6210967771568668416, 0.6366241965857885043, 0.6521516160147101671, 0.6832064548725534925, 0.7453161325882396993, 0.8074258103039260170, 0.8695354880196124459, 0.9005903268774556603, 0.9316451657352988747, 0.9937548434509849704 ),
 .UNSPECIFIED. ) ;
#971 = EDGE_CURVE ( 'NONE', #9850, #2799, #66258, .T. ) ;
#972 = CARTESIAN_POINT ( 'NONE',  ( 0.000000000000000000, 7.500000000000000000, 23.75000000000000000 ) ) ;
#973 = EDGE_CURVE ( 'NONE', #69089, #19174, #33849, .T. ) ;
#974 = LINE ( 'NONE', #567, #74875 ) ;
#975 = B_SPLINE_CURVE_WITH_KNOTS ( 'NONE', 3,
 ( #37092, #76218, #62769, #18531, #7478, #37151 ),
 .UNSPECIFIED., .F., .F.,
 ( 4, 2, 4 ),
 ( 0.000000000000000000, 0.5000000000000000000, 1.000000000000000000 ),
 .UNSPECIFIED. ) ;
#976 = DIRECTION ( 'NONE',  ( 1.000000000000000000, -0.000000000000000000, -0.000000000000000000 ) ) ;
#977 = CARTESIAN_POINT ( 'NONE',  ( 7.150000000000000355, 1.604441311840999917, -1.727868482236998959 ) ) ;
#978 = ORIENTED_EDGE ( 'NONE', *, *, #16480, .T. ) ;
#979 = ORIENTED_EDGE ( 'NONE', *, *, #35906, .F. ) ;
#980 = DIRECTION ( 'NONE',  ( -0.000000000000000000, 0.1736481776669306087, -0.9848077530122081313 ) ) ;
#981 = DIRECTION ( 'NONE',  ( -1.000000000000000000, -0.000000000000000000, -0.000000000000000000 ) ) ;
#982 = DIRECTION ( 'NONE',  ( -1.000000000000000000, 0.000000000000000000, 0.000000000000000000 ) ) ;
#983 = ITEM_DEFINED_TRANSFORMATION ( 'NONE', 'NONE', #18802,  #17469 ) ;
#984 = ORIENTED_EDGE ( 'NONE', *, *, #50596, .T. ) ;
#985 = DIRECTION ( 'NONE',  ( 1.000000000000000000, 0.000000000000000000, 0.000000000000000000 ) ) ;
#986 = ORIENTED_EDGE ( 'NONE', *, *, #10670, .T. ) ;
#987 = VERTEX_POINT ( 'NONE', #34242 ) ;
#988 = VERTEX_POINT ( 'NONE', #65846 ) ;
#989 = DIRECTION ( 'NONE',  ( 0.000000000000000000, 0.000000000000000000, -1.000000000000000000 ) ) ;
#990 = CARTESIAN_POINT ( 'NONE',  ( -12.22478844475378601, -7.019043732301936345, -1.046358926270677614 ) ) ;
#991 = EDGE_CURVE ( 'NONE', #13738, #65883, #27461, .T. ) ;
#992 = CARTESIAN_POINT ( 'NONE',  ( -0.05823987342492601554, 8.464726964783766405, 35.56846560595110418 ) ) ;
#993 = AXIS2_PLACEMENT_3D ( 'NONE', #54405, #80066, #18552 ) ;
#994 = CARTESIAN_POINT ( 'NONE',  ( -11.00000000024999913, 7.099999999999999645, 2.750000000000000000 ) ) ;
#995 = EDGE_LOOP ( 'NONE', ( #681, #70557, #40436, #11035 ) ) ;
#996 = CARTESIAN_POINT ( 'NONE',  ( 2.482459495698584373, 1.704441311841000006, -7.100041648464975985 ) ) ;
#997 = CARTESIAN_POINT ( 'NONE',  ( -12.44998505459392746, 7.574814473618668664, 0.8381776603003986414 ) ) ;
#998 = ORIENTED_EDGE ( 'NONE', *, *, #61682, .F. ) ;
#999 = ORIENTED_EDGE ( 'NONE', *, *, #71698, .F. ) ;
#1000 = LINE ( 'NONE', #44871, #9070 ) ;
#1001 = DIRECTION ( 'NONE',  ( 0.000000000000000000, 0.000000000000000000, -1.000000000000000000 ) ) ;
#1002 = DIRECTION ( 'NONE',  ( 0.000000000000000000, -1.000000000000000000, 0.000000000000000000 ) ) ;
#1003 = CARTESIAN_POINT ( 'NONE',  ( -1.605140579892325503, -7.788761990518569434, -0.4837594288735177495 ) ) ;
#1004 = CARTESIAN_POINT ( 'NONE',  ( -8.000000000000000000, 7.500000000000000000, 31.00000000000000000 ) ) ;
#1005 = EDGE_CURVE ( 'NONE', #11140, #65555, #53206, .T. ) ;
#1006 = CARTESIAN_POINT ( 'NONE',  ( -12.76687263519256454, -6.437788844696393120, 0.2423490914988533085 ) ) ;
#1007 = AXIS2_PLACEMENT_3D ( 'NONE', #55276, #82555, #23242 ) ;
#1008 = EDGE_CURVE ( 'NONE', #45676, #17340, #29402, .T. ) ;
#1009 = CARTESIAN_POINT ( 'NONE',  ( 0.9931709655745591947, -0.1867867294599743488, -18.80414198675264714 ) ) ;
#1010 = DIRECTION ( 'NONE',  ( 0.000000000000000000, 0.000000000000000000, 1.000000000000000000 ) ) ;
#1011 = DIRECTION ( 'NONE',  ( 0.000000000000000000, 0.000000000000000000, -1.000000000000000000 ) ) ;
#1012 = AXIS2_PLACEMENT_3D ( 'NONE', #20023, #37776, #39019 ) ;
#1013 = ADVANCED_FACE ( 'NONE', ( #1390 ), #14865, .T. ) ;
#1014 = CARTESIAN_POINT ( 'NONE',  ( -10.14094578281999937, 5.362760137670999683, 0.06544595514240998668 ) ) ;
#1015 = DIRECTION ( 'NONE',  ( 0.000000000000000000, 0.000000000000000000, -1.000000000000000000 ) ) ;
#1016 = CARTESIAN_POINT ( 'NONE',  ( -14.00147364619860824, 0.07676205547873961310, 29.89999999999999858 ) ) ;
#1017 = CARTESIAN_POINT ( 'NONE',  ( 4.449999995665998576, 26.45444131183998593, -1.575000000000017941 ) ) ;
#1018 = CARTESIAN_POINT ( 'NONE',  ( -12.91990536212038343, 8.474191249853916474, 1.028838411641295636 ) ) ;
#1019 = VECTOR ( 'NONE', #19587, 1000.000000000000000 ) ;
#1020 = DIRECTION ( 'NONE',  ( 0.000000000000000000, 0.000000000000000000, -1.000000000000000000 ) ) ;
#1021 = DIRECTION ( 'NONE',  ( -0.000000000000000000, -0.000000000000000000, -1.000000000000000000 ) ) ;
#1022 = CARTESIAN_POINT ( 'NONE',  ( 6.313126331528017054, 26.16345890186318002, -2.185334043434413509 ) ) ;
#1023 = CARTESIAN_POINT ( 'NONE',  ( -12.79575578400289260, 6.226931122102207894, 37.45764504144932516 ) ) ;
#1024 = ORIENTED_EDGE ( 'NONE', *, *, #28792, .F. ) ;
#1025 = VERTEX_POINT ( 'NONE', #47316 ) ;
#1026 = CARTESIAN_POINT ( 'NONE',  ( 2.186140661634510263, 7.000000000000000000, -2.054455890874328006 ) ) ;
#1027 = CARTESIAN_POINT ( 'NONE',  ( 7.042486408142000442, 2.704819992710000065, -2.428520760839000481 ) ) ;
#1028 = CARTESIAN_POINT ( 'NONE',  ( -13.57539934100790546, 6.051990199451271479, -0.4810821160365634230 ) ) ;
#1029 = CARTESIAN_POINT ( 'NONE',  ( 3.106059988869999788, 26.20517542041000070, -7.105653701799999666 ) ) ;
#1030 = ORIENTED_EDGE ( 'NONE', *, *, #28769, .T. ) ;
#1031 = CARTESIAN_POINT ( 'NONE',  ( -14.10711849610056312, -4.775871491738270969, 37.60340724467800300 ) ) ;
#1032 = LINE ( 'NONE', #73051, #82014 ) ;
#1033 = CARTESIAN_POINT ( 'NONE',  ( -14.15898134248087992, 4.786008279337524485, 37.60559762726723676 ) ) ;
#1034 = LINE ( 'NONE', #57544, #40141 ) ;
#1035 = CARTESIAN_POINT ( 'NONE',  ( -0.08359181104592514067, -1.444778195616278405, -8.035081594697492946 ) ) ;
#1036 = CARTESIAN_POINT ( 'NONE',  ( 3.375000000000001776, 20.00657037122502402, -4.960783708246108148 ) ) ;
#1037 = LINE ( 'NONE', #13280, #55574 ) ;
#1038 = CARTESIAN_POINT ( 'NONE',  ( 6.165801240545765616, 27.62593864498737872, -7.325580627471985906 ) ) ;
#1039 = ORIENTED_EDGE ( 'NONE', *, *, #41100, .T. ) ;
#1040 = DIRECTION ( 'NONE',  ( 0.000000000000000000, 0.000000000000000000, -1.000000000000000000 ) ) ;
#1041 = ORIENTED_EDGE ( 'NONE', *, *, #24609, .F. ) ;
#1042 = CARTESIAN_POINT ( 'NONE',  ( -1.976037722416157161, -3.459786448589591945, 2.097962759545851874 ) ) ;
#1043 = ADVANCED_FACE ( 'NONE', ( #40155 ), #60289, .T. ) ;
#1044 = CARTESIAN_POINT ( 'NONE',  ( -13.83591589801409860, 6.072602145207593338, -0.4103630638118163088 ) ) ;
#1045 = PLANE ( 'NONE',  #42967 ) ;
#1046 = ORIENTED_EDGE ( 'NONE', *, *, #24145, .F. ) ;
#1047 = CARTESIAN_POINT ( 'NONE',  ( 29.99999999999992895, 39.00000000000000000, -36.99999999999999289 ) ) ;
#1048 = DIRECTION ( 'NONE',  ( 1.000000000000000000, 0.000000000000000000, 0.000000000000000000 ) ) ;
#1049 = CARTESIAN_POINT ( 'NONE',  ( -14.09999718681437031, 6.599997186814371197, 1.003441654239457304 ) ) ;
#1050 = CARTESIAN_POINT ( 'NONE',  ( -8.902205786820688971, -7.157485463871968712, 0.2753041517788978321 ) ) ;
#1051 = CARTESIAN_POINT ( 'NONE',  ( -0.8000000000000001554, 0.000000000000000000, -0.2000000000000000111 ) ) ;
#1052 = VERTEX_POINT ( 'NONE', #2188 ) ;
#1053 = CARTESIAN_POINT ( 'NONE',  ( -10.40391760025144485, 6.050000005269326131, 2.539996154803036532 ) ) ;
#1054 = CARTESIAN_POINT ( 'NONE',  ( 0.8953403326259254946, 0.2144103334531902161, -20.00000000000000000 ) ) ;
#1055 = CARTESIAN_POINT ( 'NONE',  ( -0.2314830788284842067, 7.435125314705754107, 35.59371854952314607 ) ) ;
#1056 = AXIS2_PLACEMENT_3D ( 'NONE', #66668, #54060, #80549 ) ;
#1057 = CARTESIAN_POINT ( 'NONE',  ( -10.09999999999999964, -6.499999966735500401, 5.421010862427522170E-16 ) ) ;
#1058 = CIRCLE ( 'NONE', #54908, 1.250000000000000000 ) ;
#1059 = CARTESIAN_POINT ( 'NONE',  ( -14.10000000000000142, -6.699999999999994849, 1.000000157752242824 ) ) ;
#1060 = EDGE_CURVE ( 'NONE', #36613, #23670, #15267, .T. ) ;
#1061 = B_SPLINE_CURVE_WITH_KNOTS ( 'NONE', 3,
 ( #7912, #66070, #33216, #52620 ),
 .UNSPECIFIED., .F., .F.,
 ( 4, 4 ),
 ( 0.000000000000000000, 0.0004048913793610202415 ),
 .UNSPECIFIED. ) ;
#1062 = DIRECTION ( 'NONE',  ( -6.938893903907222067E-15, 0.000000000000000000, 1.000000000000000000 ) ) ;
#1063 = ORIENTED_EDGE ( 'NONE', *, *, #71574, .F. ) ;
#1064 = EDGE_CURVE ( 'NONE', #21807, #49306, #32034, .T. ) ;
#1065 = CYLINDRICAL_SURFACE ( 'NONE', #11960, 9.999999999999998224 ) ;
#1066 = ORIENTED_EDGE ( 'NONE', *, *, #64912, .F. ) ;
#1067 = CARTESIAN_POINT ( 'NONE',  ( -0.005508593433698474699, -7.152868378818262762, 35.68654100489772674 ) ) ;
#1068 = PERSON_AND_ORGANIZATION_ROLE ( 'design_owner' ) ;
#1069 = LINE ( 'NONE', #18836, #60519 ) ;
#1070 = ORIENTED_EDGE ( 'NONE', *, *, #10218, .T. ) ;
#1071 = EDGE_CURVE ( 'NONE', #583, #30993, #36922, .T. ) ;
#1072 = CARTESIAN_POINT ( 'NONE',  ( 4.450000000000000178, 5.293116446435999656, -6.049999999999999822 ) ) ;
#1073 = CIRCLE ( 'NONE', #25279, 1.000000000000021760 ) ;
#1074 = ORIENTED_EDGE ( 'NONE', *, *, #24685, .F. ) ;
#1075 = AXIS2_PLACEMENT_3D ( 'NONE', #5616, #6430, #57034 ) ;
#1076 = EDGE_LOOP ( 'NONE', ( #43289, #50382, #19559, #8658 ) ) ;
#1077 = ORIENTED_EDGE ( 'NONE', *, *, #20996, .F. ) ;
#1078 = DIRECTION ( 'NONE',  ( 0.000000000000000000, -0.7071067811865480168, -0.7071067811865470176 ) ) ;
#1079 = CARTESIAN_POINT ( 'NONE',  ( 1.852818989660323323, 26.34598029506494399, -7.301691970205732574 ) ) ;
#1080 = SHAPE_REPRESENTATION ( 'UngF Generic Footpedal Switch', ( #61781 ), #3902 ) ;
#1081 = AXIS2_PLACEMENT_3D ( 'NONE', #37327, #56734, #4440 ) ;
#1082 = CIRCLE ( 'NONE', #19983, 1.099999964149000364 ) ;
#1083 = LINE ( 'NONE', #32315, #26862 ) ;
#1084 = CARTESIAN_POINT ( 'NONE',  ( -0.2829291141767037443, 6.314661856253946048, 0.2482168158818745252 ) ) ;
#1085 = CARTESIAN_POINT ( 'NONE',  ( -12.41478632102824342, 7.601683547181255385, 29.94305621244836146 ) ) ;
#1086 = CYLINDRICAL_SURFACE ( 'NONE', #36858, 1.090000000000000746 ) ;
#1087 = VERTEX_POINT ( 'NONE', #27922 ) ;
#1088 = CARTESIAN_POINT ( 'NONE',  ( -12.95308583404796110, -5.587520232514766150, -0.9957475791298748824 ) ) ;
#1089 = ORIENTED_EDGE ( 'NONE', *, *, #59311, .T. ) ;
#1090 = CARTESIAN_POINT ( 'NONE',  ( -10.06287396693266523, 6.499999966678364771, -1.098790062791718203 ) ) ;
#1091 = EDGE_LOOP ( 'NONE', ( #67109, #49703, #82836, #36532 ) ) ;
#1092 = ORIENTED_EDGE ( 'NONE', *, *, #58657, .T. ) ;
#1093 = CARTESIAN_POINT ( 'NONE',  ( -13.29775476827404646, -8.210017490215363978, 36.04340742239670448 ) ) ;
#1094 = CARTESIAN_POINT ( 'NONE',  ( -0.03081419156034716222, 1.350000000177204784, -8.003749119332871587 ) ) ;
#1095 = DIRECTION ( 'NONE',  ( 0.000000000000000000, 0.000000000000000000, -1.000000000000000000 ) ) ;
#1096 = EDGE_CURVE ( 'NONE', #82065, #14869, #23981, .T. ) ;
#1098 =( BOUNDED_CURVE ( )  B_SPLINE_CURVE ( 3, ( #69659, #82690, #64620, #43995 ),
 .UNSPECIFIED., .F., .F. ) 
 B_SPLINE_CURVE_WITH_KNOTS ( ( 4, 4 ),
 ( 0.000000000000000000, 1.000000000000000000 ),
 .UNSPECIFIED. ) 
 CURVE ( )  GEOMETRIC_REPRESENTATION_ITEM ( )  RATIONAL_B_SPLINE_CURVE ( ( 1.000000000000000000, 0.3333333333333337034, 0.3333333333333337034, 1.000000000000000000 ) ) 
 REPRESENTATION_ITEM ( '' )  );
#1097 = LINE ( 'NONE', #47029, #37382 ) ;
#1100 = CIRCLE ( 'NONE', #60352, 2.299999999999999822 ) ;
#1099 = FACE_OUTER_BOUND ( 'NONE', #47982, .T. ) ;
#1101 = CARTESIAN_POINT ( 'NONE',  ( 4.336808689942029076E-16, 13.00000000000000000, 7.511572993685789240E-16 ) ) ;
#1102 = ORIENTED_EDGE ( 'NONE', *, *, #42251, .T. ) ;
#1103 = MANIFOLD_SOLID_BREP ( 'Chamfer3', #21584 ) ;
#1104 = LINE ( 'NONE', #78205, #5924 ) ;
#1105 = AXIS2_PLACEMENT_3D ( 'NONE', #41205, #34884, #55113 ) ;
#1106 = CARTESIAN_POINT ( 'NONE',  ( 8.500000000000000000, 19.35913022581692644, -3.263216710738175763 ) ) ;
#1107 = ORIENTED_EDGE ( 'NONE', *, *, #21027, .F. ) ;
#1108 = CARTESIAN_POINT ( 'NONE',  ( 1.833220541129293002, 30.52148746063600271, -1.806671815462045139 ) ) ;
#1109 = CARTESIAN_POINT ( 'NONE',  ( 27.59999999999999432, 11.60000000000000675, 39.99999999999999289 ) ) ;
#1110 = CARTESIAN_POINT ( 'NONE',  ( -13.51144349666788536, -5.540101283407122601, 0.1872913285833613939 ) ) ;
#1111 = CARTESIAN_POINT ( 'NONE',  ( -0.6500473169282620090, -6.895373329720899669, -1.061439796955658599 ) ) ;
#1112 = DIRECTION ( 'NONE',  ( -0.000000000000000000, -1.000000000000000000, -0.000000000000000000 ) ) ;
#1113 = EDGE_CURVE ( 'NONE', #35902, #19536, #46478, .T. ) ;
#1114 = ORIENTED_EDGE ( 'NONE', *, *, #76165, .T. ) ;
#1115 = CARTESIAN_POINT ( 'NONE',  ( -19.02810583157744873, -3.404178894997681226, 36.50000000000000000 ) ) ;
#1116 = EDGE_CURVE ( 'NONE', #28045, #40489, #60024, .T. ) ;
#1117 = CARTESIAN_POINT ( 'NONE',  ( 1.163414459189985485E-15, 0.000000000000000000, 9.500000000000000000 ) ) ;
#1118 = EDGE_CURVE ( 'NONE', #6274, #21754, #27813, .T. ) ;
#1119 = CARTESIAN_POINT ( 'NONE',  ( 4.226333359325086469, 31.83679424104223799, -3.796714948856286131 ) ) ;
#1120 = CARTESIAN_POINT ( 'NONE',  ( 0.2355622049958390196, 1.295366253525101374, -8.307816068019883815 ) ) ;
#1121 = AXIS2_PLACEMENT_3D ( 'NONE', #7190, #14340, #32913 ) ;
#1122 = AXIS2_PLACEMENT_3D ( 'NONE', #26459, #7063, #53389 ) ;
#1123 = EDGE_CURVE ( 'NONE', #71630, #19292, #67900, .T. ) ;
#1124 = CARTESIAN_POINT ( 'NONE',  ( 4.824999999999999289, 31.45444036030725599, -7.324999999998190070 ) ) ;
#1125 = CARTESIAN_POINT ( 'NONE',  ( -11.65000000000000036, 5.750000000000000000, 1.649999999999999911 ) ) ;
#1126 = CARTESIAN_POINT ( 'NONE',  ( -15.00099999999999945, 46.53589838486225005, 8.053672378053824274E-15 ) ) ;
#1127 = B_SPLINE_CURVE_WITH_KNOTS ( 'NONE', 3,
 ( #69669, #42769, #11972, #57066, #43196, #12397, #36861, #68439, #76398, #62132, #10738, #36461, #70109, #43593, #17887, #82309, #62540, #4388, #81067, #38113, #56242, #23381, #24628, #3980, #74755, #4801, #81888, #24229, #49925, #13206, #26700, #46093 ),
 .UNSPECIFIED., .F., .F.,
 ( 4, 2, 2, 1, 1, 2, 2, 2, 2, 1, 1, 2, 2, 2, 2, 2, 2, 4 ),
 ( 0.000000000000000000, 0.1250000000000628386, 0.1875000000000926481, 0.2187500000001057765, 0.2343750000001118550, 0.2421875000001145473, 0.2500000000001172396, 0.3750000000001509348, 0.4375000000001696421, 0.4687500000001794120, 0.4843750000001828537, 0.4921875000001826872, 0.5000000000001825207, 0.6250000000001414424, 0.6875000000001213474, 0.7187500000001093570, 0.7500000000000974776, 1.000000000000000000 ),
 .UNSPECIFIED. ) ;
#1128 = DIRECTION ( 'NONE',  ( 0.000000000000000000, 0.1736481776669309973, -0.9848077530122079093 ) ) ;
#1129 = CARTESIAN_POINT ( 'NONE',  ( -10.76324542321101418, 7.599847560183540907, 1.000031718302336170 ) ) ;
#1130 = CARTESIAN_POINT ( 'NONE',  ( -13.49108538785957911, 6.187090469633762524, -0.4118844164488738580 ) ) ;
#1131 = ORIENTED_EDGE ( 'NONE', *, *, #38297, .T. ) ;
#1132 = DIRECTION ( 'NONE',  ( -0.000000000000000000, 1.000000000000000000, -0.000000000000000000 ) ) ;
#1133 = CARTESIAN_POINT ( 'NONE',  ( -14.55295878107871310, -2.579224597493325444, 40.46265723920487289 ) ) ;
#1134 = CARTESIAN_POINT ( 'NONE',  ( 1.876204699269368836, 30.59766902185080539, -1.790231250020329012 ) ) ;
#1135 = CARTESIAN_POINT ( 'NONE',  ( -8.586009865620859216, 7.783455512066307591, 33.30057817017502941 ) ) ;
#1136 = ORIENTED_EDGE ( 'NONE', *, *, #76653, .F. ) ;
#1137 = FACE_OUTER_BOUND ( 'NONE', #30997, .T. ) ;
#1138 = VERTEX_POINT ( 'NONE', #80964 ) ;
#1139 = CARTESIAN_POINT ( 'NONE',  ( -18.02120199487040253, -4.484946208811421364, 28.89350000000000307 ) ) ;
#1140 = AXIS2_PLACEMENT_3D ( 'NONE', #41149, #53811, #48309 ) ;
#1141 = CIRCLE ( 'NONE', #44227, 0.9999999999999904521 ) ;
#1142 = CARTESIAN_POINT ( 'NONE',  ( -12.99951125879421276, 6.348384547919375898, -0.8538782843132248779 ) ) ;
#1143 = DIRECTION ( 'NONE',  ( 0.000000000000000000, 0.000000000000000000, 1.000000000000000000 ) ) ;
#1144 = CARTESIAN_POINT ( 'NONE',  ( -13.57257531440367160, -5.747570245294743252, 37.21793257201794347 ) ) ;
#1145 = CARTESIAN_POINT ( 'NONE',  ( -1.000616305801716788, -6.499322050022660058, -0.09999979108353844459 ) ) ;
#1146 = AXIS2_PLACEMENT_3D ( 'NONE', #62253, #79936, #54693 ) ;
#1147 = CIRCLE ( 'NONE', #29442, 0.9999999999999940048 ) ;
#1148 = TOROIDAL_SURFACE ( 'NONE', #48251, 1.399999999999998357, 0.2000000000000018152 ) ;
#1149 = CARTESIAN_POINT ( 'NONE',  ( -2.493301043851348098, 5.884314579230958131, 26.03574339366550916 ) ) ;
#1150 = DIRECTION ( 'NONE',  ( 0.000000000000000000, 0.000000000000000000, 1.000000000000000000 ) ) ;
#1151 = CARTESIAN_POINT ( 'NONE',  ( -12.95952463391540199, 6.250000000255662158, 0.4429586671182635382 ) ) ;
#1152 = LINE ( 'NONE', #42731, #37136 ) ;
#1153 = EDGE_LOOP ( 'NONE', ( #81129, #68790, #42042, #45319 ) ) ;
#1154 = CARTESIAN_POINT ( 'NONE',  ( -12.82523353161048973, 7.288171153701836325, 35.87437850216123536 ) ) ;
#1155 = ORIENTED_EDGE ( 'NONE', *, *, #47252, .T. ) ;
#1156 = CIRCLE ( 'NONE', #48257, 0.09999999999999939493 ) ;
#1157 = AXIS2_PLACEMENT_3D ( 'NONE', #16846, #4211, #68234 ) ;
#1158 = CARTESIAN_POINT ( 'NONE',  ( -18.99999999999999645, 2.295086764196421214, 40.00000000000001421 ) ) ;
#1159 = CARTESIAN_POINT ( 'NONE',  ( -13.71688789052499402, 6.243479749600819417, -0.2242231883036372719 ) ) ;
#1160 = DIRECTION ( 'NONE',  ( -0.000000000000000000, 0.000000000000000000, -1.000000000000000000 ) ) ;
#1161 = CARTESIAN_POINT ( 'NONE',  ( 2.050679903481451127, 30.34412989241333491, -1.474989638798880121 ) ) ;
#1162 = VERTEX_POINT ( 'NONE', #75054 ) ;
#1163 = CARTESIAN_POINT ( 'NONE',  ( -12.87907983606881501, 5.739826779679910729, 36.18335201703234816 ) ) ;
#1164 = DIRECTION ( 'NONE',  ( 0.000000000000000000, 0.000000000000000000, 1.000000000000000000 ) ) ;
#1165 = CARTESIAN_POINT ( 'NONE',  ( 36.16032857586044713, 24.50386032142360904, -24.41780134334796060 ) ) ;
#1166 = DIRECTION ( 'NONE',  ( 0.000000000000000000, 0.000000000000000000, 1.000000000000000000 ) ) ;
#1167 = CARTESIAN_POINT ( 'NONE',  ( 0.003639422657883888655, 6.728083998480852479, 0.5497943015551974844 ) ) ;
#1168 = CARTESIAN_POINT ( 'NONE',  ( -5.021276593208001238, 7.500000000000000000, 18.83333301544000093 ) ) ;
#1169 = CARTESIAN_POINT ( 'NONE',  ( -0.01588472726570800547, 7.674162088465620535, -0.5379033584888162078 ) ) ;
#1170 = DIRECTION ( 'NONE',  ( -0.9813590856674352381, 0.000000000000000000, -0.1921831027379238555 ) ) ;
#1171 = FACE_OUTER_BOUND ( 'NONE', #49491, .T. ) ;
#1172 = ADVANCED_FACE ( 'NONE', ( #81761 ), #17358, .F. ) ;
#1173 = LINE ( 'NONE', #64823, #19919 ) ;
#1174 = ORIENTED_EDGE ( 'NONE', *, *, #4783, .T. ) ;
#1175 = B_SPLINE_CURVE_WITH_KNOTS ( 'NONE', 3,
 ( #35129, #27150, #73853, #3064, #34686, #47746, #72185, #41440, #73414, #14900 ),
 .UNSPECIFIED., .F., .F.,
 ( 4, 2, 2, 2, 4 ),
 ( 0.000000000000000000, 0.0009178857370415384898, 0.001835771474083076980, 0.002753657211124615686, 0.003671542948166153959 ),
 .UNSPECIFIED. ) ;
#1176 = LINE ( 'NONE', #26474, #25920 ) ;
#1177 = SHAPE_DEFINITION_REPRESENTATION ( #71232, #23589 ) ;
#1178 = CARTESIAN_POINT ( 'NONE',  ( -18.33561020014123955, -6.361485620300147303, -4.745167210246506784 ) ) ;
#1179 = CIRCLE ( 'NONE', #57743, 6.099999999999999645 ) ;
#1180 = CARTESIAN_POINT ( 'NONE',  ( -9.054472198881189371, 7.794213764576065628, 4.578211149872481123 ) ) ;
#1181 = DIRECTION ( 'NONE',  ( 0.000000000000000000, 0.000000000000000000, 1.000000000000000000 ) ) ;
#1182 = ORIENTED_EDGE ( 'NONE', *, *, #14853, .T. ) ;
#1183 = CARTESIAN_POINT ( 'NONE',  ( 5.581427372516766461, 2.704441311796020209, -7.549975648562824659 ) ) ;
#1184 = VECTOR ( 'NONE', #11774, 1000.000000000000000 ) ;
#1185 = ORIENTED_EDGE ( 'NONE', *, *, #44901, .T. ) ;
#1186 = CIRCLE ( 'NONE', #40245, 5.000000000000000000 ) ;
#1187 = CARTESIAN_POINT ( 'NONE',  ( -0.2869532249904105936, 1.298767829941199992, -8.288612587290828060 ) ) ;
#1188 = ORIENTED_EDGE ( 'NONE', *, *, #43689, .F. ) ;
#1189 = CARTESIAN_POINT ( 'NONE',  ( -8.000000000000000000, 7.500000000000000000, 9.083333969115999551 ) ) ;
#1190 = CIRCLE ( 'NONE', #14667, 0.1000000000000000056 ) ;
#1191 = CARTESIAN_POINT ( 'NONE',  ( -0.4080346990096577753, -1.181296345467296005, -8.969015770846826996 ) ) ;
#1192 = DIRECTION ( 'NONE',  ( 0.000000000000000000, 0.000000000000000000, -1.000000000000000000 ) ) ;
#1193 = CARTESIAN_POINT ( 'NONE',  ( 4.534635028733433160, 4.204445910935075581, -1.475244675000978445 ) ) ;
#1194 = CARTESIAN_POINT ( 'NONE',  ( -4.242161494325365823, 7.792849007020072882, 22.89182052061355321 ) ) ;
#1195 = CARTESIAN_POINT ( 'NONE',  ( -4.000000000000000000, 7.599999999999999645, 11.00000000000000000 ) ) ;
#1196 = ORIENTED_EDGE ( 'NONE', *, *, #20002, .F. ) ;
#1197 = CARTESIAN_POINT ( 'NONE',  ( -14.16016702208503553, -4.558178097706464982, -1.107183705706447974 ) ) ;
#1198 = APPROVAL_PERSON_ORGANIZATION ( #32802, #51518, #20169 ) ;
#1199 = DIRECTION ( 'NONE',  ( 0.000000000000000000, 1.000000000000000000, 0.000000000000000000 ) ) ;
#1200 = VECTOR ( 'NONE', #1350, 1000.000000000000000 ) ;
#1201 = ORIENTED_EDGE ( 'NONE', *, *, #19981, .F. ) ;
#1202 = CARTESIAN_POINT ( 'NONE',  ( -18.47206849782925886, -2.355780747870600322, 43.36653150560871239 ) ) ;
#1203 = CARTESIAN_POINT ( 'NONE',  ( -11.00000000031666580, 6.099999999999999645, 2.750000000000000000 ) ) ;
#1204 = CARTESIAN_POINT ( 'NONE',  ( -18.32014096398992464, -4.252315343022557315, 37.60000000000032117 ) ) ;
#1205 = DIRECTION ( 'NONE',  ( 0.9813590704364584250, 0.000000000000000000, 0.1921831805129945170 ) ) ;
#1206 = AXIS2_PLACEMENT_3D ( 'NONE', #49636, #36988, #42917 ) ;
#1207 = AXIS2_PLACEMENT_3D ( 'NONE', #23977, #50505, #6237 ) ;
#1208 = VECTOR ( 'NONE', #57380, 1000.000000000000000 ) ;
#1209 = CARTESIAN_POINT ( 'NONE',  ( -4.765957474708404362, 7.500000000000000000, 28.25000000000040501 ) ) ;
#1210 = CARTESIAN_POINT ( 'NONE',  ( -30.72078438912573972, 12.28951346598968009, 4.661664881000126215 ) ) ;
#1211 = CARTESIAN_POINT ( 'NONE',  ( -13.40726182795175347, -6.292335009351799791, -0.5614281927680377926 ) ) ;
#1212 = VECTOR ( 'NONE', #63757, 1000.000000000000000 ) ;
#1213 = AXIS2_PLACEMENT_3D ( 'NONE', #23200, #17701, #10106 ) ;
#1214 = CARTESIAN_POINT ( 'NONE',  ( -9.987746820360351663, 8.241076147381070527, -0.1631298966147421980 ) ) ;
#1215 = CARTESIAN_POINT ( 'NONE',  ( -1.300000000000000266, 6.049999999999999822, 27.54999999370000197 ) ) ;
#1216 = CARTESIAN_POINT ( 'NONE',  ( -13.38324176764790785, -7.551065178867507832, -0.3033722284086191046 ) ) ;
#1217 = CARTESIAN_POINT ( 'NONE',  ( 0.000000000000000000, 0.000000000000000000, 25.14999999999999858 ) ) ;
#1219 = ORIENTED_EDGE ( 'NONE', *, *, #45230, .T. ) ;
#1218 = ADVANCED_FACE ( 'NONE', ( #30434 ), #3437, .T. ) ;
#1220 = EDGE_LOOP ( 'NONE', ( #52320, #16430, #3129, #26674 ) ) ;
#1221 = CYLINDRICAL_SURFACE ( 'NONE', #20051, 9.600000000000001421 ) ;
#1222 = EDGE_CURVE ( 'NONE', #23020, #36747, #6778, .T. ) ;
#1223 = LINE ( 'NONE', #51809, #83282 ) ;
#1224 = EDGE_CURVE ( 'NONE', #22687, #75192, #15674, .T. ) ;
#1225 = EDGE_CURVE ( 'NONE', #21427, #48037, #29932, .T. ) ;
#1226 = CARTESIAN_POINT ( 'NONE',  ( 7.114491897201999926, 26.20644637038000013, -3.342440166484999864 ) ) ;
#1227 = LINE ( 'NONE', #39590, #75509 ) ;
#1228 = CARTESIAN_POINT ( 'NONE',  ( -9.899999400806322569, 7.111381721939836531, 0.2007880279893269615 ) ) ;
#1229 = DIRECTION ( 'NONE',  ( 0.000000000000000000, 0.000000000000000000, 1.000000000000000000 ) ) ;
#1230 = CARTESIAN_POINT ( 'NONE',  ( -6.884036424031538814, 8.599996134423323113, 35.51007186558674533 ) ) ;
#1231 = ORIENTED_EDGE ( 'NONE', *, *, #17607, .F. ) ;
#1232 = ORIENTED_EDGE ( 'NONE', *, *, #76829, .T. ) ;
#1233 = AXIS2_PLACEMENT_3D ( 'NONE', #36651, #62311, #30311 ) ;
#1234 = EDGE_CURVE ( 'NONE', #33920, #39455, #12680, .T. ) ;
#1235 = CARTESIAN_POINT ( 'NONE',  ( -1.989039331308513292, 3.478635376854669392, 2.077675905496654707 ) ) ;
#1236 = CARTESIAN_POINT ( 'NONE',  ( 1.895631117541935140, 30.39359779944838280, -1.753914747963446041 ) ) ;
#1237 = CARTESIAN_POINT ( 'NONE',  ( 0.1542353119562689390, 8.382531909117139080, 35.48107922801578695 ) ) ;
#1238 = CARTESIAN_POINT ( 'NONE',  ( -1.684591347807805617, 7.629305396747134260, 32.10875735474440518 ) ) ;
#1239 = ORIENTED_EDGE ( 'NONE', *, *, #24754, .F. ) ;
#1240 = CARTESIAN_POINT ( 'NONE',  ( -13.27081732680680837, 5.449849674896096730, 36.59752885372469677 ) ) ;
#1241 = CARTESIAN_POINT ( 'NONE',  ( -21.37705195848853634, 3.564017674172516248, 0.3204689647175112954 ) ) ;
#1242 = AXIS2_PLACEMENT_3D ( 'NONE', #38276, #32780, #726 ) ;
#1243 = CARTESIAN_POINT ( 'NONE',  ( -12.43428198872298829, 5.027171528227940556, -1.101429588972798301 ) ) ;
#1244 = CARTESIAN_POINT ( 'NONE',  ( -21.61046367622000020, -6.509999999999999787, 35.50999999999999801 ) ) ;
#1245 = CARTESIAN_POINT ( 'NONE',  ( -13.97810760141300257, -1.142440145776367988, 26.02842135623730968 ) ) ;
#1246 = AXIS2_PLACEMENT_3D ( 'NONE', #56800, #18414, #23506 ) ;
#1247 = VERTEX_POINT ( 'NONE', #11435 ) ;
#1248 = CARTESIAN_POINT ( 'NONE',  ( -22.30895673882756824, 2.781846891642868247, 26.84999999699981643 ) ) ;
#1249 = AXIS2_PLACEMENT_3D ( 'NONE', #72733, #78613, #20918 ) ;
#1250 = CARTESIAN_POINT ( 'NONE',  ( 2.559702454148827133, 26.20499340637876529, -6.747693091120280151 ) ) ;
#1251 = CARTESIAN_POINT ( 'NONE',  ( -6.329575171713475678E-05, -6.749947686590274998, 0.8662304098904778371 ) ) ;
#1252 = PLANE ( 'NONE',  #13359 ) ;
#1253 = CARTESIAN_POINT ( 'NONE',  ( -12.14326142458592805, -6.250000000303135295, 36.60130384844917018 ) ) ;
#1254 = CARTESIAN_POINT ( 'NONE',  ( -0.09287250620992999750, -6.704273921731999764, 0.5520594979383000034 ) ) ;
#1255 = DIRECTION ( 'NONE',  ( 0.9506452246141395834, 0.000000000000000000, -0.3102799653834129590 ) ) ;
#1256 = CARTESIAN_POINT ( 'NONE',  ( -16.84795745283407342, 2.245306674373701128, 27.19350000000001444 ) ) ;
#1257 = CARTESIAN_POINT ( 'NONE',  ( 5.794444533310000978, 26.16150031151000732, -1.915572495981999745 ) ) ;
#1258 = CARTESIAN_POINT ( 'NONE',  ( 1.135714285714172211, 1.099441311841000024, -2.210466520884119657 ) ) ;
#1259 = CARTESIAN_POINT ( 'NONE',  ( 1.010576742394349914, 0.1330491238582160451, -17.51789158706755600 ) ) ;
#1260 = PLANE ( 'NONE',  #8656 ) ;
#1261 = ORIENTED_EDGE ( 'NONE', *, *, #5430, .F. ) ;
#1262 = CARTESIAN_POINT ( 'NONE',  ( -7.234042644500999764, 7.599999999999999645, 16.83333396912000168 ) ) ;
#1263 = LOCAL_TIME ( 16, 4, 37.00000000000000000, #58717 ) ;
#1264 = CIRCLE ( 'NONE', #43040, 9.999999999999998224 ) ;
#1265 = CARTESIAN_POINT ( 'NONE',  ( -0.5790997944762110716, 0.5586183654142627963, -14.98281373508167391 ) ) ;
#1266 = CARTESIAN_POINT ( 'NONE',  ( 1.515188687922223387, 20.60000000000000142, -0.4056711363747537158 ) ) ;
#1267 = CARTESIAN_POINT ( 'NONE',  ( 1.714505518806292173E-16, 1.699999999999998179, 1.399999999999998357 ) ) ;
#1268 = CARTESIAN_POINT ( 'NONE',  ( -0.7815669697396875337, -7.370452099056715944, 36.01698919720033842 ) ) ;
#1269 = CARTESIAN_POINT ( 'NONE',  ( -14.33615637815720767, -3.399937820380558140, 41.98680533961305628 ) ) ;
#1270 = CARTESIAN_POINT ( 'NONE',  ( -0.9979602681912232987, 0.002370961057203789003, -18.04551470044435391 ) ) ;
#1272 = CIRCLE ( 'NONE', #76607, 1.400000000000000133 ) ;
#1271 = CARTESIAN_POINT ( 'NONE',  ( -8.084975047962412731, -6.761513486632939163, -0.06661420679956771285 ) ) ;
#1273 = CIRCLE ( 'NONE', #48389, 4.500000000000000888 ) ;
#1274 = DIRECTION ( 'NONE',  ( -0.000000000000000000, -1.000000000000000000, -0.000000000000000000 ) ) ;
#1275 = EDGE_CURVE ( 'NONE', #80627, #3934, #53042, .T. ) ;
#1276 = VERTEX_POINT ( 'NONE', #38005 ) ;
#1277 = CARTESIAN_POINT ( 'NONE',  ( -15.15212700585819228, 2.245323008518012475, 28.79350000000000520 ) ) ;
#1278 = CARTESIAN_POINT ( 'NONE',  ( 7.086036941699999758, 2.006479949759000014, -5.641063052107999631 ) ) ;
#1279 = AXIS2_PLACEMENT_3D ( 'NONE', #49581, #3224, #17130 ) ;
#1280 = AXIS2_PLACEMENT_3D ( 'NONE', #2318, #60488, #52537 ) ;
#1281 = EDGE_CURVE ( 'NONE', #78802, #61659, #38834, .T. ) ;
#1282 = CARTESIAN_POINT ( 'NONE',  ( 1.714505518806292173E-16, 0.2000000000000017319, 1.399999999999998357 ) ) ;
#1283 = ORIENTED_EDGE ( 'NONE', *, *, #42758, .F. ) ;
#1284 = B_SPLINE_SURFACE_WITH_KNOTS ( 'NONE', 1, 1, ( 
 ( #69210, #82255 ),
 ( #24576, #63337 ) ),
 .UNSPECIFIED., .F., .F., .F.,
 ( 2, 2 ),
 ( 2, 2 ),
 ( 0.000000000000000000, 1.000000000000000000 ),
 ( 0.000000000000000000, 1.000000000000000000 ),
 .UNSPECIFIED. ) ;
#1285 =( LENGTH_UNIT ( ) NAMED_UNIT ( * ) SI_UNIT ( .MILLI., .METRE. ) );
#1286 = ADVANCED_FACE ( 'NONE', ( #69992 ), #35576, .T. ) ;
#1287 = CARTESIAN_POINT ( 'NONE',  ( -13.09523888922906032, 2.700841672040666719, 37.03021200711304317 ) ) ;
#1288 = CARTESIAN_POINT ( 'NONE',  ( -17.35348566376731938, -2.399999999999999911, 38.59958143609772208 ) ) ;
#1289 = CARTESIAN_POINT ( 'NONE',  ( -0.5771921621016955495, 7.600399004384715163, 1.847583548226376715 ) ) ;
#1290 = PLANE ( 'NONE',  #62806 ) ;
#1291 = CARTESIAN_POINT ( 'NONE',  ( -12.05000000000000249, 0.000000000000000000, 20.05000000000000071 ) ) ;
#1292 = VERTEX_POINT ( 'NONE', #59451 ) ;
#1293 =( REPRESENTATION_RELATIONSHIP ('NONE','NONE', #78099, #78581 ) REPRESENTATION_RELATIONSHIP_WITH_TRANSFORMATION ( #56362 )SHAPE_REPRESENTATION_RELATIONSHIP( ) );
#1294 = ORIENTED_EDGE ( 'NONE', *, *, #21645, .F. ) ;
#1295 = EDGE_LOOP ( 'NONE', ( #40553, #9271, #62676, #22912, #11258 ) ) ;
#1296 = CARTESIAN_POINT ( 'NONE',  ( -7.037283022506001018, -7.385519265732999550, 0.8444939770694999126 ) ) ;
#1297 = CARTESIAN_POINT ( 'NONE',  ( -12.38858685265235593, -7.550671457241911355, 35.82824967320874521 ) ) ;
#1298 = CARTESIAN_POINT ( 'NONE',  ( -1.300000000000000044, 5.541421347911755113, 27.95000000000000639 ) ) ;
#1299 = CARTESIAN_POINT ( 'NONE',  ( -4.228021270278918387, 7.793270089159030967, 14.57329484237080308 ) ) ;
#1300 = DIRECTION ( 'NONE',  ( -0.7145102180352622678, -0.000000000000000000, -0.6996250055016630665 ) ) ;
#1301 = ORIENTED_EDGE ( 'NONE', *, *, #40330, .T. ) ;
#1302 = CARTESIAN_POINT ( 'NONE',  ( 1.574999999999999956, 31.70444131183999659, -6.765032397296000255 ) ) ;
#1303 = CARTESIAN_POINT ( 'NONE',  ( -10.27500000000000213, 3.000000000000001332, 1.407629196578292774 ) ) ;
#1304 = VECTOR ( 'NONE', #20763, 1000.000000000000000 ) ;
#1305 = CARTESIAN_POINT ( 'NONE',  ( 1.150000050209038838, 2.704441311841050410, -6.409591793903499202 ) ) ;
#1306 = ORIENTED_EDGE ( 'NONE', *, *, #2591, .T. ) ;
#1307 = FACE_OUTER_BOUND ( 'NONE', #70454, .T. ) ;
#1308 = DIRECTION ( 'NONE',  ( 2.476071824082251536E-15, 1.000000000000000000, -1.732120986758353654E-15 ) ) ;
#1309 = CARTESIAN_POINT ( 'NONE',  ( -6.900000000023334579, -6.499999961569336904, -1.100000000000000311 ) ) ;
#1310 = AXIS2_PLACEMENT_3D ( 'NONE', #55553, #74893, #76118 ) ;
#1311 = VERTEX_POINT ( 'NONE', #34150 ) ;
#1312 = CARTESIAN_POINT ( 'NONE',  ( -0.9899999999999999911, -7.596502049265001055, 35.50999999999999801 ) ) ;
#1313 = ORIENTED_EDGE ( 'NONE', *, *, #74962, .F. ) ;
#1314 = CARTESIAN_POINT ( 'NONE',  ( -7.099991119510652204, -7.249712860292588879, 0.5054884143443748590 ) ) ;
#1315 = CARTESIAN_POINT ( 'NONE',  ( 1.099999999999999645, -7.880621262770874935, -0.3888532052465389910 ) ) ;
#1316 = PLANE ( 'NONE',  #13432 ) ;
#1317 = CARTESIAN_POINT ( 'NONE',  ( -13.85846705477769092, -6.040343933070519533, -0.4699634264364760394 ) ) ;
#1318 = CARTESIAN_POINT ( 'NONE',  ( 7.170402079450998833, 2.397285769590999482, -5.729423368060999167 ) ) ;
#1319 = CARTESIAN_POINT ( 'NONE',  ( -12.25000323435235039, -8.599942919959900678, 35.51048813927464920 ) ) ;
#1320 = ORIENTED_EDGE ( 'NONE', *, *, #79162, .T. ) ;
#1321 = ORIENTED_EDGE ( 'NONE', *, *, #35584, .F. ) ;
#1322 = ORIENTED_EDGE ( 'NONE', *, *, #58428, .F. ) ;
#1323 = CC_DESIGN_APPROVAL ( #10683, ( #53851 ) ) ;
#1324 = AXIS2_PLACEMENT_3D ( 'NONE', #49653, #29454, #23529 ) ;
#1325 = CARTESIAN_POINT ( 'NONE',  ( -16.03762567625220470, 6.632106055611412643, -4.587669096748165032 ) ) ;
#1326 = AXIS2_PLACEMENT_3D ( 'NONE', #53549, #53980, #21954 ) ;
#1327 = EDGE_CURVE ( 'NONE', #81996, #31076, #8840, .T. ) ;
#1328 = CARTESIAN_POINT ( 'NONE',  ( -18.19245523438798173, 6.414131511249777873, -4.699872300691181337 ) ) ;
#1329 = CARTESIAN_POINT ( 'NONE',  ( -0.04142135623730869298, -2.960342385938401932, 4.848678079531437923 ) ) ;
#1330 = CARTESIAN_POINT ( 'NONE',  ( -10.98388504472162808, 5.541421347911521522, 2.699891790211257803 ) ) ;
#1331 = CARTESIAN_POINT ( 'NONE',  ( -0.08199970832272078514, 6.667685434004247291, -0.8878423314626984197 ) ) ;
#1332 = AXIS2_PLACEMENT_3D ( 'NONE', #61741, #6501, #83161 ) ;
#1333 = DIRECTION ( 'NONE',  ( -0.000000000000000000, 1.000000000000000000, -0.000000000000000000 ) ) ;
#1334 = EDGE_LOOP ( 'NONE', ( #29045, #77963, #40227, #65231 ) ) ;
#1335 = ORIENTED_EDGE ( 'NONE', *, *, #7446, .F. ) ;
#1337 = EDGE_CURVE ( 'NONE', #25459, #41162, #1694, .T. ) ;
#1336 = CARTESIAN_POINT ( 'NONE',  ( 3.567419293173999861, 1.676930633605999699, -0.5374463202714998555 ) ) ;
#1338 = DIRECTION ( 'NONE',  ( 0.000000000000000000, 0.000000000000000000, -1.000000000000000000 ) ) ;
#1339 = DIRECTION ( 'NONE',  ( -0.000000000000000000, -1.000000000000000000, -0.000000000000000000 ) ) ;
#1340 = CARTESIAN_POINT ( 'NONE',  ( -12.92238303834758817, 8.475878639077102150, 35.66052891964259430 ) ) ;
#1341 = CARTESIAN_POINT ( 'NONE',  ( -13.65478914211164785, 6.279717676901530155, 36.80466295016437073 ) ) ;
#1342 = DIRECTION ( 'NONE',  ( -0.000000000000000000, -0.000000000000000000, 1.000000000000000000 ) ) ;
#1343 = CARTESIAN_POINT ( 'NONE',  ( 6.044890474520305368, 32.15499552446794240, -1.675000000000000266 ) ) ;
#1344 =( BOUNDED_SURFACE ( )  B_SPLINE_SURFACE ( 3, 2, ( 
 ( #23804, #62547, #57076 ),
 ( #82712, #12407, #41658 ),
 ( #38121, #36473, #63793 ),
 ( #62145, #4397, #43605 ),
 ( #30141, #56253, #49500 ),
 ( #75187, #4813, #68874 ),
 ( #11155, #36870, #49934 ),
 ( #75599, #17898, #33876 ),
 ( #77653, #59563, #72179 ),
 ( #64195, #70927, #78086 ),
 ( #1415, #59173, #27547 ),
 ( #45262, #27144, #32211 ),
 ( #57931, #51595, #33452 ),
 ( #52835, #14464, #51997 ),
 ( #71362, #65048, #58737 ),
 ( #78497, #13219, #38969 ),
 ( #46500, #580, #40187 ),
 ( #7718, #45688, #13654 ),
 ( #20405, #14057, #46104 ),
 ( #65880, #1810, #20806 ),
 ( #39376, #64646, #12798 ),
 ( #53232, #19159, #8145 ) ),
 .UNSPECIFIED., .F., .F., .F. ) 
 B_SPLINE_SURFACE_WITH_KNOTS ( ( 4, 2, 2, 2, 2, 2, 2, 2, 2, 2, 4 ),
 ( 3, 3 ),
 ( 0.004324913477113874125, 0.004392997245333501825, 0.004461081013553129526, 0.004597248549992385795, 0.004869583622870897466, 0.005414253768627920807, 0.005958923914384944148, 0.006503594060141968357, 0.007048264205898992565, 0.007592934351656015907, 0.008682274643170062589 ),
 ( 0.000000000000000000, 1.000000000000000000 ),
 .UNSPECIFIED. ) 
 GEOMETRIC_REPRESENTATION_ITEM ( )  RATIONAL_B_SPLINE_SURFACE ( (
 ( 1.000000000000000000, 0.9816890570620717682, 1.000000000000000000),
 ( 1.000000000000000000, 0.9816879401106120007, 1.000000000000000000),
 ( 1.000000000000000000, 0.9816879718701977398, 1.000000000000000000),
 ( 1.000000000000000000, 0.9816865035055911681, 1.000000000000000000),
 ( 1.000000000000000000, 0.9816853464057825329, 1.000000000000000000),
 ( 1.000000000000000000, 0.9816802818496680461, 1.000000000000000000),
 ( 1.000000000000000000, 0.9816747372698121366, 1.000000000000000000),
 ( 1.000000000000000000, 0.9816505579922110147, 1.000000000000000000),
 ( 1.000000000000000000, 0.9816236774794365738, 1.000000000000000000),
 ( 1.000000000000000000, 0.9815277381162759163, 1.000000000000000000),
 ( 1.000000000000000000, 0.9814442069691389214, 1.000000000000000000),
 ( 1.000000000000000000, 0.9811753977144166416, 1.000000000000000000),
 ( 1.000000000000000000, 0.9809924574454675916, 1.000000000000000000),
 ( 1.000000000000000000, 0.9805695494259543121, 1.000000000000000000),
 ( 1.000000000000000000, 0.9803416159842642807, 1.000000000000000000),
 ( 1.000000000000000000, 0.9797913990099335058, 1.000000000000000000),
 ( 1.000000000000000000, 0.9794573351658533156, 1.000000000000000000),
 ( 1.000000000000000000, 0.9787475818362005864, 1.000000000000000000),
 ( 1.000000000000000000, 0.9783715066767275648, 1.000000000000000000),
 ( 1.000000000000000000, 0.9770964926551146679, 1.000000000000000000),
 ( 1.000000000000000000, 0.9760794389700639950, 1.000000000000000000),
 ( 1.000000000000000000, 0.9749215219495446227, 1.000000000000000000) ) ) 
 REPRESENTATION_ITEM ( '' )  SURFACE ( )  );
#1345 = CARTESIAN_POINT ( 'NONE',  ( -1.401023577354520988, -7.128498654876681329, 0.3135625227034407603 ) ) ;
#1346 = CARTESIAN_POINT ( 'NONE',  ( -2.349999999999999645, -6.000000000000000000, 25.14999999999999858 ) ) ;
#1347 = DIRECTION ( 'NONE',  ( -1.000000000000000000, 0.000000000000000000, -0.000000000000000000 ) ) ;
#1348 = CARTESIAN_POINT ( 'NONE',  ( 2.126920645429259071, 30.35592347363112609, -1.238107805407298700 ) ) ;
#1349 = CARTESIAN_POINT ( 'NONE',  ( -13.16323594275414877, -6.293241553412142864, 37.25594683229275716 ) ) ;
#1350 = DIRECTION ( 'NONE',  ( 1.000000000000000000, -0.000000000000000000, 0.000000000000000000 ) ) ;
#1351 = DIRECTION ( 'NONE',  ( -0.000000000000000000, -1.000000000000000000, -0.000000000000000000 ) ) ;
#1352 = CARTESIAN_POINT ( 'NONE',  ( 2.776723253131439861, -3.061616997868385606E-16, -15.46749063699163074 ) ) ;
#1353 = FACE_OUTER_BOUND ( 'NONE', #1788, .T. ) ;
#1354 = DIRECTION ( 'NONE',  ( 0.000000000000000000, 1.000000000000000000, -0.000000000000000000 ) ) ;
#1355 = CARTESIAN_POINT ( 'NONE',  ( 0.000000000000000000, 35.49999999999999289, -5.299999999999999822 ) ) ;
#1356 = CARTESIAN_POINT ( 'NONE',  ( -0.1274279307576414999, -8.029139683709896502, 36.78593848891416229 ) ) ;
#1358 = ORIENTED_EDGE ( 'NONE', *, *, #70475, .T. ) ;
#1357 = EDGE_CURVE ( 'NONE', #83226, #60627, #33752, .T. ) ;
#1359 = ORIENTED_EDGE ( 'NONE', *, *, #40633, .T. ) ;
#1360 = CARTESIAN_POINT ( 'NONE',  ( -8.000000000000000000, 7.599999999999999645, 16.25000000000000000 ) ) ;
#1361 = FACE_OUTER_BOUND ( 'NONE', #27819, .T. ) ;
#1362 = CARTESIAN_POINT ( 'NONE',  ( -8.000000000000000000, 7.500000000000000000, 20.75000000000000000 ) ) ;
#1363 = CIRCLE ( 'NONE', #67278, 0.5000000000003016476 ) ;
#1364 = CARTESIAN_POINT ( 'NONE',  ( -13.72267675937122533, 6.138734076202488232, -0.3154935485669233541 ) ) ;
#1365 = EDGE_CURVE ( 'NONE', #70921, #7221, #75078, .T. ) ;
#1366 = CARTESIAN_POINT ( 'NONE',  ( -9.721497696687787737, -8.568766033264260784, 0.9018432436869592284 ) ) ;
#1367 = FACE_BOUND ( 'NONE', #61004, .T. ) ;
#1368 = CARTESIAN_POINT ( 'NONE',  ( -12.88163792357929260, 6.249999999529388006, 36.17985446588262732 ) ) ;
#1369 = CARTESIAN_POINT ( 'NONE',  ( 1.575003768817018202, 29.20444153655801500, -2.134967602555459809 ) ) ;
#1370 = CIRCLE ( 'NONE', #82057, 1.099999964149000364 ) ;
#1371 = CARTESIAN_POINT ( 'NONE',  ( -8.904889350983260954, 7.331755374652213497, 0.4442003086990805039 ) ) ;
#1372 = CARTESIAN_POINT ( 'NONE',  ( -0.6384319687593663639, -1.230591782185437078, -8.944970986328259599 ) ) ;
#1373 = CARTESIAN_POINT ( 'NONE',  ( -7.043394822029614311, -8.141009892056068509, -0.3061285707014602675 ) ) ;
#1374 = PLANE ( 'NONE',  #79345 ) ;
#1375 = CARTESIAN_POINT ( 'NONE',  ( -18.10952400054783240, 4.330943721838294458, 37.60000000000033538 ) ) ;
#1376 = B_SPLINE_CURVE_WITH_KNOTS ( 'NONE', 3,
 ( #31788, #19565, #77254, #24251, #69693, #24648, #4828, #57085, #17911, #70129, #37734, #57499, #76003, #12417 ),
 .UNSPECIFIED., .F., .F.,
 ( 4, 2, 2, 2, 2, 2, 4 ),
 ( -5.999999997585158824E-08, 0.0006979369190120694819, 0.001395933838024114972, 0.001744932297530137717, 0.002093930757036160245, 0.002442929216542182990, 0.002791927676048205735 ),
 .UNSPECIFIED. ) ;
#1377 = CARTESIAN_POINT ( 'NONE',  ( 3.344120009645129343, 4.204441311841001117, -1.687794806954740823 ) ) ;
#1378 = VERTEX_POINT ( 'NONE', #52285 ) ;
#1379 = ORIENTED_EDGE ( 'NONE', *, *, #13211, .T. ) ;
#1380 = FACE_OUTER_BOUND ( 'NONE', #37493, .T. ) ;
#1381 = ORIENTED_EDGE ( 'NONE', *, *, #20320, .T. ) ;
#1382 = CARTESIAN_POINT ( 'NONE',  ( -9.899999999999838707, -7.248329692400183433, 0.4999993301390943112 ) ) ;
#1383 = ADVANCED_FACE ( 'NONE', ( #46381 ), #78770, .F. ) ;
#1384 = CARTESIAN_POINT ( 'NONE',  ( 0.1215896022963167122, -8.388451794686677232, 0.8680066466853381124 ) ) ;
#1385 = SECURITY_CLASSIFICATION ( '', '', #13849 ) ;
#1386 = VECTOR ( 'NONE', #13687, 1000.000000000000000 ) ;
#1387 = FACE_OUTER_BOUND ( 'NONE', #80247, .T. ) ;
#1388 = CARTESIAN_POINT ( 'NONE',  ( 1.920051381511449495, 30.41562209425764962, -7.180800952309854601 ) ) ;
#1389 = CARTESIAN_POINT ( 'NONE',  ( -9.958605015948442940, 7.365925446182317593, 0.4214348251233833720 ) ) ;
#1390 = FACE_OUTER_BOUND ( 'NONE', #61628, .T. ) ;
#1391 = CIRCLE ( 'NONE', #52539, 2.000000000000001776 ) ;
#1392 = DIRECTION ( 'NONE',  ( -0.000000000000000000, -0.000000000000000000, -1.000000000000000000 ) ) ;
#1393 = VERTEX_POINT ( 'NONE', #20681 ) ;
#1394 = LINE ( 'NONE', #47320, #40252 ) ;
#1395 = ORIENTED_EDGE ( 'NONE', *, *, #64923, .F. ) ;
#1396 = FACE_OUTER_BOUND ( 'NONE', #55760, .T. ) ;
#1397 = PLANE ( 'NONE',  #43286 ) ;
#1398 = CARTESIAN_POINT ( 'NONE',  ( -7.023047868970733631, 7.565961723647927073, 0.7710496641404082085 ) ) ;
#1399 = CARTESIAN_POINT ( 'NONE',  ( -3.802270549380806663, 7.801414889484465931, 6.807285853841317014 ) ) ;
#1400 = APPROVAL_ROLE ( '' ) ;
#1401 = CARTESIAN_POINT ( 'NONE',  ( 6.840480264593801429, 30.38847842899318863, -7.325000333199751523 ) ) ;
#1402 = CARTESIAN_POINT ( 'NONE',  ( -18.56369813162660876, 6.377262029825990552, 28.45067204905482683 ) ) ;
#1403 = ADVANCED_FACE ( 'NONE', ( #7584 ), #46778, .T. ) ;
#1404 = CARTESIAN_POINT ( 'NONE',  ( -20.07657340741086216, -2.737349910290115762, -0.09999999999999995004 ) ) ;
#1405 = CARTESIAN_POINT ( 'NONE',  ( -11.50662324951963278, 8.599999997381180705, 1.000121098184662882 ) ) ;
#1406 = LINE ( 'NONE', #19546, #82200 ) ;
#1407 = PLANE ( 'NONE',  #58977 ) ;
#1408 = ORIENTED_EDGE ( 'NONE', *, *, #19014, .T. ) ;
#1409 = EDGE_LOOP ( 'NONE', ( #77695, #11926, #48203, #2871 ) ) ;
#1410 = CARTESIAN_POINT ( 'NONE',  ( 1.050001296441146259, 2.404441311840999518, -5.108579828976010262 ) ) ;
#1411 = PLANE ( 'NONE',  #28235 ) ;
#1412 = LINE ( 'NONE', #77650, #57063 ) ;
#1413 = APPROVAL_DATE_TIME ( #19963, #32299 ) ;
#1414 = ORIENTED_EDGE ( 'NONE', *, *, #18073, .T. ) ;
#1415 = CARTESIAN_POINT ( 'NONE',  ( -0.05927573535893174844, -8.378093178118888318, 36.09290747823638412 ) ) ;
#1416 = EDGE_LOOP ( 'NONE', ( #8692, #79338, #36956, #18190, #25779, #8854, #30066, #13446, #31649, #3269, #20897, #80206 ) ) ;
#1417 = ORIENTED_EDGE ( 'NONE', *, *, #58937, .T. ) ;
#1418 = ORIENTED_EDGE ( 'NONE', *, *, #77742, .F. ) ;
#1419 = AXIS2_PLACEMENT_3D ( 'NONE', #65359, #21962, #40525 ) ;
#1420 = CARTESIAN_POINT ( 'NONE',  ( 7.804767382955979835E-16, 20.00000000000000000, 5.971152422706632379 ) ) ;
#1421 = EDGE_CURVE ( 'NONE', #39735, #30872, #453, .T. ) ;
#1422 = CARTESIAN_POINT ( 'NONE',  ( 4.020108661351571300, 27.05883733375133815, -2.907844426265766558 ) ) ;
#1423 = ORIENTED_EDGE ( 'NONE', *, *, #72760, .F. ) ;
#1424 = CARTESIAN_POINT ( 'NONE',  ( 0.000000000000000000, -5.200000000000000178, 0.000000000000000000 ) ) ;
#1425 = EDGE_CURVE ( 'NONE', #39849, #69684, #58604, .T. ) ;
#1426 = CARTESIAN_POINT ( 'NONE',  ( -12.25057853209584202, 7.230700362917133361, 0.1747790792511366431 ) ) ;
#1427 = ORIENTED_EDGE ( 'NONE', *, *, #67014, .T. ) ;
#1428 = VERTEX_POINT ( 'NONE', #71238 ) ;
#1429 = VECTOR ( 'NONE', #4688, 1000.000000000000114 ) ;
#1430 = DIRECTION ( 'NONE',  ( 0.000000000000000000, 0.000000000000000000, 1.000000000000000000 ) ) ;
#1431 = LINE ( 'NONE', #12819, #54807 ) ;
#1432 = CARTESIAN_POINT ( 'NONE',  ( 0.07490530577438773985, -8.349348307023928939, 0.4797838460245247849 ) ) ;
#1433 =( BOUNDED_SURFACE ( )  B_SPLINE_SURFACE ( 3, 3, ( 
 ( #18937, #83350, #39166, #31977 ),
 ( #38312, #6260, #64839, #44632 ),
 ( #24829, #19744, #51778, #70299 ),
 ( #25674, #77856, #32412, #7091 ) ),
 .UNSPECIFIED., .F., .F., .F. ) 
 B_SPLINE_SURFACE_WITH_KNOTS ( ( 4, 4 ),
 ( 4, 4 ),
 ( 0.000000000000000000, 1.000000000000000000 ),
 ( 0.000000000000000000, 1.000000000000000000 ),
 .UNSPECIFIED. ) 
 GEOMETRIC_REPRESENTATION_ITEM ( )  RATIONAL_B_SPLINE_SURFACE ( (
 ( 1.000000000000000000, 0.8047378541243661587, 0.8047378541243661587, 1.000000000000000000),
 ( 0.8025104376577784082, 0.6458105275131265088, 0.6458105275131265088, 0.8025104376577784082),
 ( 0.8025104376577784082, 0.6458105275131265088, 0.6458105275131265088, 0.8025104376577784082),
 ( 1.000000000000000000, 0.8047378541243661587, 0.8047378541243661587, 1.000000000000000000) ) ) 
 REPRESENTATION_ITEM ( '' )  SURFACE ( )  );
#1434 = LINE ( 'NONE', #64219, #27364 ) ;
#1435 = CARTESIAN_POINT ( 'NONE',  ( -12.96937054719594684, -6.906020301319571786, 0.5215642693882163172 ) ) ;
#1436 = APPROVAL_PERSON_ORGANIZATION ( #83363, #54442, #57700 ) ;
#1437 = AXIS2_PLACEMENT_3D ( 'NONE', #24579, #82655, #25419 ) ;
#1438 = EDGE_CURVE ( 'NONE', #18206, #43346, #77961, .T. ) ;
#1439 = CARTESIAN_POINT ( 'NONE',  ( 0.6564078513703627271, 0.3892646648855290770, -18.55537015316435401 ) ) ;
#1440 = DIRECTION ( 'NONE',  ( 1.000000000000000000, 0.000000000000000000, -0.000000000000000000 ) ) ;
#1441 = DIRECTION ( 'NONE',  ( 1.000000000000000000, 0.000000000000000000, 0.000000000000000000 ) ) ;
#1442 = VECTOR ( 'NONE', #52812, 1000.000000000000000 ) ;
#1443 = CARTESIAN_POINT ( 'NONE',  ( 7.234323038851999677, 29.85528831522999837, -6.969302472778998947 ) ) ;
#1444 = DIRECTION ( 'NONE',  ( 0.000000000000000000, 0.000000000000000000, -1.000000000000000000 ) ) ;
#1445 = FACE_OUTER_BOUND ( 'NONE', #31062, .T. ) ;
#1446 = CARTESIAN_POINT ( 'NONE',  ( -6.622906520103952310, 8.241168371528141634, -0.1264899942353163997 ) ) ;
#1447 = EDGE_CURVE ( 'NONE', #64171, #35224, #52715, .T. ) ;
#1448 = CARTESIAN_POINT ( 'NONE',  ( -12.39529706332611347, 6.850201932054741150, -1.061415524707505220 ) ) ;
#1449 = DIRECTION ( 'NONE',  ( 1.000000000000000000, 0.000000000000000000, -0.000000000000000000 ) ) ;
#1450 = DIRECTION ( 'NONE',  ( 0.000000000000000000, -1.000000000000000000, 0.000000000000000000 ) ) ;
#1451 = B_SPLINE_CURVE_WITH_KNOTS ( 'NONE', 3,
 ( #48536, #61132, #59890, #27883, #80069, #53579, #73765, #54830, #79253, #21583, #33807, #22397, #48095, #29132, #54408, #47275, #53167, #72942, #41364, #47674, #15228, #73343, #16486, #8894, #34617, #79667, #46840, #16073, #41810, #9336, #35047, #67035, #2582, #72533, #67471 ),
 .UNSPECIFIED., .F., .F.,
 ( 4, 2, 2, 1, 1, 2, 2, 2, 1, 2, 2, 2, 1, 1, 2, 2, 2, 2, 1, 1, 4 ),
 ( 0.000000000000000000, 0.1228959540337830891, 0.1382579482880068045, 0.1536199425422305476, 0.1843439310506775897, 0.2457919080675750045, 0.3686878621013705559, 0.3994118506098192634, 0.4301358391182679708, 0.4915838161351663849, 0.6144797701689653779, 0.6298417644231921741, 0.6452037586774188593, 0.6759277471858738950, 0.7373757242027839665, 0.7988237012196940379, 0.8602716782366041093, 0.8756336724908344582, 0.8909956667450645851, 0.9217196552535251719, 0.9831676322704459015 ),
 .UNSPECIFIED. ) ;
#1452 = APPROVAL ( #8129, 'UNSPECIFIED' ) ;
#1453 = CARTESIAN_POINT ( 'NONE',  ( -19.50000000000000000, 19.35913022581692644, -3.263216710738175763 ) ) ;
#1455 = B_SPLINE_CURVE_WITH_KNOTS ( 'NONE', 3,
 ( #77796, #15034, #28086, #78233, #20536, #45834 ),
 .UNSPECIFIED., .F., .F.,
 ( 4, 2, 4 ),
 ( 0.000000000000000000, 0.5000000000000000000, 1.000000000000000000 ),
 .UNSPECIFIED. ) ;
#1454 = CARTESIAN_POINT ( 'NONE',  ( -12.38013800847968859, 6.142912884725602041, 37.58109187726876854 ) ) ;
#1456 = ORIENTED_EDGE ( 'NONE', *, *, #22755, .T. ) ;
#1457 = ORIENTED_EDGE ( 'NONE', *, *, #42301, .F. ) ;
#1458 = CARTESIAN_POINT ( 'NONE',  ( -22.17639872112822630, 0.9999999999999941158, 36.80110896703672552 ) ) ;
#1459 = FACE_OUTER_BOUND ( 'NONE', #14061, .T. ) ;
#1460 = CARTESIAN_POINT ( 'NONE',  ( -13.62556540468879795, 6.188453838221433578, -0.3442417506119416770 ) ) ;
#1461 = EDGE_CURVE ( 'NONE', #16818, #27400, #40488, .T. ) ;
#1462 = DIRECTION ( 'NONE',  ( -0.9999998326685024530, -0.0005785006197580980529, 0.000000000000000000 ) ) ;
#1463 = ORIENTED_EDGE ( 'NONE', *, *, #42288, .F. ) ;
#1464 = CARTESIAN_POINT ( 'NONE',  ( -13.62544517468645999, -4.893231957640773011, 37.57938160951461981 ) ) ;
#1465 = CARTESIAN_POINT ( 'NONE',  ( -0.1133962241634889484, -1.433455085486520897, -8.103941289307133644 ) ) ;
#1466 = CARTESIAN_POINT ( 'NONE',  ( -14.00743015481567433, 5.634131642447853139, 37.31207760483077607 ) ) ;
#1467 = CARTESIAN_POINT ( 'NONE',  ( 4.075000000000000178, 31.54606923838052523, -1.474999348733643245 ) ) ;
#1468 = CARTESIAN_POINT ( 'NONE',  ( -0.1453288482852102548, -1.442030690668785864, -8.024651875216594732 ) ) ;
#1469 = CARTESIAN_POINT ( 'NONE',  ( 0.3521530469674293284, -6.628024954948805281, 37.29325510262557941 ) ) ;
#1470 = CARTESIAN_POINT ( 'NONE',  ( 5.168129422452999222, 1.801755155214000537, -8.398403761820999236 ) ) ;
#1471 = ORIENTED_EDGE ( 'NONE', *, *, #56011, .F. ) ;
#1472 = CARTESIAN_POINT ( 'NONE',  ( 3.599710319917986290, 27.11645761014777278, -1.574999999999999956 ) ) ;
#1473 = ORIENTED_EDGE ( 'NONE', *, *, #834, .T. ) ;
#1474 = CARTESIAN_POINT ( 'NONE',  ( -14.20000000000000107, -6.700000000000000178, 35.50982317176429603 ) ) ;
#1475 = CARTESIAN_POINT ( 'NONE',  ( -14.06345547772874305, 5.498175000229248433, -0.8922335960313330094 ) ) ;
#1476 = CARTESIAN_POINT ( 'NONE',  ( -0.05889547026599205315, 8.418733679444663665, 35.99617205486515559 ) ) ;
#1477 = VERTEX_POINT ( 'NONE', #8429 ) ;
#1478 = PLANE ( 'NONE',  #3360 ) ;
#1479 = EDGE_CURVE ( 'NONE', #690, #42566, #10813, .T. ) ;
#1481 = CARTESIAN_POINT ( 'NONE',  ( 6.228589282549834572, 28.40406699524387335, -7.325000000000001066 ) ) ;
#1480 = CIRCLE ( 'NONE', #19188, 0.03000000000000009950 ) ;
#1482 = EDGE_CURVE ( 'NONE', #6834, #24468, #19938, .T. ) ;
#1483 = DIRECTION ( 'NONE',  ( -1.000000000000000000, 0.000000000000000000, -0.000000000000000000 ) ) ;
#1484 = CARTESIAN_POINT ( 'NONE',  ( -10.02267097714027422, -8.146492732679067927, -0.3103745221276482669 ) ) ;
#1485 = CARTESIAN_POINT ( 'NONE',  ( -12.11840332762276340, -6.957143450520505645, 36.39613502072675999 ) ) ;
#1486 = ORIENTED_EDGE ( 'NONE', *, *, #74363, .T. ) ;
#1487 = CARTESIAN_POINT ( 'NONE',  ( 1.824999999999999956, 26.45444131184000014, -6.765032397181999890 ) ) ;
#1488 = CARTESIAN_POINT ( 'NONE',  ( -22.71814560726349086, -0.8800755802756973223, -5.199872317500854990 ) ) ;
#1489 = DIRECTION ( 'NONE',  ( -0.000000000000000000, 0.1736481776669306087, -0.9848077530122080203 ) ) ;
#1490 = B_SPLINE_CURVE_WITH_KNOTS ( 'NONE', 3,
 ( #20591, #52629, #40800, #15486 ),
 .UNSPECIFIED., .F., .F.,
 ( 4, 4 ),
 ( 0.000000000000000000, 0.7427827005947387207 ),
 .UNSPECIFIED. ) ;
#1491 = CARTESIAN_POINT ( 'NONE',  ( -37.00000000000000000, 42.00000000000000000, -29.99999999999992895 ) ) ;
#1492 = CARTESIAN_POINT ( 'NONE',  ( -10.09999999999999964, 3.000000000000000000, 0.1000000000000000056 ) ) ;
#1493 = ORIENTED_EDGE ( 'NONE', *, *, #7873, .T. ) ;
#1494 = CARTESIAN_POINT ( 'NONE',  ( -14.10000000000000142, 6.700000000000000178, 0.000000000000000000 ) ) ;
#1495 = ORIENTED_EDGE ( 'NONE', *, *, #70096, .T. ) ;
#1496 = CARTESIAN_POINT ( 'NONE',  ( 0.04156280494424550304, -7.059158599412508117, 35.49719732759925961 ) ) ;
#1497 = MECHANICAL_CONTEXT ( 'NONE', #62560, 'mechanical' ) ;
#1498 = EDGE_CURVE ( 'NONE', #53064, #83238, #17819, .T. ) ;
#1499 = CARTESIAN_POINT ( 'NONE',  ( -17.82358648739930018, -6.525701337942067859, -4.523518370692072743 ) ) ;
#1500 = APPROVAL_PERSON_ORGANIZATION ( #39777, #33320, #78084 ) ;
#1501 = VECTOR ( 'NONE', #77836, 1000.000000000000114 ) ;
#1502 = ORIENTED_EDGE ( 'NONE', *, *, #63058, .F. ) ;
#1503 = CARTESIAN_POINT ( 'NONE',  ( 1.099999999999999645, 3.750004872761130592, 36.78851147623559115 ) ) ;
#1504 = CIRCLE ( 'NONE', #71449, 1.000000000000000000 ) ;
#1505 = ORIENTED_EDGE ( 'NONE', *, *, #45438, .T. ) ;
#1506 = ORIENTED_EDGE ( 'NONE', *, *, #67492, .F. ) ;
#1507 = ORIENTED_EDGE ( 'NONE', *, *, #12456, .F. ) ;
#1508 = CARTESIAN_POINT ( 'NONE',  ( -6.999995561951617873, -7.080523647606245419, 0.2472742829162708766 ) ) ;
#1509 = CIRCLE ( 'NONE', #4216, 0.9899999999999999911 ) ;
#1510 = PLANE ( 'NONE',  #35934 ) ;
#1511 = CARTESIAN_POINT ( 'NONE',  ( -11.35964085648770450, 3.000000000000000444, 2.137445246337430049 ) ) ;
#1512 = CARTESIAN_POINT ( 'NONE',  ( 0.04156436330565393966, 7.059157962547107701, 1.012919553910697434 ) ) ;
#1513 = CARTESIAN_POINT ( 'NONE',  ( -1.300000000000000266, 6.049999999999999822, 26.75000000000000000 ) ) ;
#1514 = EDGE_LOOP ( 'NONE', ( #42040, #71676, #36033, #14334 ) ) ;
#1515 = CARTESIAN_POINT ( 'NONE',  ( -13.43009305504976147, -5.613650368236344335, -0.8341725736384469903 ) ) ;
#1516 = ORIENTED_EDGE ( 'NONE', *, *, #12892, .F. ) ;
#1517 = CARTESIAN_POINT ( 'NONE',  ( 0.000000000000000000, 7.500000000000000000, 14.25000000000000000 ) ) ;
#1518 = EDGE_LOOP ( 'NONE', ( #77305, #69349, #55477, #76214, #68081 ) ) ;
#1519 = ORIENTED_EDGE ( 'NONE', *, *, #33142, .T. ) ;
#1520 = CARTESIAN_POINT ( 'NONE',  ( -11.26043133199118884, -7.862012049469093711, 36.79313044447934544 ) ) ;
#1521 = DIRECTION ( 'NONE',  ( -1.000000000000000000, 0.000000000000000000, -0.000000000000000000 ) ) ;
#1522 = CARTESIAN_POINT ( 'NONE',  ( -22.30895673882756824, 2.781846891642868247, 26.84999999699981643 ) ) ;
#1523 = DIRECTION ( 'NONE',  ( 1.000000000000000000, 4.163336342344338013E-16, 0.000000000000000000 ) ) ;
#1524 = CARTESIAN_POINT ( 'NONE',  ( -21.50000000000000355, 1.000000000000001554, 36.09427162194015892 ) ) ;
#1525 = CARTESIAN_POINT ( 'NONE',  ( 0.09238367903042954410, -1.339291922373423649, -8.062716996894913279 ) ) ;
#1526 = EDGE_LOOP ( 'NONE', ( #77347, #64964, #65674, #47305, #18444 ) ) ;
#1527 = LINE ( 'NONE', #71478, #27478 ) ;
#1528 = ADVANCED_FACE ( 'NONE', ( #73704 ), #74142, .F. ) ;
#1529 = EDGE_CURVE ( 'NONE', #37463, #32227, #1100, .T. ) ;
#1530 = CARTESIAN_POINT ( 'NONE',  ( -15.64972363592423754, -6.765474947515156323, -5.383834797277946116 ) ) ;
#1531 = VERTEX_POINT ( 'NONE', #41306 ) ;
#1532 = CARTESIAN_POINT ( 'NONE',  ( -12.83431219488972275, 6.250000000000001776, 2.749997396509079373 ) ) ;
#1533 = DIRECTION ( 'NONE',  ( 0.000000000000000000, 0.9999999999999970024, -7.656558707840527013E-08 ) ) ;
#1534 = CARTESIAN_POINT ( 'NONE',  ( -0.8080519981990952338, 7.261606258783843693, 36.15457609648749582 ) ) ;
#1535 = CARTESIAN_POINT ( 'NONE',  ( 0.9139839560769804638, -7.403662599139681610, 0.4994836369459962899 ) ) ;
#1536 = DIRECTION ( 'NONE',  ( -0.000000000000000000, -1.000000000000000000, -0.000000000000000000 ) ) ;
#1537 = VERTEX_POINT ( 'NONE', #47620 ) ;
#1538 = AXIS2_PLACEMENT_3D ( 'NONE', #15886, #54662, #23478 ) ;
#1539 = EDGE_CURVE ( 'NONE', #56338, #39340, #60762, .T. ) ;
#1540 = CARTESIAN_POINT ( 'NONE',  ( -19.99999096738000759, -2.190920651047059131, 36.50000000000000711 ) ) ;
#1541 = CARTESIAN_POINT ( 'NONE',  ( 7.308361903917203861, 26.30690422727923661, -2.045278384872948330 ) ) ;
#1542 = CARTESIAN_POINT ( 'NONE',  ( 4.228444327826918148, 31.80435049549250337, -2.817515197118998227 ) ) ;
#1543 = CARTESIAN_POINT ( 'NONE',  ( 37.00000000000000000, 3.999999999999996447, -29.99999999999992184 ) ) ;
#1544 = CARTESIAN_POINT ( 'NONE',  ( 0.2121957490351639719, 1.305767448071176950, -8.249274726944738845 ) ) ;
#1545 = VECTOR ( 'NONE', #13975, 999.9999999999998863 ) ;
#1546 = CARTESIAN_POINT ( 'NONE',  ( 1.730290745404562625, 30.34744942752996621, -6.971632802158391762 ) ) ;
#1547 = CARTESIAN_POINT ( 'NONE',  ( -2.500000000000000444, 6.959815659940844057, -13.33584877291131576 ) ) ;
#1548 = CARTESIAN_POINT ( 'NONE',  ( -11.15000000000000036, 5.750000000000000000, 1.649999999999999911 ) ) ;
#1549 = ADVANCED_FACE ( 'NONE', ( #28252 ), #17348, .F. ) ;
#1550 = LINE ( 'NONE', #46226, #59871 ) ;
#1551 = DIRECTION ( 'NONE',  ( 0.000000000000000000, -1.000000000000000000, 0.000000000000000000 ) ) ;
#1552 = ADVANCED_FACE ( 'NONE', ( #46484, #28368 ), #1397, .F. ) ;
#1553 = CARTESIAN_POINT ( 'NONE',  ( -13.74053155972049822, 6.460924314934840318, -0.1844097362365440251 ) ) ;
#1554 = ORIENTED_EDGE ( 'NONE', *, *, #63853, .T. ) ;
#1555 = CARTESIAN_POINT ( 'NONE',  ( 5.194395435845310161, 26.28347518210230760, -1.642596484028868709 ) ) ;
#1556 = DIRECTION ( 'NONE',  ( 0.000000000000000000, 0.000000000000000000, 1.000000000000000000 ) ) ;
#1557 = CARTESIAN_POINT ( 'NONE',  ( -19.03452387997208817, 2.315047951237905632, 41.48468971485631585 ) ) ;
#1558 = CARTESIAN_POINT ( 'NONE',  ( -6.911709489737948076, 7.712320871876102935, 33.96595402906781658 ) ) ;
#1559 = VERTEX_POINT ( 'NONE', #40992 ) ;
#1560 = CARTESIAN_POINT ( 'NONE',  ( 0.3536228301453377965, -0.2870345219794500080, -0.7888537490713534162 ) ) ;
#1561 = EDGE_LOOP ( 'NONE', ( #9681, #4610 ) ) ;
#1562 = CARTESIAN_POINT ( 'NONE',  ( -18.19821888249864728, -0.08850844381412428796, 28.69350000000000378 ) ) ;
#1563 = AXIS2_PLACEMENT_3D ( 'NONE', #7472, #71936, #6664 ) ;
#1564 = CARTESIAN_POINT ( 'NONE',  ( -13.13900429568300154, 6.359748821745147218, -0.7762530778584345592 ) ) ;
#1565 = ADVANCED_FACE ( 'NONE', ( #72581 ), #59545, .T. ) ;
#1566 = CARTESIAN_POINT ( 'NONE',  ( -14.45980742935919139, -6.599998442117063213, 0.9939879574512606730 ) ) ;
#1567 = CARTESIAN_POINT ( 'NONE',  ( -13.04508522579492258, -5.864343091811024422, 37.38923848208701628 ) ) ;
#1568 = CARTESIAN_POINT ( 'NONE',  ( -10.00000967890529324, 5.100073404784584596, 0.1000064527561049660 ) ) ;
#1569 = CARTESIAN_POINT ( 'NONE',  ( -2.095534020284474774, 6.049999999999998934, 26.27382893446726442 ) ) ;
#1570 = CARTESIAN_POINT ( 'NONE',  ( 3.666654388024589650, 27.19524144878158367, -5.845719878879088505 ) ) ;
#1571 = CARTESIAN_POINT ( 'NONE',  ( -13.09999999987684305, 5.869238815655092090, 1.000000157752243046 ) ) ;
#1572 = DIRECTION ( 'NONE',  ( -1.000000000000000000, 0.000000000000000000, -0.000000000000000000 ) ) ;
#1573 = ORIENTED_EDGE ( 'NONE', *, *, #50283, .F. ) ;
#1574 = CARTESIAN_POINT ( 'NONE',  ( -12.65277797390933756, 7.467182819511721803, 35.77704843178523220 ) ) ;
#1575 = VERTEX_POINT ( 'NONE', #15272 ) ;
#1576 = CARTESIAN_POINT ( 'NONE',  ( 16.50000000000000000, 32.30578803430396562, -54.80767330122650094 ) ) ;
#1577 = DIRECTION ( 'NONE',  ( 0.000000000000000000, 0.000000000000000000, 1.000000000000000000 ) ) ;
#1578 = CARTESIAN_POINT ( 'NONE',  ( -13.71597652008607149, 6.249114841962231104, -0.2223942670826501156 ) ) ;
#1579 = FACE_OUTER_BOUND ( 'NONE', #53693, .T. ) ;
#1580 = CARTESIAN_POINT ( 'NONE',  ( -16.88007558016820653, -6.718145607276460041, -5.199872317593158932 ) ) ;
#1581 = ORIENTED_EDGE ( 'NONE', *, *, #30272, .F. ) ;
#1582 = CARTESIAN_POINT ( 'NONE',  ( -12.00939036557564954, -6.509392496668113814, 36.50000033409751410 ) ) ;
#1583 = LINE ( 'NONE', #39531, #38247 ) ;
#1584 = DIRECTION ( 'NONE',  ( 1.000000000000000000, 0.000000000000000000, 0.000000000000000000 ) ) ;
#1585 = CARTESIAN_POINT ( 'NONE',  ( -12.24998980934763004, -7.600012799181380174, 0.8655325704954253130 ) ) ;
#1586 = EDGE_CURVE ( 'NONE', #29962, #6956, #68813, .T. ) ;
#1587 = CARTESIAN_POINT ( 'NONE',  ( -12.25000035839483203, 7.599391819506458035, 24.00669806076647106 ) ) ;
#1588 = FACE_OUTER_BOUND ( 'NONE', #77994, .T. ) ;
#1589 = CARTESIAN_POINT ( 'NONE',  ( -0.1501861910138031220, 7.915993331447979564, -0.3998072702038980575 ) ) ;
#1590 = CARTESIAN_POINT ( 'NONE',  ( -20.33999819347599924, 0.000000000000000000, 36.50000000000000000 ) ) ;
#1591 = DIRECTION ( 'NONE',  ( -0.000000000000000000, 0.9848077530122080203, 0.1736481776669310251 ) ) ;
#1592 = CARTESIAN_POINT ( 'NONE',  ( 1.355252715606880543E-17, -3.100000000000285638, 5.167362926569285975 ) ) ;
#1593 =( BOUNDED_SURFACE ( )  B_SPLINE_SURFACE ( 3, 2, ( 
 ( #25204, #32781, #71521 ),
 ( #13393, #50901, #38277 ),
 ( #12555, #76987, #58484 ),
 ( #20143, #32372, #6222 ) ),
 .UNSPECIFIED., .F., .F., .F. ) 
 B_SPLINE_SURFACE_WITH_KNOTS ( ( 4, 4 ),
 ( 3, 3 ),
 ( 0.0003775517894459501302, 0.0008853783495339085773 ),
 ( 0.000000000000000000, 1.000000000000000000 ),
 .UNSPECIFIED. ) 
 GEOMETRIC_REPRESENTATION_ITEM ( )  RATIONAL_B_SPLINE_SURFACE ( (
 ( 1.000000000000000000, 0.9993551497266761618, 1.000000000000000000),
 ( 1.000000000000000000, 0.9994077020041924886, 1.000000000000000000),
 ( 1.000000000000000000, 0.9994759812863608373, 1.000000000000000000),
 ( 1.000000000000000000, 0.9995169378779956704, 1.000000000000000000) ) ) 
 REPRESENTATION_ITEM ( '' )  SURFACE ( )  );
#1594 = CARTESIAN_POINT ( 'NONE',  ( -10.09999999999999964, -6.843617843372506115, -1.100000005987287643 ) ) ;
#1595 = CIRCLE ( 'NONE', #67519, 3.000000000000000444 ) ;
#1596 = EDGE_LOOP ( 'NONE', ( #34154, #64737, #21917, #245 ) ) ;
#1597 = CARTESIAN_POINT ( 'NONE',  ( -21.60000000000000142, -0.9999999999999974465, 35.50999999999999801 ) ) ;
#1598 = COORDINATED_UNIVERSAL_TIME_OFFSET ( 8, 0, .BEHIND. ) ;
#1599 = ADVANCED_FACE ( 'NONE', ( #27124 ), #76849, .F. ) ;
#1600 = CARTESIAN_POINT ( 'NONE',  ( -14.44315699883189907, 6.593743310778045874, 0.7779458865889490315 ) ) ;
#1601 = AXIS2_PLACEMENT_3D ( 'NONE', #9633, #21873, #34095 ) ;
#1602 = EDGE_CURVE ( 'NONE', #56066, #54901, #53214, .T. ) ;
#1603 = CARTESIAN_POINT ( 'NONE',  ( -10.96353468710676005, 7.671919647394765285, 4.164467757635106793 ) ) ;
#1604 = CARTESIAN_POINT ( 'NONE',  ( 0.2971689260967243507, 1.264449117698761116, -8.483266487728403860 ) ) ;
#1605 = VERTEX_POINT ( 'NONE', #8126 ) ;
#1606 = ADVANCED_FACE ( 'NONE', ( #72154 ), #58706, .F. ) ;
#1607 = CARTESIAN_POINT ( 'NONE',  ( 1.245628653314926115, 2.704441311840999784, -3.449999624449000546 ) ) ;
#1608 =( BOUNDED_SURFACE ( )  B_SPLINE_SURFACE ( 3, 3, ( 
 ( #77238, #64639, #12401, #51179 ),
 ( #38117, #45256, #65044, #52419 ),
 ( #20400, #65446, #46097, #71767 ),
 ( #31770, #57484, #83134, #13213 ) ),
 .UNSPECIFIED., .F., .F., .F. ) 
 B_SPLINE_SURFACE_WITH_KNOTS ( ( 4, 4 ),
 ( 4, 4 ),
 ( 0.000000000000000000, 1.000000000000000000 ),
 ( 0.000000000000000000, 1.000000000000000000 ),
 .UNSPECIFIED. ) 
 GEOMETRIC_REPRESENTATION_ITEM ( )  RATIONAL_B_SPLINE_SURFACE ( (
 ( 1.000000000000000000, 0.8047378541243684902, 0.8047378541243684902, 1.000000000000000000),
 ( 0.8025108042752038262, 0.6458108225440486461, 0.6458108225440486461, 0.8025108042752038262),
 ( 0.8025108042752038262, 0.6458108225440486461, 0.6458108225440486461, 0.8025108042752038262),
 ( 1.000000000000000000, 0.8047378541243684902, 0.8047378541243684902, 1.000000000000000000) ) ) 
 REPRESENTATION_ITEM ( '' )  SURFACE ( )  );
#1609 = CIRCLE ( 'NONE', #21779, 0.2999999999998368971 ) ;
#1610 = EDGE_LOOP ( 'NONE', ( #68564, #70488, #23166, #66920 ) ) ;
#1611 = CARTESIAN_POINT ( 'NONE',  ( -0.6805031942659142130, 1.021270459581028689, -9.968043436954378222 ) ) ;
#1612 = EDGE_CURVE ( 'NONE', #16933, #26011, #35102, .T. ) ;
#1613 = ORIENTED_EDGE ( 'NONE', *, *, #21758, .F. ) ;
#1614 = EDGE_CURVE ( 'NONE', #16150, #16848, #28773, .T. ) ;
#1615 = CARTESIAN_POINT ( 'NONE',  ( 2.204364238465235576E-16, 19.99999999999918643, 1.800000000000000044 ) ) ;
#1616 = CARTESIAN_POINT ( 'NONE',  ( 1.498711464727279230, 29.61988501945658925, -6.789098300594711866 ) ) ;
#1617 = FACE_OUTER_BOUND ( 'NONE', #48999, .T. ) ;
#1618 = DIRECTION ( 'NONE',  ( -1.000000000000000000, -0.000000000000000000, -0.000000000000000000 ) ) ;
#1619 = CARTESIAN_POINT ( 'NONE',  ( -1.142534607254291457, 7.592423309239874740, 23.82752202495307259 ) ) ;
#1620 = CARTESIAN_POINT ( 'NONE',  ( -13.55205475431852058, 2.599999999999990763, 40.52349573978705166 ) ) ;
#1621 = VERTEX_POINT ( 'NONE', #43501 ) ;
#1622 = CARTESIAN_POINT ( 'NONE',  ( -13.96335313683815116, -4.529625921131792410, -1.101012232549983150 ) ) ;
#1623 = DIRECTION ( 'NONE',  ( -0.000000000000000000, -1.000000000000000000, -0.000000000000000000 ) ) ;
#1624 = VERTEX_POINT ( 'NONE', #17364 ) ;
#1625 = CARTESIAN_POINT ( 'NONE',  ( -19.89993782193794658, -1.986805504646219633, 40.00000000000000711 ) ) ;
#1626 = DIRECTION ( 'NONE',  ( 1.000000000000000000, 0.000000000000000000, -0.000000000000000000 ) ) ;
#1627 = CARTESIAN_POINT ( 'NONE',  ( -14.40000202444999644, 2.499999999999999556, 39.69985934295677055 ) ) ;
#1628 = CARTESIAN_POINT ( 'NONE',  ( -0.06267385296518331039, -8.102079228546108070, 36.65275804072905430 ) ) ;
#1629 = LINE ( 'NONE', #2861, #79583 ) ;
#1630 = CARTESIAN_POINT ( 'NONE',  ( -15.50000000000000000, 2.578135096272000215, 42.50000000000000000 ) ) ;
#1631 = CARTESIAN_POINT ( 'NONE',  ( -13.70128458504543190, -6.251303564156476256, -0.2363440699278913371 ) ) ;
#1632 = CARTESIAN_POINT ( 'NONE',  ( -8.965504952067451683, 7.506596735759540451, 0.2027212345227313028 ) ) ;
#1633 = DIRECTION ( 'NONE',  ( 0.000000000000000000, 1.000000000000000000, 0.000000000000000000 ) ) ;
#1634 = CARTESIAN_POINT ( 'NONE',  ( -13.74041497877781737, -7.875550261548013964, 1.030104299317903260 ) ) ;
#1635 = CARTESIAN_POINT ( 'NONE',  ( 0.000000000000000000, 3.799999999999999822, 0.000000000000000000 ) ) ;
#1636 = EDGE_LOOP ( 'NONE', ( #74183, #7674, #67151, #8591 ) ) ;
#1637 = EDGE_LOOP ( 'NONE', ( #47034, #71851, #59927 ) ) ;
#1638 = FACE_OUTER_BOUND ( 'NONE', #6106, .T. ) ;
#1639 = CARTESIAN_POINT ( 'NONE',  ( -12.23450564413706765, -7.565584829562500779, 0.7172127300956765428 ) ) ;
#1640 = CARTESIAN_POINT ( 'NONE',  ( 1.350021142796382634, 2.704441311840896756, -5.581428543604390669 ) ) ;
#1641 = CARTESIAN_POINT ( 'NONE',  ( -20.75000000000000000, 0.000000000000000000, 35.50000000000000711 ) ) ;
#1642 = CARTESIAN_POINT ( 'NONE',  ( 0.5000000000000000000, 30.02539008836877699, -39.73554732648737797 ) ) ;
#1643 = DIRECTION ( 'NONE',  ( -0.000000000000000000, -0.000000000000000000, 1.000000000000000000 ) ) ;
#1644 = EDGE_CURVE ( 'NONE', #48071, #39959, #37840, .T. ) ;
#1645 = CARTESIAN_POINT ( 'NONE',  ( -3.715273650746250489, 8.599998131329538609, 35.51016673687082204 ) ) ;
#1646 = ORIENTED_EDGE ( 'NONE', *, *, #61309, .F. ) ;
#1647 = FACE_OUTER_BOUND ( 'NONE', #15547, .T. ) ;
#1648 = FACE_OUTER_BOUND ( 'NONE', #39963, .T. ) ;
#1649 = CARTESIAN_POINT ( 'NONE',  ( -1.661557496004741452, 7.637396402148755037, 37.09419470734802360 ) ) ;
#1650 = CARTESIAN_POINT ( 'NONE',  ( -8.140938602752990860, 7.798694247645982180, 32.23581783009360180 ) ) ;
#1651 = VERTEX_POINT ( 'NONE', #80548 ) ;
#1652 = CARTESIAN_POINT ( 'NONE',  ( -13.29854287371086130, 5.243734463755185260, 36.22118617706185262 ) ) ;
#1653 = CARTESIAN_POINT ( 'NONE',  ( -19.37124798289643479, 5.047973511781017386, 0.03526812205826551638 ) ) ;
#1654 = CARTESIAN_POINT ( 'NONE',  ( -12.45143783491576883, 4.262030195760440954, -1.108259846897082124 ) ) ;
#1655 = EDGE_CURVE ( 'NONE', #50208, #46415, #41876, .T. ) ;
#1656 = CARTESIAN_POINT ( 'NONE',  ( -5.361702084541000168, 7.599999999999999645, 14.25000000000000000 ) ) ;
#1657 = LINE ( 'NONE', #27385, #53240 ) ;
#1658 = VECTOR ( 'NONE', #4786, 1000.000000000000000 ) ;
#1659 = VERTEX_POINT ( 'NONE', #55726 ) ;
#1660 = CARTESIAN_POINT ( 'NONE',  ( -14.46926250810576597, 6.599808158644411726, -4.365475222444846537 ) ) ;
#1661 = DIRECTION ( 'NONE',  ( -0.000000000000000000, 0.000000000000000000, -1.000000000000000000 ) ) ;
#1662 = CARTESIAN_POINT ( 'NONE',  ( -12.07894044477814255, -7.110142830467395925, 37.51238444710877928 ) ) ;
#1663 = CARTESIAN_POINT ( 'NONE',  ( -8.000000000000000000, 7.500000000000000000, 13.58333396911999991 ) ) ;
#1664 = CARTESIAN_POINT ( 'NONE',  ( -13.28769869256978531, -5.460802303710189598, 36.06197615575483439 ) ) ;
#1665 = FACE_OUTER_BOUND ( 'NONE', #70269, .T. ) ;
#1666 = CARTESIAN_POINT ( 'NONE',  ( 1.755866067682471554, 26.10444099920815830, -6.826002794537787466 ) ) ;
#1667 = CARTESIAN_POINT ( 'NONE',  ( -17.19183296734101063, 2.109320173785004471, 27.19350000000000023 ) ) ;
#1668 = CARTESIAN_POINT ( 'NONE',  ( 5.410567131405000119, 26.15197508354000178, -1.761274912942000004 ) ) ;
#1669 = LINE ( 'NONE', #66537, #62410 ) ;
#1670 = CARTESIAN_POINT ( 'NONE',  ( 1.101853852757106900, -0.4003768405515610307, -20.07248300098687110 ) ) ;
#1671 = CARTESIAN_POINT ( 'NONE',  ( -14.45869373582017303, 6.600000000000001421, 0.8795341233092343058 ) ) ;
#1672 = ORIENTED_EDGE ( 'NONE', *, *, #27290, .T. ) ;
#1673 = DIRECTION ( 'NONE',  ( 0.9813592727596026632, 0.000000000000000000, -0.1921821473726005036 ) ) ;
#1674 = CARTESIAN_POINT ( 'NONE',  ( 6.169048890624097226, 2.404435037083930027, -6.937974873386550279 ) ) ;
#1675 = LINE ( 'NONE', #32886, #53412 ) ;
#1676 = CARTESIAN_POINT ( 'NONE',  ( 3.301650509808497613, 31.58466611431866866, -3.322047495265038730 ) ) ;
#1677 = CARTESIAN_POINT ( 'NONE',  ( -0.7566374189477914625, -7.472953213310612242, 35.77474480709696536 ) ) ;
#1678 = CARTESIAN_POINT ( 'NONE',  ( -13.51319466059178254, -3.399937820380557696, 40.00000000000000000 ) ) ;
#1679 = CARTESIAN_POINT ( 'NONE',  ( -0.9542168715170522564, -0.1489865857099900159, -18.04853602457117390 ) ) ;
#1680 = CARTESIAN_POINT ( 'NONE',  ( -8.086788856929095104, -6.758880427531604340, -0.05504437740511101268 ) ) ;
#1681 = CARTESIAN_POINT ( 'NONE',  ( 2.510562376360401693, 56.26622923454338121, -6.409100698824409470 ) ) ;
#1682 = ORIENTED_EDGE ( 'NONE', *, *, #6067, .T. ) ;
#1683 = CARTESIAN_POINT ( 'NONE',  ( -18.27756834997762425, 0.7586272691725125528, 28.79350000000001231 ) ) ;
#1684 = B_SPLINE_CURVE_WITH_KNOTS ( 'NONE', 3,
 ( #61270, #42347, #35189, #60869 ),
 .UNSPECIFIED., .F., .F.,
 ( 4, 4 ),
 ( 0.000000000000000000, 0.02314569212904956513 ),
 .UNSPECIFIED. ) ;
#1685 = CARTESIAN_POINT ( 'NONE',  ( 7.170585774951000246, 1.924199053027000339, -5.748074590492000091 ) ) ;
#1686 = CARTESIAN_POINT ( 'NONE',  ( 1.099999999999999645, -7.321604005535013115, -0.2096345369919870305 ) ) ;
#1687 = ORIENTED_EDGE ( 'NONE', *, *, #74881, .F. ) ;
#1688 = CARTESIAN_POINT ( 'NONE',  ( 0.000000000000000000, 0.000000000000000000, 0.000000000000000000 ) ) ;
#1689 = EDGE_CURVE ( 'NONE', #78301, #77323, #29627, .T. ) ;
#1690 = FACE_OUTER_BOUND ( 'NONE', #14137, .T. ) ;
#1691 = ADVANCED_FACE ( 'NONE', ( #74256 ), #78595, .T. ) ;
#1692 = CARTESIAN_POINT ( 'NONE',  ( -8.531724138721466844, 7.612172106811648575, 1.364930496466338683 ) ) ;
#1693 = CARTESIAN_POINT ( 'NONE',  ( -9.899992709778683064, -7.246930196076750264, 0.5009224464233652530 ) ) ;
#1694 = LINE ( 'NONE', #27426, #30717 ) ;
#1695 = ORIENTED_EDGE ( 'NONE', *, *, #31630, .T. ) ;
#1696 = EDGE_CURVE ( 'NONE', #55813, #14673, #32523, .T. ) ;
#1697 = ADVANCED_FACE ( 'NONE', ( #58222, #43908 ), #70810, .F. ) ;
#1698 = ORIENTED_EDGE ( 'NONE', *, *, #77714, .F. ) ;
#1699 = VERTEX_POINT ( 'NONE', #31270 ) ;
#1700 = CARTESIAN_POINT ( 'NONE',  ( -7.004683511100999738, -7.349037912724000421, 0.5443708368867999914 ) ) ;
#1701 = CARTESIAN_POINT ( 'NONE',  ( 7.749999999999999112, 4.104441311840999695, -1.768116333619000669 ) ) ;
#1702 = EDGE_CURVE ( 'NONE', #1734, #4034, #78943, .T. ) ;
#1703 = CARTESIAN_POINT ( 'NONE',  ( -13.91063736805148743, 6.726856908711881466, 0.1156637068764161114 ) ) ;
#1704 = CARTESIAN_POINT ( 'NONE',  ( 5.482413326291998956, 1.662949472935000061, -0.5799595265939998523 ) ) ;
#1705 = CARTESIAN_POINT ( 'NONE',  ( -9.821777085228767135, 7.786194213642460227, 13.70715205119508617 ) ) ;
#1706 = VERTEX_POINT ( 'NONE', #64938 ) ;
#1707 = DIRECTION ( 'NONE',  ( -0.000000000000000000, -1.000000000000000000, -0.000000000000000000 ) ) ;
#1708 = B_SPLINE_CURVE_WITH_KNOTS ( 'NONE', 3,
 ( #67871, #10155, #17754, #17316 ),
 .UNSPECIFIED., .F., .F.,
 ( 4, 4 ),
 ( 0.000000000000000000, 0.0001004135620067883995 ),
 .UNSPECIFIED. ) ;
#1709 = CIRCLE ( 'NONE', #20562, 5.599999999999996980 ) ;
#1710 = CARTESIAN_POINT ( 'NONE',  ( 6.374686728477073849, 26.20444131183999659, -2.104832874387787101 ) ) ;
#1711 = DATE_AND_TIME ( #27440, #82073 ) ;
#1712 = EDGE_LOOP ( 'NONE', ( #2269, #42948, #35799, #5846 ) ) ;
#1713 = CARTESIAN_POINT ( 'NONE',  ( -5.021276593208001238, 7.500000000000000000, 25.75000000000000355 ) ) ;
#1714 = DIRECTION ( 'NONE',  ( 1.000000000000000000, 0.000000000000000000, 0.000000000000000000 ) ) ;
#1715 = CARTESIAN_POINT ( 'NONE',  ( 0.000000000000000000, 35.49999999999999289, 0.000000000000000000 ) ) ;
#1716 = EDGE_LOOP ( 'NONE', ( #62200, #80992, #39267, #81385 ) ) ;
#1717 = LINE ( 'NONE', #35009, #39967 ) ;
#1718 = ORIENTED_EDGE ( 'NONE', *, *, #60859, .T. ) ;
#1719 = CARTESIAN_POINT ( 'NONE',  ( -7.005015905945060517, -6.870207092300601559, -0.07817468522067055892 ) ) ;
#1720 = CARTESIAN_POINT ( 'NONE',  ( -0.02207196473907014136, 6.744209654500091133, 0.7541426922445919612 ) ) ;
#1721 = DIRECTION ( 'NONE',  ( 0.000000000000000000, -0.000000000000000000, 1.000000000000000000 ) ) ;
#1722 = CARTESIAN_POINT ( 'NONE',  ( -13.28901761753135524, -6.021693666789266430, -0.6979634947338879680 ) ) ;
#1723 = DIRECTION ( 'NONE',  ( 0.000000000000000000, 0.000000000000000000, 1.000000000000000000 ) ) ;
#1724 = CARTESIAN_POINT ( 'NONE',  ( -8.500000000000000000, 33.29974620663210061, -54.69791378381614066 ) ) ;
#1725 = EDGE_LOOP ( 'NONE', ( #28768, #81464, #83159, #54580, #771 ) ) ;
#1726 = VERTEX_POINT ( 'NONE', #7189 ) ;
#1727 = ORIENTED_EDGE ( 'NONE', *, *, #32651, .F. ) ;
#1728 = CARTESIAN_POINT ( 'NONE',  ( -10.09999999999999787, -7.141966299220448455, 0.1608071782153009111 ) ) ;
#1729 = EDGE_CURVE ( 'NONE', #59308, #58818, #45889, .T. ) ;
#1730 = CARTESIAN_POINT ( 'NONE',  ( -1.355252715606880543E-17, -3.100000000000000533, 4.946722208721999969 ) ) ;
#1731 = CARTESIAN_POINT ( 'NONE',  ( 1.099999999999999645, -7.880618408882836157, 36.89325519853109370 ) ) ;
#1732 = CARTESIAN_POINT ( 'NONE',  ( -0.08101135928444085088, 6.729530112092729333, -0.8845384799017353972 ) ) ;
#1733 = EDGE_CURVE ( 'NONE', #23592, #16959, #25783, .T. ) ;
#1734 = VERTEX_POINT ( 'NONE', #82606 ) ;
#1735 = VERTEX_POINT ( 'NONE', #38012 ) ;
#1736 = CARTESIAN_POINT ( 'NONE',  ( 0.2803127552218729890, 1.434182065236203174, -8.003749120306396847 ) ) ;
#1737 = CARTESIAN_POINT ( 'NONE',  ( 2.008130824902180755, 30.38990562290431541, -1.522865650546233018 ) ) ;
#1738 = CARTESIAN_POINT ( 'NONE',  ( -0.7962481068514569715, 6.517029258028363969, 37.59088246009201129 ) ) ;
#1739 = CARTESIAN_POINT ( 'NONE',  ( -12.51488316509344401, 6.274828173614930726, 37.51739235875110268 ) ) ;
#1740 = EDGE_CURVE ( 'NONE', #53536, #19028, #78251, .T. ) ;
#1741 = CARTESIAN_POINT ( 'NONE',  ( -13.60683942072840935, 6.005948133137176015, 37.00004731551705817 ) ) ;
#1742 = CARTESIAN_POINT ( 'NONE',  ( 6.522684044035354844, 1.662513879420769669, -0.9813849549123732086 ) ) ;
#1743 = CARTESIAN_POINT ( 'NONE',  ( -20.51000000000000156, 0.000000000000000000, 35.50999999999999801 ) ) ;
#1744 = CARTESIAN_POINT ( 'NONE',  ( -0.7906587498764451327, -7.462591368511928280, 0.4302596658662646845 ) ) ;
#1745 = ORIENTED_EDGE ( 'NONE', *, *, #10206, .T. ) ;
#1746 = CYLINDRICAL_SURFACE ( 'NONE', #82743, 4.000000000000000000 ) ;
#1747 = CARTESIAN_POINT ( 'NONE',  ( 0.000000000000000000, 0.000000000000000000, 3.000000000000000000 ) ) ;
#1748 = CARTESIAN_POINT ( 'NONE',  ( -14.04291207218791371, -6.743633941180175562, 36.06888847580064095 ) ) ;
#1749 = CARTESIAN_POINT ( 'NONE',  ( -13.54033546025954315, -6.127728518489989007, 36.96587577857029316 ) ) ;
#1750 = CARTESIAN_POINT ( 'NONE',  ( -1.777411563898641633, 5.500000000000000000, 26.20205434354919660 ) ) ;
#1751 = CARTESIAN_POINT ( 'NONE',  ( -7.023663325732979246, -7.600384214168195207, 0.9856677854729484212 ) ) ;
#1752 = LINE ( 'NONE', #51926, #5857 ) ;
#1753 = DIRECTION ( 'NONE',  ( 0.000000000000000000, 0.000000000000000000, 1.000000000000000000 ) ) ;
#1754 = DIRECTION ( 'NONE',  ( 0.000000000000000000, -0.9597981740986628596, -0.2806910490145222981 ) ) ;
#1755 = DIRECTION ( 'NONE',  ( 1.000000000000000000, 2.168408416050382846E-15, 4.336816832100765692E-15 ) ) ;
#1756 = CARTESIAN_POINT ( 'NONE',  ( 0.06655674311668093035, -8.011736280257087728, 36.67906417929035712 ) ) ;
#1757 = VERTEX_POINT ( 'NONE', #71249 ) ;
#1758 = CARTESIAN_POINT ( 'NONE',  ( -10.13729929898100046, 5.402832408402438169, 0.2030155354957192404 ) ) ;
#1759 = CARTESIAN_POINT ( 'NONE',  ( -16.08616146848524764, 2.599999994044923213, 37.90217889393435513 ) ) ;
#1760 = VECTOR ( 'NONE', #52018, 1000.000000000000000 ) ;
#1761 = CARTESIAN_POINT ( 'NONE',  ( -22.55446929882145923, 1.713776324657015904, -4.360893508792873519 ) ) ;
#1762 = CARTESIAN_POINT ( 'NONE',  ( -13.68312755167992734, 6.262921626792628871, -0.2546856409160236367 ) ) ;
#1763 = FACE_OUTER_BOUND ( 'NONE', #10799, .T. ) ;
#1764 = CARTESIAN_POINT ( 'NONE',  ( 4.450000000000000178, 26.10444131184000227, -4.450000000000000178 ) ) ;
#1765 = CARTESIAN_POINT ( 'NONE',  ( 0.000000000000000000, 16.77443882829123822, -77.81250394579353724 ) ) ;
#1766 = CARTESIAN_POINT ( 'NONE',  ( -22.30895670965422894, 2.781846978563921713, 29.14999999741050729 ) ) ;
#1767 = CARTESIAN_POINT ( 'NONE',  ( -8.943404963263960283, 7.504101418718052585, 0.3290859399616009040 ) ) ;
#1768 = CIRCLE ( 'NONE', #58291, 5.600000000000000533 ) ;
#1769 = CARTESIAN_POINT ( 'NONE',  ( -0.7057343046676276543, -1.146088195524557651, -9.453130223046260383 ) ) ;
#1770 = CARTESIAN_POINT ( 'NONE',  ( -8.098514918519674310, -7.250251224434208552, 0.4041791542278915239 ) ) ;
#1771 = CARTESIAN_POINT ( 'NONE',  ( 0.000000000000000000, 23.00000000000000000, 0.000000000000000000 ) ) ;
#1772 = CARTESIAN_POINT ( 'NONE',  ( -8.500000000000000000, 18.11864100270374323, -2.584109585654040142 ) ) ;
#1773 = CARTESIAN_POINT ( 'NONE',  ( 6.707846389261438169, 4.204441311841001117, -2.501992344578026106 ) ) ;
#1774 = ORIENTED_EDGE ( 'NONE', *, *, #76882, .T. ) ;
#1775 = ORIENTED_EDGE ( 'NONE', *, *, #26069, .T. ) ;
#1776 = CARTESIAN_POINT ( 'NONE',  ( -12.00983326095335002, 6.249998748086577294, 37.59999800319803143 ) ) ;
#1777 = ORIENTED_EDGE ( 'NONE', *, *, #76973, .T. ) ;
#1778 =( NAMED_UNIT ( * ) PLANE_ANGLE_UNIT ( ) SI_UNIT ( $, .RADIAN. ) );
#1779 = ADVANCED_FACE ( 'NONE', ( #58616 ), #69998, .F. ) ;
#1780 = CARTESIAN_POINT ( 'NONE',  ( 0.3160284625115565849, -8.372009960543687512, 0.7187751527260148876 ) ) ;
#1781 = CARTESIAN_POINT ( 'NONE',  ( -8.099795034439772223, 7.158054754901238326, 0.3816675593435079894 ) ) ;
#1782 = CARTESIAN_POINT ( 'NONE',  ( 7.903082831488999815, 1.104441311840999917, -4.650000000000000355 ) ) ;
#1783 = CARTESIAN_POINT ( 'NONE',  ( -11.25339624826406926, 6.050000000000000711, 2.259277027430423246 ) ) ;
#1784 = CARTESIAN_POINT ( 'NONE',  ( 0.3158861008314914343, -8.393150763175453832, 35.50971311670193842 ) ) ;
#1785 = EDGE_CURVE ( 'NONE', #63164, #31821, #44737, .T. ) ;
#1786 = B_SPLINE_CURVE_WITH_KNOTS ( 'NONE', 3,
 ( #496, #99, #65366, #45598, #13574, #39297 ),
 .UNSPECIFIED., .F., .F.,
 ( 4, 2, 4 ),
 ( 0.0003089330816228651015, 0.0005712333018922453442, 0.0008335335221616254784 ),
 .UNSPECIFIED. ) ;
#1787 = CARTESIAN_POINT ( 'NONE',  ( 0.000000000000000000, -0.5245901639344267009, -1.824590163934426412 ) ) ;
#1788 = EDGE_LOOP ( 'NONE', ( #61410, #33662, #3459 ) ) ;
#1789 = FACE_OUTER_BOUND ( 'NONE', #33512, .T. ) ;
#1790 = CARTESIAN_POINT ( 'NONE',  ( 1.350021066562549610, 2.004441311841000051, -3.318571428571821080 ) ) ;
#1791 = EDGE_CURVE ( 'NONE', #76831, #30872, #1509, .T. ) ;
#1792 = CARTESIAN_POINT ( 'NONE',  ( -14.14683557219421139, 2.537469411994694557, 42.30999617076763997 ) ) ;
#1793 = CARTESIAN_POINT ( 'NONE',  ( -7.145368217799291877, 7.398303084774027205, 0.8622305597317989623 ) ) ;
#1794 = CARTESIAN_POINT ( 'NONE',  ( -9.370068200582629458, 7.799687140500130234, 6.358193406666127423 ) ) ;
#1795 = DATE_TIME_ROLE ( 'classification_date' ) ;
#1796 = CARTESIAN_POINT ( 'NONE',  ( 7.325000000000000178, 26.45444131184000014, -1.574999999999999956 ) ) ;
#1797 = DIRECTION ( 'NONE',  ( 1.000000000000000000, 0.000000000000000000, -0.000000000000000000 ) ) ;
#1798 = CARTESIAN_POINT ( 'NONE',  ( -18.76303466309706280, 6.315382348314808603, 28.75903375559042630 ) ) ;
#1799 = FACE_OUTER_BOUND ( 'NONE', #19338, .T. ) ;
#1800 = CARTESIAN_POINT ( 'NONE',  ( -9.486636393031000480, 7.371344534936000059, 1.727454881804000086 ) ) ;
#1801 = CARTESIAN_POINT ( 'NONE',  ( -21.28505701788795434, 2.672696024938527870, 29.35000000203998383 ) ) ;
#1802 = DIRECTION ( 'NONE',  ( -1.000000000000000000, -0.000000000000000000, -0.000000000000000000 ) ) ;
#1803 = EDGE_LOOP ( 'NONE', ( #51535, #39833, #8423, #48288, #53226 ) ) ;
#1804 = ORIENTED_EDGE ( 'NONE', *, *, #69375, .F. ) ;
#1805 = LINE ( 'NONE', #47338, #50927 ) ;
#1806 = CARTESIAN_POINT ( 'NONE',  ( -40.00000000000000000, 3.000000000000016431, -78.80000000000001137 ) ) ;
#1807 = DIRECTION ( 'NONE',  ( 0.000000000000000000, 0.000000000000000000, -1.000000000000000000 ) ) ;
#1808 = APPROVAL_DATE_TIME ( #8546, #67270 ) ;
#1809 = ORIENTED_EDGE ( 'NONE', *, *, #45909, .F. ) ;
#1810 = CARTESIAN_POINT ( 'NONE',  ( 0.1231279042244676908, -7.094738939251737264, 37.24669905784904245 ) ) ;
#1811 = AXIS2_PLACEMENT_3D ( 'NONE', #29844, #50038, #48791 ) ;
#1812 = VECTOR ( 'NONE', #57017, 1000.000000000000000 ) ;
#1813 = ORIENTED_EDGE ( 'NONE', *, *, #40182, .F. ) ;
#1814 = ORIENTED_EDGE ( 'NONE', *, *, #21100, .F. ) ;
#1815 = ORIENTED_EDGE ( 'NONE', *, *, #12081, .F. ) ;
#1816 = CARTESIAN_POINT ( 'NONE',  ( -21.27099790830000003, 2.390951357469000005, 26.84058390375999892 ) ) ;
#1817 =( BOUNDED_SURFACE ( )  B_SPLINE_SURFACE ( 3, 3, ( 
 ( #31473, #82416, #50434, #277 ),
 ( #77341, #6168, #44552, #63072 ),
 ( #25585, #82823, #51287, #56790 ),
 ( #7002, #70218, #25989, #38223 ),
 ( #52095, #51691, #63893, #19257 ),
 ( #19656, #69371, #37386, #44955 ),
 ( #70617, #69789, #63504, #25149 ),
 ( #50849, #12903, #18402, #24741 ),
 ( #71037, #76096, #39070, #76512 ),
 ( #18851, #38633, #64305, #6588 ) ),
 .UNSPECIFIED., .F., .F., .F. ) 
 B_SPLINE_SURFACE_WITH_KNOTS ( ( 4, 2, 2, 2, 4 ),
 ( 4, 4 ),
 ( 0.000000000000000000, 0.2500000000000000000, 0.5000000000000000000, 0.7500000000000000000, 1.000000000000000000 ),
 ( 0.000000000000000000, 1.000000000000000000 ),
 .UNSPECIFIED. ) 
 GEOMETRIC_REPRESENTATION_ITEM ( )  RATIONAL_B_SPLINE_SURFACE ( (
 ( 1.000000000000000000, 0.8047378541165081112, 0.8047378541165081112, 1.000000000000000000),
 ( 1.000000000000000000, 0.8047378541165081112, 0.8047378541165081112, 1.000000000000000000),
 ( 1.000000000000000000, 0.8047378541165081112, 0.8047378541165081112, 1.000000000000000000),
 ( 1.000000000000000000, 0.8047378541165081112, 0.8047378541165081112, 1.000000000000000000),
 ( 1.000000000000000000, 0.8047378541165081112, 0.8047378541165081112, 1.000000000000000000),
 ( 1.000000000000000000, 0.8047378541165081112, 0.8047378541165081112, 1.000000000000000000),
 ( 1.000000000000000000, 0.8047378541165081112, 0.8047378541165081112, 1.000000000000000000),
 ( 1.000000000000000000, 0.8047378541165081112, 0.8047378541165081112, 1.000000000000000000),
 ( 1.000000000000000000, 0.8047378541165081112, 0.8047378541165081112, 1.000000000000000000),
 ( 1.000000000000000000, 0.8047378541165081112, 0.8047378541165081112, 1.000000000000000000) ) ) 
 REPRESENTATION_ITEM ( '' )  SURFACE ( )  );
#1818 = VECTOR ( 'NONE', #62042, 1000.000000000000000 ) ;
#1819 = CARTESIAN_POINT ( 'NONE',  ( 3.837267186755839443, 27.11861629533096973, -2.971958412090736079 ) ) ;
#1820 = ORIENTED_EDGE ( 'NONE', *, *, #20574, .F. ) ;
#1821 = CARTESIAN_POINT ( 'NONE',  ( -14.23766993922170521, -2.500962694212772064, 36.53558546015928243 ) ) ;
#1822 = CARTESIAN_POINT ( 'NONE',  ( -12.51205374094752187, 7.026926909759500184, 0.1157629967350406880 ) ) ;
#1823 = ORIENTED_EDGE ( 'NONE', *, *, #66012, .T. ) ;
#1824 = VERTEX_POINT ( 'NONE', #31665 ) ;
#1825 = CARTESIAN_POINT ( 'NONE',  ( -14.00147364619861001, 0.07676205547873961310, 26.89350000000000662 ) ) ;
#1826 = CARTESIAN_POINT ( 'NONE',  ( 0.1000000000000000472, 0.000000000000000000, 35.50999999999999801 ) ) ;
#1827 = CARTESIAN_POINT ( 'NONE',  ( -22.55482206944889612, -1.709895609764907842, -4.357124836387253453 ) ) ;
#1828 = CARTESIAN_POINT ( 'NONE',  ( -2.148800274969613788, -7.737791405341984508, -0.006596012363271654133 ) ) ;
#1829 = CARTESIAN_POINT ( 'NONE',  ( -0.07430792129355748288, -1.248273470542573316, -10.66377706798970948 ) ) ;
#1830 = CARTESIAN_POINT ( 'NONE',  ( -12.71706988975239305, -6.314660726108448863, 0.2482163126766100680 ) ) ;
#1831 = EDGE_CURVE ( 'NONE', #83055, #67990, #17667, .T. ) ;
#1832 = CARTESIAN_POINT ( 'NONE',  ( 0.9632745460776682700, -0.2679111997760695307, -19.05743029546330902 ) ) ;
#1833 = CYLINDRICAL_SURFACE ( 'NONE', #49469, 5.600000000000000533 ) ;
#1834 = CARTESIAN_POINT ( 'NONE',  ( 0.07970934449574171299, -6.737682353632112431, 0.7898805522729168693 ) ) ;
#1835 = CARTESIAN_POINT ( 'NONE',  ( -15.40158551527376751, -2.661797685574150751, 39.54359018777014256 ) ) ;
#1836 = FACE_OUTER_BOUND ( 'NONE', #8250, .T. ) ;
#1837 = CARTESIAN_POINT ( 'NONE',  ( -8.050078937606613749, 7.771090967779897163, 0.8546449149261764466 ) ) ;
#1838 = CARTESIAN_POINT ( 'NONE',  ( -12.71977817521562848, 7.601654530950178845, -0.6842120091384159553 ) ) ;
#1839 = CARTESIAN_POINT ( 'NONE',  ( -10.00000000000000000, 2.999999999999999112, 0.000000000000000000 ) ) ;
#1840 = CARTESIAN_POINT ( 'NONE',  ( 2.134967848151451797, 26.10444131184082650, -1.825000760362869734 ) ) ;
#1841 = CARTESIAN_POINT ( 'NONE',  ( 0.02632137561478466517, -1.348735584803846921, -8.010621403707757437 ) ) ;
#1842 = CARTESIAN_POINT ( 'NONE',  ( -11.98840934966862548, 6.255980208131222575, 37.59988156180985186 ) ) ;
#1843 = ORIENTED_EDGE ( 'NONE', *, *, #77027, .F. ) ;
#1844 = ORIENTED_EDGE ( 'NONE', *, *, #69538, .T. ) ;
#1845 = CARTESIAN_POINT ( 'NONE',  ( -21.78534641972276020, 3.803191032080909473, 37.18849294673548656 ) ) ;
#1846 = CARTESIAN_POINT ( 'NONE',  ( 7.170383680832001616, 2.394828828557999945, -3.170334881064000410 ) ) ;
#1847 = CARTESIAN_POINT ( 'NONE',  ( -13.62995929072395107, 6.237842469260916900, -0.3242621337913307311 ) ) ;
#1848 = B_SPLINE_CURVE_WITH_KNOTS ( 'NONE', 3,
 ( #8123, #27927, #71749, #46481 ),
 .UNSPECIFIED., .F., .F.,
 ( 4, 4 ),
 ( 0.9856738250859854444, 1.000000000000000000 ),
 .UNSPECIFIED. ) ;
#1849 = CARTESIAN_POINT ( 'NONE',  ( 3.360282319781999760, 26.08554925710000205, -7.121204574392000275 ) ) ;
#1850 = ORIENTED_EDGE ( 'NONE', *, *, #37703, .T. ) ;
#1851 = CARTESIAN_POINT ( 'NONE',  ( -13.89827872182459423, -4.527873107479144288, 37.60027293906032497 ) ) ;
#1852 = CARTESIAN_POINT ( 'NONE',  ( -0.5624152371845833054, -1.048493314216270900, -10.47197446335295012 ) ) ;
#1853 = CARTESIAN_POINT ( 'NONE',  ( -14.15746086608179155, 4.567796656435911373, 37.60715084354433202 ) ) ;
#1854 = CARTESIAN_POINT ( 'NONE',  ( -22.55511167201960987, 1.709932620418167515, -4.361300029416077528 ) ) ;
#1855 = CARTESIAN_POINT ( 'NONE',  ( -0.1366025692228338417, -1.442126136224513466, -8.034086405461168923 ) ) ;
#1856 = DIRECTION ( 'NONE',  ( 0.000000000000000000, 0.2806910490145222981, -0.9597981740986627486 ) ) ;
#1857 = CARTESIAN_POINT ( 'NONE',  ( 5.396792696058000161, 1.706410597252000283, -8.228683744362999875 ) ) ;
#1858 = EDGE_LOOP ( 'NONE', ( #76739, #74741, #77962, #53570, #41164 ) ) ;
#1859 = CARTESIAN_POINT ( 'NONE',  ( 3.031890297185951155, 27.56930617676233197, -1.575000000000000178 ) ) ;
#1860 = ORIENTED_EDGE ( 'NONE', *, *, #56436, .F. ) ;
#1861 = CARTESIAN_POINT ( 'NONE',  ( -0.7500000000000000000, 7.599999999999999645, 24.00678698039013170 ) ) ;
#1862 = CARTESIAN_POINT ( 'NONE',  ( 1.687978878642450775, 26.14216155829689470, -6.885873667673503284 ) ) ;
#1863 = ORIENTED_EDGE ( 'NONE', *, *, #66523, .T. ) ;
#1864 = DIRECTION ( 'NONE',  ( 1.000000000000000000, 0.000000000000000000, -0.000000000000000000 ) ) ;
#1865 = AXIS2_PLACEMENT_3D ( 'NONE', #60638, #14725, #66937 ) ;
#1866 = AXIS2_PLACEMENT_3D ( 'NONE', #46661, #15061, #78653 ) ;
#1867 = AXIS2_PLACEMENT_3D ( 'NONE', #23458, #57038, #9961 ) ;
#1868 = CARTESIAN_POINT ( 'NONE',  ( 7.075000000000000178, 26.45444131184000014, -6.839132610494999653 ) ) ;
#1869 = CARTESIAN_POINT ( 'NONE',  ( -6.000000000000000000, 16.38431468772390431, -75.59999999999999432 ) ) ;
#1870 = CARTESIAN_POINT ( 'NONE',  ( -10.00764777359045432, -8.242699610225884044, -0.1642133482733382499 ) ) ;
#1871 = CARTESIAN_POINT ( 'NONE',  ( -1.000000000000000000, 7.587874926590999713, 1.000000000000000000 ) ) ;
#1872 = VERTEX_POINT ( 'NONE', #39657 ) ;
#1873 = CARTESIAN_POINT ( 'NONE',  ( -10.38436165438506720, 6.050000005269326131, 0.4714594530580694109 ) ) ;
#1874 = CYLINDRICAL_SURFACE ( 'NONE', #67146, 1.399999999999999911 ) ;
#1875 = CIRCLE ( 'NONE', #19415, 0.3500000000000000333 ) ;
#1876 = LINE ( 'NONE', #79397, #17472 ) ;
#1877 = ADVANCED_FACE ( 'NONE', ( #72895 ), #73295, .F. ) ;
#1878 = DIRECTION ( 'NONE',  ( 1.000000000000000000, 0.000000000000000000, -1.156482317317874437E-16 ) ) ;
#1879 = LINE ( 'NONE', #65957, #70014 ) ;
#1880 = ORIENTED_EDGE ( 'NONE', *, *, #15353, .T. ) ;
#1881 = CYLINDRICAL_SURFACE ( 'NONE', #6606, 0.5000000000000004441 ) ;
#1882 = EDGE_LOOP ( 'NONE', ( #6056, #77528, #21809, #22111 ) ) ;
#1883 = CARTESIAN_POINT ( 'NONE',  ( -0.09321675683870989104, -7.201727872272785547, 35.87321135715096432 ) ) ;
#1884 = CALENDAR_DATE ( 2025, 13, 11 ) ;
#1885 = CARTESIAN_POINT ( 'NONE',  ( -4.000000000000000000, 7.599999999999999645, 19.91666698455999907 ) ) ;
#1886 = EDGE_CURVE ( 'NONE', #74398, #60147, #59397, .T. ) ;
#1887 = EDGE_LOOP ( 'NONE', ( #43118, #11579, #46066, #63663 ) ) ;
#1888 = CARTESIAN_POINT ( 'NONE',  ( -16.00000000000000000, 9.000000000000001776, 40.10000000000000142 ) ) ;
#1889 = EDGE_LOOP ( 'NONE', ( #50521, #23148, #47023, #58517 ) ) ;
#1890 = ORIENTED_EDGE ( 'NONE', *, *, #28328, .F. ) ;
#1891 = ORIENTED_EDGE ( 'NONE', *, *, #60712, .T. ) ;
#1892 = FACE_OUTER_BOUND ( 'NONE', #45136, .T. ) ;
#1893 = EDGE_CURVE ( 'NONE', #36634, #16054, #18714, .T. ) ;
#1894 = CARTESIAN_POINT ( 'NONE',  ( 1.099999999999999645, -25.15597384755355392, 17.32672676014108859 ) ) ;
#1895 = CARTESIAN_POINT ( 'NONE',  ( 1.583157625870632357, 26.37776851305531878, -4.667186072221514159 ) ) ;
#1896 = PRODUCT_RELATED_PRODUCT_CATEGORY ( 'detail', '', ( #74669 ) ) ;
#1897 = CARTESIAN_POINT ( 'NONE',  ( -0.3820958021353818568, 5.963818788185748510, 0.4753095554521176713 ) ) ;
#1898 = CARTESIAN_POINT ( 'NONE',  ( 7.257532218728391271, 2.706109357970245544, -5.821119343514882694 ) ) ;
#1899 = ORIENTED_EDGE ( 'NONE', *, *, #35606, .F. ) ;
#1900 = EDGE_CURVE ( 'NONE', #20766, #23437, #8850, .T. ) ;
#1901 =( BOUNDED_SURFACE ( )  B_SPLINE_SURFACE ( 3, 3, ( 
 ( #69578, #45572, #31675, #70818 ),
 ( #50235, #44338, #70007, #25362 ),
 ( #70, #11873, #24540, #19049 ),
 ( #51071, #37607, #19853, #63690 ) ),
 .UNSPECIFIED., .F., .F., .T. ) 
 B_SPLINE_SURFACE_WITH_KNOTS ( ( 4, 4 ),
 ( 4, 4 ),
 ( 0.000000000000000000, 1.000000000000000000 ),
 ( 0.000000000000000000, 1.000000000000000000 ),
 .UNSPECIFIED. ) 
 GEOMETRIC_REPRESENTATION_ITEM ( )  RATIONAL_B_SPLINE_SURFACE ( (
 ( 1.000000000000000000, 0.9541172848710323118, 0.9541172848710323118, 1.000000000000000000),
 ( 0.8047324002952995770, 0.7678090928174999830, 0.7678090928174999830, 0.8047324002952995770),
 ( 0.8047324002952995770, 0.7678090928174999830, 0.7678090928174999830, 0.8047324002952995770),
 ( 1.000000000000000000, 0.9541172848710323118, 0.9541172848710323118, 1.000000000000000000) ) ) 
 REPRESENTATION_ITEM ( '' )  SURFACE ( )  );
#1902 = CARTESIAN_POINT ( 'NONE',  ( -12.13459481235727644, -5.780000188506433823, -1.102501503563285468 ) ) ;
#1903 = ORIENTED_EDGE ( 'NONE', *, *, #53952, .T. ) ;
#1904 = CARTESIAN_POINT ( 'NONE',  ( -9.852753502814289632, 6.499999933470999025, -1.073804780265268155 ) ) ;
#1905 = EDGE_LOOP ( 'NONE', ( #30861, #46236, #7399, #76164 ) ) ;
#1906 = ORIENTED_EDGE ( 'NONE', *, *, #80239, .T. ) ;
#1907 = ORIENTED_EDGE ( 'NONE', *, *, #20590, .F. ) ;
#1908 = CARTESIAN_POINT ( 'NONE',  ( -12.29723371158927669, -8.383423377311286728, 36.48147333661548686 ) ) ;
#1909 = ADVANCED_FACE ( 'NONE', ( #20291 ), #18862, .T. ) ;
#1910 = CARTESIAN_POINT ( 'NONE',  ( -19.00000000000000000, -2.292893218813454759, 37.49999999999999289 ) ) ;
#1911 = CARTESIAN_POINT ( 'NONE',  ( -22.30859348418393040, 2.782928871238787405, 27.03881096030298536 ) ) ;
#1912 = DIRECTION ( 'NONE',  ( 1.000000000000000000, 0.000000000000000000, -1.156482317317874437E-16 ) ) ;
#1913 = LINE ( 'NONE', #60060, #83149 ) ;
#1914 = AXIS2_PLACEMENT_3D ( 'NONE', #30282, #69417, #44596 ) ;
#1915 = DIRECTION ( 'NONE',  ( 1.000000000000000000, -0.000000000000000000, 0.000000000000000000 ) ) ;
#1916 = ORIENTED_EDGE ( 'NONE', *, *, #15419, .F. ) ;
#1917 = DIRECTION ( 'NONE',  ( -0.9689178307914798616, 0.000000000000000000, 0.2473827746111948445 ) ) ;
#1918 = CARTESIAN_POINT ( 'NONE',  ( 0.9978371623692000592, 2.404441311840999962, -5.150000000000000355 ) ) ;
#1919 = ORIENTED_EDGE ( 'NONE', *, *, #67705, .F. ) ;
#1920 = CARTESIAN_POINT ( 'NONE',  ( -4.085106380283590966, 7.500000000000000000, 16.66666603088035004 ) ) ;
#1921 = DIRECTION ( 'NONE',  ( 0.5000000000000009992, 0.000000000000000000, 0.8660254037844381525 ) ) ;
#1922 = CARTESIAN_POINT ( 'NONE',  ( -14.79342565805240817, 3.399999999999999467, 41.87109553663573536 ) ) ;
#1923 = CARTESIAN_POINT ( 'NONE',  ( 0.8494379554323818748, -6.907996724336895156, -0.01406721575562593952 ) ) ;
#1924 = CARTESIAN_POINT ( 'NONE',  ( 7.108071882074641579, 1.704993487580817924, -7.312895407336121423 ) ) ;
#1925 = VERTEX_POINT ( 'NONE', #72058 ) ;
#1926 = EDGE_CURVE ( 'NONE', #70794, #28189, #53958, .T. ) ;
#1927 = VECTOR ( 'NONE', #40773, 1000.000000000000000 ) ;
#1928 = AXIS2_PLACEMENT_3D ( 'NONE', #46462, #54434, #80095 ) ;
#1929 = CARTESIAN_POINT ( 'NONE',  ( 28.50000000000000000, 33.95218079545922762, -69.71704588614821319 ) ) ;
#1931 = CARTESIAN_POINT ( 'NONE',  ( -17.71099480228961198, -6.554681594751881057, -4.357124836127924006 ) ) ;
#1930 = B_SPLINE_CURVE_WITH_KNOTS ( 'NONE', 3,
 ( #37779, #63026, #50390, #51243, #50803, #44079, #38180, #76467, #31836, #38586, #24301, #76048, #32270, #70176, #12466, #44909 ),
 .UNSPECIFIED., .F., .F.,
 ( 4, 2, 2, 2, 2, 2, 2, 4 ),
 ( 0.000000000000000000, 0.06201416110102991180, 0.09302124165154394830, 0.1240283222020580056, 0.1860424833030657754, 0.2170495638535770988, 0.2480566444040884500, 0.4961132888082148140 ),
 .UNSPECIFIED. ) ;
#1932 = ADVANCED_FACE ( 'NONE', ( #41312 ), #70485, .T. ) ;
#1934 = CARTESIAN_POINT ( 'NONE',  ( 4.553567815210622705, 31.80424406899273038, -2.818216101546155539 ) ) ;
#1933 = CIRCLE ( 'NONE', #31557, 2.599999999999998312 ) ;
#1935 = DIRECTION ( 'NONE',  ( 1.000000000000000000, 0.000000000000000000, -6.938893903907222067E-15 ) ) ;
#1936 = CARTESIAN_POINT ( 'NONE',  ( 3.275303766357567703, 26.11894582326685210, -7.186022188520515108 ) ) ;
#1937 = CARTESIAN_POINT ( 'NONE',  ( -23.50000000000000000, 19.35913022581692644, -3.263216710738175763 ) ) ;
#1938 = DIRECTION ( 'NONE',  ( 0.000000000000000000, -0.000000000000000000, 1.000000000000000000 ) ) ;
#1939 = DIRECTION ( 'NONE',  ( -0.000000000000000000, -1.000000000000000000, -0.000000000000000000 ) ) ;
#1940 = DIRECTION ( 'NONE',  ( -0.000000000000000000, -1.000000000000000000, -0.000000000000000000 ) ) ;
#1941 = CARTESIAN_POINT ( 'NONE',  ( -14.00123624723769389, 7.061229573230138890, 0.3776877155253550722 ) ) ;
#1942 = ORIENTED_EDGE ( 'NONE', *, *, #5197, .T. ) ;
#1943 = DIRECTION ( 'NONE',  ( -0.000000000000000000, -0.000000000000000000, -1.000000000000000000 ) ) ;
#1944 = CARTESIAN_POINT ( 'NONE',  ( -20.14999999999999858, 2.750000000000000000, 27.85000000000000497 ) ) ;
#1945 = B_SPLINE_SURFACE_WITH_KNOTS ( 'NONE', 3, 3, ( 
 ( #19756, #13008, #13851, #45901, #58949, #14681, #6703, #32426, #58528, #65660, #33675, #51389, #7938, #39979, #370, #40415, #58135, #52640, #53033, #26088, #51790, #20199, #39570, #77031, #66089 ),
 ( #77447, #7504, #45472, #71152, #46301, #78693, #13451, #39178, #21001, #77872, #46698, #19357, #64851, #26943, #78302, #8354, #45058, #32825, #772, #34075, #26502, #52202, #20604, #72381, #9175 ),
 ( #42478, #3255, #48796, #2428, #8760, #21857, #15498, #47542, #34897, #79099, #27742, #79931, #67726, #73213, #28993, #10008, #41215, #59762, #61405, #35729, #54277, #66894, #55125, #22674, #2015 ),
 ( #60591, #28159, #40812, #3673, #29417, #2856, #53437, #53876, #80781, #21434, #68130, #54686, #22258, #79533, #34472, #80348, #28587, #35323, #23104, #16343, #47952, #60163, #73622, #47135, #72815 ),
 ( #42066, #66489, #15914, #60994, #41656, #48382, #67323, #74060, #74460, #9609, #16754, #10423, #15100, #50046, #63079, #5769, #55940, #49196, #24350, #82016, #11666, #50856, #23499, #68571, #11259 ),
 ( #31480, #10866, #18007, #62652, #5363, #75706, #81175, #12100, #74872, #37833, #17166, #42896, #55535, #82830, #63510, #61841, #31088, #36583, #70225, #81581, #62249, #43711, #23918, #50442, #57186 ),
 ( #76101, #4501, #76519, #30244, #56796, #25156, #4106, #4918, #44558, #49617, #24746, #75300, #17601, #43318, #56365, #69379, #29851, #18859, #36154, #37392, #82422, #18409, #44127, #68977, #69795 ),
 ( #36971, #30658, #7010, #1093, #38229, #6595, #20085, #13758, #27246, #31889, #76945, #32327, #78591, #63902, #83255, #52103, #12911, #45373, #20899, #58037, #12511, #32735, #13337, #65556, #58844 ),
 ( #20504, #6174, #78198, #64753, #52928, #58438, #46599, #285, #19263, #57601, #39470, #51698, #25996, #683, #65153, #39080, #26835, #52535, #14158, #19663, #64312, #44961, #71868, #46200, #77351 ),
 ( #25593, #51293, #71044, #33566, #26402, #77762, #7408, #70625, #38641, #39880, #45802, #71469, #7825, #33136, #59278, #1520, #3156, #48271, #73953, #28888, #53328, #78994, #47844, #73108, #73516 ),
 ( #47443, #2760, #28053, #67213, #54583, #15803, #21755, #1908, #41542, #9512, #80234, #53766, #47026, #72712, #66382, #28489, #35226, #41978, #8652, #27642, #60486, #34787, #60900, #3564, #59657 ),
 ( #22572, #16250, #40300, #67636, #9912, #14997, #29306, #21323, #35628, #61306, #65985, #41115, #80675, #40710, #55011, #34368, #60056, #2316, #9066, #54180, #8251, #23004, #72277, #79831, #22153 ),
 ( #79430, #14569, #33972, #15389, #66783, #69686, #43211, #37284, #74370, #42787, #56260, #49944, #63412, #68031, #29747, #68459, #31382, #16655, #36042, #4822, #49096, #81484, #57082, #10754, #48705 ) ),
 .UNSPECIFIED., .F., .F., .F.,
 ( 4, 3, 3, 3, 4 ),
 ( 4, 3, 3, 3, 3, 3, 3, 3, 4 ),
 ( 0.01521822791229045929, 0.2574992817568254044, 0.4997803356013603704, 0.7420613894458953919, 0.9843424432904303023 ),
 ( 0.03777705461501177503, 0.1588489312746843574, 0.2799208079343569189, 0.4009926845940294804, 0.5220645612537020419, 0.7642083145730471649, 0.8852801912327197265, 0.9458161295625560072, 1.006352067892392288 ),
 .UNSPECIFIED. ) ;
#1946 = CARTESIAN_POINT ( 'NONE',  ( -9.582591673674413002, 7.648874745496427430, 34.50058312846139330 ) ) ;
#1947 = CARTESIAN_POINT ( 'NONE',  ( -13.44761431992452216, 4.865885485328273141, 37.59058053405406952 ) ) ;
#1948 = ORIENTED_EDGE ( 'NONE', *, *, #79784, .T. ) ;
#1949 = DIRECTION ( 'NONE',  ( -0.000000000000000000, 1.000000000000000000, 0.000000000000000000 ) ) ;
#1950 = ORIENTED_EDGE ( 'NONE', *, *, #23270, .F. ) ;
#1951 = EDGE_CURVE ( 'NONE', #58931, #39874, #46034, .T. ) ;
#1952 = CARTESIAN_POINT ( 'NONE',  ( -17.83745635897309256, -4.077223826192197365, 29.09349999999999881 ) ) ;
#1953 = CARTESIAN_POINT ( 'NONE',  ( -13.48769194944836158, 5.861102206841628970, -0.6627662131061073936 ) ) ;
#1954 = CARTESIAN_POINT ( 'NONE',  ( -14.46772112192781279, -6.599661718921924880, 0.9185907392382293146 ) ) ;
#1955 = ORIENTED_EDGE ( 'NONE', *, *, #32860, .F. ) ;
#1956 = CARTESIAN_POINT ( 'NONE',  ( -13.10644909503104749, -5.865032896793151984, 37.36102150795809962 ) ) ;
#1957 = CARTESIAN_POINT ( 'NONE',  ( -0.5396963328699755369, -6.604571537497453626, 0.0008920628002323815510 ) ) ;
#1958 = CARTESIAN_POINT ( 'NONE',  ( -17.33645103461939030, 3.400000998538421637, 39.56846909824253089 ) ) ;
#1959 = DIRECTION ( 'NONE',  ( -1.000000000000000000, -0.000000000000000000, -0.000000000000000000 ) ) ;
#1960 = CARTESIAN_POINT ( 'NONE',  ( -40.00000000000000000, 27.70980909447935403, -49.63080262528981734 ) ) ;
#1961 = CARTESIAN_POINT ( 'NONE',  ( -36.79999999999999716, 18.00000000000000000, -75.59999999999999432 ) ) ;
#1962 = VERTEX_POINT ( 'NONE', #37057 ) ;
#1963 = CARTESIAN_POINT ( 'NONE',  ( -13.02541613880862492, 6.700150299631806305, 35.92075054214384977 ) ) ;
#1964 = ORIENTED_EDGE ( 'NONE', *, *, #63667, .T. ) ;
#1965 = CARTESIAN_POINT ( 'NONE',  ( -9.721497693734360013, -8.568766032618192696, 0.9018432424034829031 ) ) ;
#1966 = CARTESIAN_POINT ( 'NONE',  ( -16.49999999978450305, 2.499977791807816541, 41.99528749546634288 ) ) ;
#1967 = CARTESIAN_POINT ( 'NONE',  ( -14.08729415541469088, 5.278286225549653210, -0.9898743658967462666 ) ) ;
#1968 = FACE_OUTER_BOUND ( 'NONE', #55508, .T. ) ;
#1969 = CARTESIAN_POINT ( 'NONE',  ( 36.79999999999999716, 16.38431468772388655, -75.59999999999999432 ) ) ;
#1970 = ORIENTED_EDGE ( 'NONE', *, *, #26650, .F. ) ;
#1971 = CARTESIAN_POINT ( 'NONE',  ( -1.250000000000000000, 3.000000000000000000, 29.14999999999999858 ) ) ;
#1972 = DIRECTION ( 'NONE',  ( -0.000000000000000000, -1.000000000000000000, -0.000000000000000000 ) ) ;
#1973 = DIRECTION ( 'NONE',  ( -1.000000000000000000, 0.000000000000000000, 0.000000000000000000 ) ) ;
#1974 = FACE_OUTER_BOUND ( 'NONE', #79175, .T. ) ;
#1975 = CARTESIAN_POINT ( 'NONE',  ( 7.643669024999065975, 3.304441311849924734, -7.403465101368740697 ) ) ;
#1976 = CARTESIAN_POINT ( 'NONE',  ( -8.944641657595610695, -6.790160778404282560, -0.1966075422704418318 ) ) ;
#1977 = CARTESIAN_POINT ( 'NONE',  ( 5.943109172163921983, 29.51722972218999885, -3.875000000000029754 ) ) ;
#1978 = DIRECTION ( 'NONE',  ( -0.000000000000000000, 1.000000000000000000, -0.000000000000000000 ) ) ;
#1979 = CARTESIAN_POINT ( 'NONE',  ( -20.50000002820000233, -1.000000000000002220, -0.1000000000000000056 ) ) ;
#1980 = CARTESIAN_POINT ( 'NONE',  ( 0.4330127018922194648, 12.00000000000000000, -0.7499999999999984457 ) ) ;
#1981 = EDGE_CURVE ( 'NONE', #46292, #50565, #16834, .T. ) ;
#1982 = CARTESIAN_POINT ( 'NONE',  ( -15.61375325430791960, -6.763568782238560395, -5.384270751406152300 ) ) ;
#1983 = ORIENTED_EDGE ( 'NONE', *, *, #41007, .T. ) ;
#1984 = EDGE_CURVE ( 'NONE', #82732, #71210, #20472, .T. ) ;
#1985 = CARTESIAN_POINT ( 'NONE',  ( 4.500000000000000888, 18.39933205171826813, -2.543907759752700226 ) ) ;
#1986 = ORIENTED_EDGE ( 'NONE', *, *, #39250, .F. ) ;
#1987 = ADVANCED_FACE ( 'NONE', ( #81261 ), #23584, .T. ) ;
#1988 = CARTESIAN_POINT ( 'NONE',  ( -16.99999999995936406, -5.571284508574255945, 35.79701566257078582 ) ) ;
#1989 = APPROVAL_ROLE ( '' ) ;
#1990 = VECTOR ( 'NONE', #60616, 1000.000000000000000 ) ;
#1991 = VECTOR ( 'NONE', #4075, 1000.000000000000000 ) ;
#1992 = CARTESIAN_POINT ( 'NONE',  ( -22.19804459283010090, -2.761845268588542623, -4.839566148608976270 ) ) ;
#1993 = EDGE_CURVE ( 'NONE', #59064, #72229, #9695, .T. ) ;
#1994 = CARTESIAN_POINT ( 'NONE',  ( -4.858351036490381247, 7.793888895650201043, 4.738870276443469365 ) ) ;
#1995 = CARTESIAN_POINT ( 'NONE',  ( 0.2346714100475345011, 1.295766813143264473, -8.305557385629199985 ) ) ;
#1996 = VERTEX_POINT ( 'NONE', #68661 ) ;
#1997 = FACE_OUTER_BOUND ( 'NONE', #32311, .T. ) ;
#1998 = VERTEX_POINT ( 'NONE', #48484 ) ;
#1999 = CARTESIAN_POINT ( 'NONE',  ( -0.9792433162616992481, 0.1013150935673347713, -14.99021843113157892 ) ) ;
#2000 = ORIENTED_EDGE ( 'NONE', *, *, #971, .T. ) ;
#2001 = EDGE_CURVE ( 'NONE', #1996, #76115, #29772, .T. ) ;
#2002 = CARTESIAN_POINT ( 'NONE',  ( -22.74500000000000099, 0.000000000000000000, -5.389222640745532367 ) ) ;
#2003 = EDGE_CURVE ( 'NONE', #8348, #77114, #29518, .T. ) ;
#2004 = LINE ( 'NONE', #2844, #14559 ) ;
#2005 = DIRECTION ( 'NONE',  ( -1.000000000000000000, 0.000000000000000000, 0.000000000000000000 ) ) ;
#2006 = APPROVAL ( #4900, 'UNSPECIFIED' ) ;
#2007 = CARTESIAN_POINT ( 'NONE',  ( -7.075128865558611757, 7.400000000987892790, 0.9687481882272832578 ) ) ;
#2008 = CARTESIAN_POINT ( 'NONE',  ( -4.889206411705743882, 7.770790319900549470, 22.89072064300858855 ) ) ;
#2009 = PLANE ( 'NONE',  #2326 ) ;
#2010 = ORIENTED_EDGE ( 'NONE', *, *, #2640, .F. ) ;
#2011 = CARTESIAN_POINT ( 'NONE',  ( -14.09971901147476103, -4.546669935018917919, -1.104714496658143030 ) ) ;
#2012 = LINE ( 'NONE', #27739, #41167 ) ;
#2013 = SECURITY_CLASSIFICATION_LEVEL ( 'unclassified' ) ;
#2014 = EDGE_LOOP ( 'NONE', ( #7466, #63787 ) ) ;
#2015 = CARTESIAN_POINT ( 'NONE',  ( -11.67906140972327833, -6.821365128961084601, 37.56038784259420993 ) ) ;
#2016 = ADVANCED_FACE ( 'NONE', ( #17251 ), #16436, .F. ) ;
#2017 = CARTESIAN_POINT ( 'NONE',  ( -11.00000000000000000, 5.549999999936799711, 2.699999999999999734 ) ) ;
#2018 = CARTESIAN_POINT ( 'NONE',  ( -11.90000000000000036, 0.000000000000000000, 37.60000000000032827 ) ) ;
#2019 = CARTESIAN_POINT ( 'NONE',  ( -0.07356136845421751280, -7.224477661861075539, 37.28799014489766250 ) ) ;
#2020 = CARTESIAN_POINT ( 'NONE',  ( 6.799999999999999822, 10.00000000000000000, 3.399999999999999911 ) ) ;
#2021 = CARTESIAN_POINT ( 'NONE',  ( 1.833238284565406495, 30.52144716270466063, -7.075000000336674866 ) ) ;
#2022 = CARTESIAN_POINT ( 'NONE',  ( -13.64471007961634008, -6.242630947382538764, -0.3054574067086226474 ) ) ;
#2023 = CARTESIAN_POINT ( 'NONE',  ( -8.912740607567615214, 7.335564263292031484, 0.3363536887125581631 ) ) ;
#2024 = CARTESIAN_POINT ( 'NONE',  ( -20.63829146661964131, 5.293080406739482768, 26.64999999999999858 ) ) ;
#2025 = CARTESIAN_POINT ( 'NONE',  ( -13.17887385174684844, -5.452916425532680300, -0.2501493411260709565 ) ) ;
#2026 = FACE_OUTER_BOUND ( 'NONE', #53300, .T. ) ;
#2027 = EDGE_LOOP ( 'NONE', ( #48039, #37469, #73309, #26717 ) ) ;
#2028 = VERTEX_POINT ( 'NONE', #42996 ) ;
#2029 = CARTESIAN_POINT ( 'NONE',  ( -20.24304945300253067, 2.316379931364373146, -0.09999999999999986677 ) ) ;
#2030 = ADVANCED_FACE ( 'NONE', ( #67415 ), #42150, .T. ) ;
#2031 = CARTESIAN_POINT ( 'NONE',  ( -12.34340298653640922, -7.601624602632566230, 0.9306910326826575153 ) ) ;
#2032 = CIRCLE ( 'NONE', #47765, 5.971152422706632379 ) ;
#2033 = CARTESIAN_POINT ( 'NONE',  ( -1.300000000000000266, 5.649999999999999467, 25.55000000000000071 ) ) ;
#2034 = CARTESIAN_POINT ( 'NONE',  ( -12.43090940413809342, 5.499999999941199924, 0.3999999999997135292 ) ) ;
#2035 = DIRECTION ( 'NONE',  ( -1.000000000000000000, 0.000000000000000000, -0.000000000000000000 ) ) ;
#2036 = CARTESIAN_POINT ( 'NONE',  ( -16.88469500964665571, -6.718080287953396734, -5.203298729987021254 ) ) ;
#2037 = CARTESIAN_POINT ( 'NONE',  ( -7.737172476637956819, 8.599995596789929309, 35.51008092629141544 ) ) ;
#2038 = ORIENTED_EDGE ( 'NONE', *, *, #64217, .T. ) ;
#2039 = CIRCLE ( 'NONE', #20888, 0.9999999999999904521 ) ;
#2040 = AXIS2_PLACEMENT_3D ( 'NONE', #46979, #7781, #14954 ) ;
#2041 = CARTESIAN_POINT ( 'NONE',  ( -2.106091097147996472, 3.642100626148058407, 2.000000000000019984 ) ) ;
#2042 = CARTESIAN_POINT ( 'NONE',  ( 4.845184278800301669, 26.31671029127526396, -7.297711432658565478 ) ) ;
#2043 = CARTESIAN_POINT ( 'NONE',  ( 7.750000000000000000, 0.3044413118407999774, -3.095321426950000010 ) ) ;
#2044 = CARTESIAN_POINT ( 'NONE',  ( -0.07669819545399667038, 8.472802142387553914, 35.48299780031168638 ) ) ;
#2045 = CARTESIAN_POINT ( 'NONE',  ( -6.908772082581855045, 7.798354522119343102, 32.23791232511971572 ) ) ;
#2046 = ORIENTED_EDGE ( 'NONE', *, *, #43391, .F. ) ;
#2047 = CARTESIAN_POINT ( 'NONE',  ( -7.500000000000000888, 32.30578803430396562, -54.80767330122650094 ) ) ;
#2048 =( BOUNDED_CURVE ( )  B_SPLINE_CURVE ( 3, ( #61913, #55208, #9255, #49258 ),
 .UNSPECIFIED., .F., .T. ) 
 B_SPLINE_CURVE_WITH_KNOTS ( ( 4, 4 ),
 ( 0.000000000000000000, 1.000000000000000000 ),
 .UNSPECIFIED. ) 
 CURVE ( )  GEOMETRIC_REPRESENTATION_ITEM ( )  RATIONAL_B_SPLINE_CURVE ( ( 1.000000000000000000, 0.9541172848708705523, 0.9541172848708705523, 1.000000000000000000 ) ) 
 REPRESENTATION_ITEM ( '' )  );
#2049 = EDGE_CURVE ( 'NONE', #48598, #8104, #55426, .T. ) ;
#2050 = CARTESIAN_POINT ( 'NONE',  ( -21.17123495774881548, 3.443452866501365506, 0.1165826596128991532 ) ) ;
#2051 = AXIS2_PLACEMENT_3D ( 'NONE', #81605, #24774, #63532 ) ;
#2052 = CIRCLE ( 'NONE', #15534, 1.500000000000000666 ) ;
#2053 = EDGE_CURVE ( 'NONE', #29488, #39116, #66170, .T. ) ;
#2054 = CARTESIAN_POINT ( 'NONE',  ( -12.70383555574072787, 4.476973869307814269, -1.096608681197875024 ) ) ;
#2056 = ADVANCED_FACE ( 'NONE', ( #67809 ), #23188, .T. ) ;
#2055 = CARTESIAN_POINT ( 'NONE',  ( 0.000000000000000000, 35.49999999999999289, 0.000000000000000000 ) ) ;
#2057 =( BOUNDED_CURVE ( )  B_SPLINE_CURVE ( 3, ( #14074, #31798, #6500, #70533 ),
 .UNSPECIFIED., .F., .F. ) 
 B_SPLINE_CURVE_WITH_KNOTS ( ( 4, 4 ),
 ( 0.003009211952163989498, 1.000000000000000000 ),
 .UNSPECIFIED. ) 
 CURVE ( )  GEOMETRIC_REPRESENTATION_ITEM ( )  RATIONAL_B_SPLINE_CURVE ( ( 1.000000000000000000, 0.3364845609858909681, 0.3364845609858909681, 1.000000000000000000 ) ) 
 REPRESENTATION_ITEM ( '' )  );
#2058 = CARTESIAN_POINT ( 'NONE',  ( -18.00000000000000000, -1.180346710990213266, 26.08699999999999974 ) ) ;
#2059 = ORIENTED_EDGE ( 'NONE', *, *, #6088, .F. ) ;
#2060 = CARTESIAN_POINT ( 'NONE',  ( 7.643668761883888330, 4.204441311829954842, -1.496535141956473192 ) ) ;
#2061 = EDGE_CURVE ( 'NONE', #80862, #74075, #17769, .T. ) ;
#2062 = DIRECTION ( 'NONE',  ( 0.000000000000000000, 0.000000000000000000, -1.000000000000000000 ) ) ;
#2063 = CARTESIAN_POINT ( 'NONE',  ( 7.765988867314898236, 3.304438669076400270, -1.542525495487317988 ) ) ;
#2064 = EDGE_CURVE ( 'NONE', #5139, #82982, #76790, .T. ) ;
#2065 = DIRECTION ( 'NONE',  ( 1.000000000000000000, 0.000000000000000000, 0.000000000000000000 ) ) ;
#2066 = CARTESIAN_POINT ( 'NONE',  ( -17.58874944171983401, -2.499999851295029440, 39.28446378488484925 ) ) ;
#2067 = CARTESIAN_POINT ( 'NONE',  ( -0.7499980614697050463, 7.599991544636123031, 1.000077287834311157 ) ) ;
#2068 = CARTESIAN_POINT ( 'NONE',  ( 1.589857278649997152, 26.27360977922787555, -6.972408784948106231 ) ) ;
#2069 = CARTESIAN_POINT ( 'NONE',  ( -8.000000000000000000, 7.500000000000000000, 31.66666662692999878 ) ) ;
#2070 = CARTESIAN_POINT ( 'NONE',  ( 4.401628245238001114, 26.35859021214000464, -1.531699617162000315 ) ) ;
#2071 = CARTESIAN_POINT ( 'NONE',  ( 6.970596547400006671, 30.46496359663333209, -7.161660998280222401 ) ) ;
#2072 = CARTESIAN_POINT ( 'NONE',  ( 7.049999924061338241, 2.704441877193252797, -2.417759919615770858 ) ) ;
#2073 = DIRECTION ( 'NONE',  ( -1.000000000000000000, 0.000000000000000000, 0.000000000000000000 ) ) ;
#2074 = ORIENTED_EDGE ( 'NONE', *, *, #39713, .F. ) ;
#2075 = CARTESIAN_POINT ( 'NONE',  ( 0.1000000000000000472, 0.9999999999999991118, 1.000000000000000000 ) ) ;
#2076 = CYLINDRICAL_SURFACE ( 'NONE', #19408, 1.500000000000000444 ) ;
#2077 = DIRECTION ( 'NONE',  ( 0.000000000000000000, 1.000000000000000000, 0.000000000000000000 ) ) ;
#2078 = CYLINDRICAL_SURFACE ( 'NONE', #11509, 8.999999999999998224 ) ;
#2079 = CARTESIAN_POINT ( 'NONE',  ( -0.8714921359509070209, -7.000119909283553099, 36.37954477558868405 ) ) ;
#2080 = CARTESIAN_POINT ( 'NONE',  ( -15.50000000050236615, -3.124349402982401713, 42.85429896028409757 ) ) ;
#2081 = CARTESIAN_POINT ( 'NONE',  ( -0.9715609598675962744, 0.2526626506296370533, -18.54842982160242570 ) ) ;
#2082 = CARTESIAN_POINT ( 'NONE',  ( -6.982739757538395153, -7.019313187086131833, -1.053322470376089948 ) ) ;
#2083 = CARTESIAN_POINT ( 'NONE',  ( 2.527979440416770807, 56.95481380677683347, -6.280558094175352934 ) ) ;
#2084 = VERTEX_POINT ( 'NONE', #5007 ) ;
#2085 = CARTESIAN_POINT ( 'NONE',  ( -18.40000000000000213, 0.1525056253048119870, 28.79350000000000875 ) ) ;
#2086 = CARTESIAN_POINT ( 'NONE',  ( 7.160283712957000724, 1.761764725111000018, -6.007386842316000397 ) ) ;
#2087 = CARTESIAN_POINT ( 'NONE',  ( -0.9403591435110767449, 2.999999999999999556, 26.11255475366320766 ) ) ;
#2088 = EDGE_LOOP ( 'NONE', ( #61485, #2427, #37765 ) ) ;
#2089 = ADVANCED_FACE ( 'NONE', ( #25247 ), #64406, .F. ) ;
#2090 = CARTESIAN_POINT ( 'NONE',  ( 1.866431948931381424, 30.43803645419879800, -7.293022464891969925 ) ) ;
#2091 = CARTESIAN_POINT ( 'NONE',  ( -8.976966650806074810, 7.606531591306811890, 2.530434714591700551 ) ) ;
#2092 = CARTESIAN_POINT ( 'NONE',  ( -12.10638476061350666, 6.948016759783162577, 36.50816608575912170 ) ) ;
#2093 = CARTESIAN_POINT ( 'NONE',  ( -12.09437128357217439, -6.511604165818886791, -1.100058844908466948 ) ) ;
#2094 = VERTEX_POINT ( 'NONE', #83355 ) ;
#2095 = AXIS2_PLACEMENT_3D ( 'NONE', #40547, #79258, #34212 ) ;
#2096 = ORIENTED_EDGE ( 'NONE', *, *, #8397, .T. ) ;
#2097 = ADVANCED_FACE ( 'NONE', ( #51781, #77021 ), #19747, .F. ) ;
#2098 = ORIENTED_EDGE ( 'NONE', *, *, #4264, .F. ) ;
#2099 = CARTESIAN_POINT ( 'NONE',  ( -4.000000000000000000, 7.599999999999999645, 9.583333969115999551 ) ) ;
#2100 = EDGE_CURVE ( 'NONE', #14906, #35003, #18096, .T. ) ;
#2101 = VECTOR ( 'NONE', #77808, 1000.000000000000000 ) ;
#2103 = DIRECTION ( 'NONE',  ( 0.000000000000000000, 0.000000000000000000, -1.000000000000000000 ) ) ;
#2102 = AXIS2_PLACEMENT_3D ( 'NONE', #66160, #48025, #22331 ) ;
#2104 = CARTESIAN_POINT ( 'NONE',  ( -19.63603896916041691, 5.500000000175734094, 1.000000000000000000 ) ) ;
#2105 = CARTESIAN_POINT ( 'NONE',  ( 5.121253874716000354, 1.893490398657999840, -0.4930772813287999656 ) ) ;
#2106 = CARTESIAN_POINT ( 'NONE',  ( -4.226565126987300580, 7.793312193748251460, 13.71666305756053283 ) ) ;
#2107 = CARTESIAN_POINT ( 'NONE',  ( -12.05000000000000249, -6.000000000000000000, 18.05000000000000071 ) ) ;
#2108 = VERTEX_POINT ( 'NONE', #6265 ) ;
#2109 = CARTESIAN_POINT ( 'NONE',  ( -14.47604068149089329, -6.600291957934826925, -4.361300029420185354 ) ) ;
#2110 = VECTOR ( 'NONE', #15158, 1000.000000000000000 ) ;
#2111 = VECTOR ( 'NONE', #9352, 1000.000000000000114 ) ;
#2112 = CARTESIAN_POINT ( 'NONE',  ( -13.68911887126263949, 6.248294397526488630, 36.75662570662118611 ) ) ;
#2113 = MECHANICAL_CONTEXT ( 'NONE', #20623, 'mechanical' ) ;
#2114 = ORIENTED_EDGE ( 'NONE', *, *, #27357, .F. ) ;
#2115 = CARTESIAN_POINT ( 'NONE',  ( -1.000616319087000106, 6.499383693595000011, 0.000000000000000000 ) ) ;
#2116 = EDGE_CURVE ( 'NONE', #35444, #54967, #63589, .T. ) ;
#2117 = DIRECTION ( 'NONE',  ( -1.000000000000000000, -0.000000000000000000, -0.000000000000000000 ) ) ;
#2118 = CARTESIAN_POINT ( 'NONE',  ( 2.134987619783240920, 29.04756099728071916, -7.324999999398982276 ) ) ;
#2119 = ORIENTED_EDGE ( 'NONE', *, *, #64247, .T. ) ;
#2120 = LINE ( 'NONE', #27848, #68261 ) ;
#2121 = VERTEX_POINT ( 'NONE', #18499 ) ;
#2122 = CARTESIAN_POINT ( 'NONE',  ( -7.079156370003937937, -7.147853810596156876, 0.1599718182760679619 ) ) ;
#2123 = DIRECTION ( 'NONE',  ( 0.000000000000000000, -1.000000000000000000, 0.000000000000000000 ) ) ;
#2124 = CARTESIAN_POINT ( 'NONE',  ( -7.178564364114706997, 7.500000000000000888, 1.434043228439995765 ) ) ;
#2125 = CARTESIAN_POINT ( 'NONE',  ( -13.76156786655947073, -6.096323770536198339, -0.3666260634434000409 ) ) ;
#2126 = CARTESIAN_POINT ( 'NONE',  ( -8.909327194939258732, 6.750829617420615492, -0.02743106274571571052 ) ) ;
#2127 = CARTESIAN_POINT ( 'NONE',  ( 7.169559129076000126, 2.564840865800999570, -5.829266307343000442 ) ) ;
#2128 = DIRECTION ( 'NONE',  ( -1.000000000000000000, 0.000000000000000000, 0.000000000000000000 ) ) ;
#2129 = EDGE_LOOP ( 'NONE', ( #13179, #51485, #19855, #7313 ) ) ;
#2130 = VERTEX_POINT ( 'NONE', #19345 ) ;
#2131 = CARTESIAN_POINT ( 'NONE',  ( -16.38624674569208750, -6.763568782238561283, -5.384270751406152300 ) ) ;
#2132 = CARTESIAN_POINT ( 'NONE',  ( 7.150000000000001243, 1.163019955603690647, -1.169375059534999428 ) ) ;
#2133 = CARTESIAN_POINT ( 'NONE',  ( -0.07420145384929707766, 7.212031250596066201, -0.7874570113419767647 ) ) ;
#2134 = ORIENTED_EDGE ( 'NONE', *, *, #50950, .T. ) ;
#2135 = ORIENTED_EDGE ( 'NONE', *, *, #49803, .F. ) ;
#2136 = CARTESIAN_POINT ( 'NONE',  ( -10.09999999999999964, 3.529252753770970585, -1.100000000000000089 ) ) ;
#2137 = CARTESIAN_POINT ( 'NONE',  ( 1.474999999999999867, 29.20444153655801500, -2.134967602450438484 ) ) ;
#2138 = CARTESIAN_POINT ( 'NONE',  ( 0.8884540217434047094, 6.707932402272807515, 36.43666762332170350 ) ) ;
#2139 = CARTESIAN_POINT ( 'NONE',  ( -17.59999897866499907, -2.499999999994784172, 42.48115805520246369 ) ) ;
#2140 = ORIENTED_EDGE ( 'NONE', *, *, #50950, .F. ) ;
#2141 = CARTESIAN_POINT ( 'NONE',  ( -13.35051267287556342, 8.169617009094608306, 36.04637117438888794 ) ) ;
#2142 = EDGE_CURVE ( 'NONE', #65260, #61304, #75789, .T. ) ;
#2143 = EDGE_CURVE ( 'NONE', #17063, #58674, #31981, .T. ) ;
#2144 = CARTESIAN_POINT ( 'NONE',  ( -13.60473904950188384, 6.211462368605677575, 36.86109117051757522 ) ) ;
#2145 = CARTESIAN_POINT ( 'NONE',  ( 6.664664984624446120, 0.2044413118408000829, -0.6975937430439914655 ) ) ;
#2147 = EDGE_CURVE ( 'NONE', #80881, #36704, #4149, .T. ) ;
#2146 = CARTESIAN_POINT ( 'NONE',  ( 27.50000000000000000, 32.30578803430396562, -53.80767330122647962 ) ) ;
#2148 = CARTESIAN_POINT ( 'NONE',  ( -1.604682140257525758, -7.099531069742737621, 0.6623244893551614165 ) ) ;
#2149 = VERTEX_POINT ( 'NONE', #76618 ) ;
#2150 = DIRECTION ( 'NONE',  ( -1.000000000000000000, 5.199951580436845688E-11, 0.000000000000000000 ) ) ;
#2151 = EDGE_CURVE ( 'NONE', #790, #18319, #33791, .T. ) ;
#2152 = CARTESIAN_POINT ( 'NONE',  ( -16.87665560389251951, 3.399999999992725730, 41.13803272066741101 ) ) ;
#2153 = LINE ( 'NONE', #59892, #18528 ) ;
#2154 = CARTESIAN_POINT ( 'NONE',  ( -13.68404018098468811, -6.116719100186572611, 36.86438202688141530 ) ) ;
#2155 = CARTESIAN_POINT ( 'NONE',  ( 1.050000000000000044, 1.104441311840999917, -1.768116333618999780 ) ) ;
#2156 = CARTESIAN_POINT ( 'NONE',  ( 1.741863826968113482, 26.10358793231938535, -2.103545082990220472 ) ) ;
#2157 = DIRECTION ( 'NONE',  ( 0.000000000000000000, 0.000000000000000000, -1.000000000000000000 ) ) ;
#2158 = CARTESIAN_POINT ( 'NONE',  ( -1.047253567196831048, -0.5849270905871882809, -12.03438078856152416 ) ) ;
#2159 = CARTESIAN_POINT ( 'NONE',  ( -19.35000000000000142, 3.049999999999999822, 28.64999999999999858 ) ) ;
#2160 = DIRECTION ( 'NONE',  ( -0.6789578902223893930, 0.000000000000000000, -0.7341772151904210064 ) ) ;
#2161 = VECTOR ( 'NONE', #30120, 1000.000000000000000 ) ;
#2162 = AXIS2_PLACEMENT_3D ( 'NONE', #75071, #36772, #74659 ) ;
#2163 = CARTESIAN_POINT ( 'NONE',  ( 0.2468058506005852415, -7.962355396990562717, 36.53856314975487862 ) ) ;
#2164 = CARTESIAN_POINT ( 'NONE',  ( -16.50000000000000000, 32.30578803430396562, -54.80767330122650094 ) ) ;
#2165 = CARTESIAN_POINT ( 'NONE',  ( -16.54705553701019127, 2.599999734025224107, 37.99254525202375987 ) ) ;
#2166 = VECTOR ( 'NONE', #24202, 1000.000000000000000 ) ;
#2167 = CIRCLE ( 'NONE', #73492, 0.9999999999999940048 ) ;
#2168 = CARTESIAN_POINT ( 'NONE',  ( 1.911579396786287965, 30.45728560013541397, -1.678552454128823923 ) ) ;
#2169 = CARTESIAN_POINT ( 'NONE',  ( -13.68545010340793411, 6.224075510251971366, -0.2583211832745291314 ) ) ;
#2170 = CARTESIAN_POINT ( 'NONE',  ( -14.47627323471683702, 2.500000000000000444, 39.00719574593975381 ) ) ;
#2171 = CARTESIAN_POINT ( 'NONE',  ( -2.350000000000000089, 3.000000000000000000, 27.94999999999999929 ) ) ;
#2172 = CARTESIAN_POINT ( 'NONE',  ( 1.808027774433481394, 26.27360982765319974, -1.695302294427558643 ) ) ;
#2173 = CARTESIAN_POINT ( 'NONE',  ( -12.22007125746407574, 8.351596901346860946, -0.02742955564728585122 ) ) ;
#2174 = CARTESIAN_POINT ( 'NONE',  ( -8.909048539814435230, 7.362452605597068711, 0.4236968027134002668 ) ) ;
#2175 = CARTESIAN_POINT ( 'NONE',  ( -0.4288017174446776547, -1.317884271681405872, -8.731557711224722240 ) ) ;
#2176 = CARTESIAN_POINT ( 'NONE',  ( -7.207332205966771710, -8.115303643074847528, -0.2843733669908666828 ) ) ;
#2177 = CARTESIAN_POINT ( 'NONE',  ( 3.749998769993789782, 2.004411369479882854, -0.5964306239987259284 ) ) ;
#2178 = CARTESIAN_POINT ( 'NONE',  ( 2.036700529121841186, 30.40191881352201975, -1.493971603964855177 ) ) ;
#2179 = CARTESIAN_POINT ( 'NONE',  ( -6.402382303659999607, -6.154774619223999821, 2.200000000000000178 ) ) ;
#2180 = ORIENTED_EDGE ( 'NONE', *, *, #15471, .T. ) ;
#2181 = EDGE_LOOP ( 'NONE', ( #26216, #63309, #36040, #27143 ) ) ;
#2182 = DIRECTION ( 'NONE',  ( 1.000000000000000000, 0.000000000000000000, -0.000000000000000000 ) ) ;
#2183 = ORIENTED_EDGE ( 'NONE', *, *, #22087, .T. ) ;
#2184 = CARTESIAN_POINT ( 'NONE',  ( -0.05953226976423624250, -8.374907684345144432, 0.4053637614412184398 ) ) ;
#2185 = DIRECTION ( 'NONE',  ( -0.000000000000000000, -1.000000000000000000, -0.000000000000000000 ) ) ;
#2186 = CARTESIAN_POINT ( 'NONE',  ( -6.906683053771113912, 8.459275260653047468, 0.2166048431264609442 ) ) ;
#2187 = CARTESIAN_POINT ( 'NONE',  ( -11.10123696037708996, 6.050000000000001599, 0.7000000089953001270 ) ) ;
#2188 = CARTESIAN_POINT ( 'NONE',  ( -15.50000000000000000, 34.83637945037698813, -68.61332819640973923 ) ) ;
#2189 = EDGE_CURVE ( 'NONE', #60147, #11123, #14917, .T. ) ;
#2190 = DIRECTION ( 'NONE',  ( -0.000000000000000000, 1.000000000000000000, -0.000000000000000000 ) ) ;
#2191 = EDGE_LOOP ( 'NONE', ( #8475, #34601, #26704, #79816 ) ) ;
#2192 = CARTESIAN_POINT ( 'NONE',  ( -6.638297796248999738, 7.500000000000000000, 14.75000000000000178 ) ) ;
#2193 = EDGE_CURVE ( 'NONE', #8348, #751, #62026, .T. ) ;
#2194 = CARTESIAN_POINT ( 'NONE',  ( -12.97231767381606105, -6.920541786629324399, 35.99079859541534177 ) ) ;
#2195 = CARTESIAN_POINT ( 'NONE',  ( -13.19000382923234937, 2.537469411994694557, 39.99999999999998579 ) ) ;
#2196 = CARTESIAN_POINT ( 'NONE',  ( -13.50471250453366068, -2.499977791807816541, 40.00000000000000000 ) ) ;
#2197 = CARTESIAN_POINT ( 'NONE',  ( -9.185466292326701421, 7.800071594328458424, 5.830742449415303064 ) ) ;
#2198 = DIRECTION ( 'NONE',  ( 1.000000000000000000, 0.000000000000000000, 0.000000000000000000 ) ) ;
#2199 = EDGE_CURVE ( 'NONE', #35786, #14456, #32415, .T. ) ;
#2200 = CARTESIAN_POINT ( 'NONE',  ( 7.500000000000000000, 33.29974620663210061, -54.69791378381614066 ) ) ;
#2201 = CARTESIAN_POINT ( 'NONE',  ( -18.45964841347853636, 6.406424567711250795, 28.03539118447225675 ) ) ;
#2202 = CARTESIAN_POINT ( 'NONE',  ( -17.44524664547786585, -4.500000004782839902, -0.09999999999999985290 ) ) ;
#2203 = CARTESIAN_POINT ( 'NONE',  ( -9.776148103736000294, 7.025801448250000192, 1.923827549143000137 ) ) ;
#2204 = CARTESIAN_POINT ( 'NONE',  ( 1.598308038521064400, 26.45444131184000014, -1.852818980754431744 ) ) ;
#2205 = DIRECTION ( 'NONE',  ( 0.000000000000000000, 1.000000000000000000, -0.000000000000000000 ) ) ;
#2206 = ORIENTED_EDGE ( 'NONE', *, *, #81685, .F. ) ;
#2207 = ORIENTED_EDGE ( 'NONE', *, *, #5835, .F. ) ;
#2208 = CIRCLE ( 'NONE', #49330, 5.500000000000000000 ) ;
#2209 = CARTESIAN_POINT ( 'NONE',  ( -14.85814194111089570, 6.680219342804923244, -4.930012923689235826 ) ) ;
#2210 = DIRECTION ( 'NONE',  ( 0.000000000000000000, 0.000000000000000000, 1.000000000000000000 ) ) ;
#2211 = VECTOR ( 'NONE', #49374, 1000.000000000000000 ) ;
#2212 = VECTOR ( 'NONE', #44969, 1000.000000000000000 ) ;
#2213 = DIRECTION ( 'NONE',  ( 0.000000000000000000, 0.000000000000000000, 1.000000000000000000 ) ) ;
#2214 = COORDINATED_UNIVERSAL_TIME_OFFSET ( 8, 0, .BEHIND. ) ;
#2215 = EDGE_LOOP ( 'NONE', ( #71401, #61712, #81735, #40205, #23928, #33465, #43584, #27331, #67903, #52846 ) ) ;
#2216 = CARTESIAN_POINT ( 'NONE',  ( -12.00939035141588640, 6.509392509185000009, 36.50000000000000000 ) ) ;
#2217 = AXIS2_PLACEMENT_3D ( 'NONE', #79461, #46230, #52571 ) ;
#2218 = ORIENTED_EDGE ( 'NONE', *, *, #50357, .F. ) ;
#2219 = ORIENTED_EDGE ( 'NONE', *, *, #52557, .T. ) ;
#2220 = ORIENTED_EDGE ( 'NONE', *, *, #50462, .T. ) ;
#2221 = CARTESIAN_POINT ( 'NONE',  ( -21.27086245502999517, 2.391426249023000494, 26.86068355125999929 ) ) ;
#2222 = B_SPLINE_CURVE_WITH_KNOTS ( 'NONE', 3,
 ( #744, #1587, #65215, #20566 ),
 .UNSPECIFIED., .F., .F.,
 ( 4, 4 ),
 ( 0.000000000000000000, 1.000000000000000000 ),
 .UNSPECIFIED. ) ;
#2223 = CARTESIAN_POINT ( 'NONE',  ( 3.739097621887045086, 27.15818583503480710, -3.014424698136950909 ) ) ;
#2224 = CARTESIAN_POINT ( 'NONE',  ( -1.949999999999999956, -6.000000000000000000, 3.100000000000001421 ) ) ;
#2225 = CARTESIAN_POINT ( 'NONE',  ( -8.000000000000000000, 7.500000000000000000, 21.91666698455999907 ) ) ;
#2226 = ORIENTED_EDGE ( 'NONE', *, *, #5473, .T. ) ;
#2227 = EDGE_LOOP ( 'NONE', ( #66144, #63937, #62275, #40883 ) ) ;
#2228 = CARTESIAN_POINT ( 'NONE',  ( -18.02950246712830307, -4.481196239389671376, 27.09349999999999881 ) ) ;
#2229 = CARTESIAN_POINT ( 'NONE',  ( -1.949999999999999956, 3.000000000000000444, 28.35000000000000497 ) ) ;
#2230 = FACE_OUTER_BOUND ( 'NONE', #35046, .T. ) ;
#2231 = CARTESIAN_POINT ( 'NONE',  ( -0.6719681183142677261, -8.538659872166885378, 0.4298659630005760568 ) ) ;
#2232 = CARTESIAN_POINT ( 'NONE',  ( 0.08978284066356663484, 1.446083320168835451, -8.025742776102166687 ) ) ;
#2233 = CARTESIAN_POINT ( 'NONE',  ( -13.04203324989591550, -7.060508637776134577, 0.9214821636091869994 ) ) ;
#2234 = EDGE_CURVE ( 'NONE', #23983, #42647, #43799, .T. ) ;
#2235 = ADVANCED_FACE ( 'NONE', ( #26933 ), #39969, .T. ) ;
#2236 = CARTESIAN_POINT ( 'NONE',  ( 0.8571571173640779584, 0.2580205209026374402, -18.80855271159206055 ) ) ;
#2237 = DIRECTION ( 'NONE',  ( 0.000000000000000000, 0.000000000000000000, -1.000000000000000000 ) ) ;
#2238 = CARTESIAN_POINT ( 'NONE',  ( 0.01588717386689663530, -6.723390359215779100, 0.5782201602600328671 ) ) ;
#2239 = CARTESIAN_POINT ( 'NONE',  ( -9.390226984573173397, -8.336401399187339578, 0.5036547454596934648 ) ) ;
#2240 = AXIS2_PLACEMENT_3D ( 'NONE', #74164, #16447, #50957 ) ;
#2241 = EDGE_CURVE ( 'NONE', #31423, #5015, #32447, .T. ) ;
#2242 = CARTESIAN_POINT ( 'NONE',  ( -14.47352530319039055, 6.599999999999999645, 0.8782246065923648981 ) ) ;
#2243 = CARTESIAN_POINT ( 'NONE',  ( -13.47027074609235875, -6.320359541232398293, 37.00926196316507344 ) ) ;
#2244 = CARTESIAN_POINT ( 'NONE',  ( 4.075000000000000178, 31.80444131184000156, -1.825001283233500526 ) ) ;
#2245 = FACE_OUTER_BOUND ( 'NONE', #76323, .T. ) ;
#2246 = CARTESIAN_POINT ( 'NONE',  ( -12.00781161030534250, 6.694682118955010530, -1.090837771128989830 ) ) ;
#2247 = CARTESIAN_POINT ( 'NONE',  ( -17.85316442012105398, -2.537469420696288669, 42.30999615764902444 ) ) ;
#2248 = FACE_OUTER_BOUND ( 'NONE', #45236, .T. ) ;
#2249 = EDGE_CURVE ( 'NONE', #9206, #79413, #14666, .T. ) ;
#2250 = CARTESIAN_POINT ( 'NONE',  ( 6.801002257795874861, 26.20443686540800243, -2.529781062428978711 ) ) ;
#2251 = CARTESIAN_POINT ( 'NONE',  ( -12.23679563807798054, 4.245077107915454562, 37.62613293898871092 ) ) ;
#2252 = VERTEX_POINT ( 'NONE', #59364 ) ;
#2253 = ORIENTED_EDGE ( 'NONE', *, *, #17149, .F. ) ;
#2254 = CARTESIAN_POINT ( 'NONE',  ( -19.04457187098828541, 4.490302505730710436, 37.59990717705770891 ) ) ;
#2255 = CARTESIAN_POINT ( 'NONE',  ( 0.9493747747994999431, 3.323228697757633001E-16, -16.02321496920014354 ) ) ;
#2256 = CARTESIAN_POINT ( 'NONE',  ( -13.63053619249303594, 6.282862127320361090, -0.3274543751779619427 ) ) ;
#2257 = VECTOR ( 'NONE', #5539, 1000.000000000000000 ) ;
#2258 = ORIENTED_EDGE ( 'NONE', *, *, #67716, .T. ) ;
#2259 = CARTESIAN_POINT ( 'NONE',  ( -14.09604706761837889, -4.555860397769237125, 37.60459981195364776 ) ) ;
#2260 = PLANE ( 'NONE',  #21493 ) ;
#2261 = CARTESIAN_POINT ( 'NONE',  ( -14.15729168424391915, 4.575952229543733374, 37.60711561752518861 ) ) ;
#2262 = FACE_OUTER_BOUND ( 'NONE', #63581, .T. ) ;
#2263 = CARTESIAN_POINT ( 'NONE',  ( 3.231728900152000428, 26.08400150303000231, -1.841514833703999932 ) ) ;
#2264 = CARTESIAN_POINT ( 'NONE',  ( -1.569996763369394532, 22.17529779832251435, 0.6148758126330193807 ) ) ;
#2265 = CIRCLE ( 'NONE', #80260, 4.599999999999999645 ) ;
#2266 = DIRECTION ( 'NONE',  ( -0.000000000000000000, 1.000000000000000000, -0.000000000000000000 ) ) ;
#2267 = ORIENTED_EDGE ( 'NONE', *, *, #37145, .F. ) ;
#2268 = CARTESIAN_POINT ( 'NONE',  ( 6.115831152903641765, 28.02193437807812160, -1.574999999999999956 ) ) ;
#2269 = ORIENTED_EDGE ( 'NONE', *, *, #32901, .F. ) ;
#2270 = CARTESIAN_POINT ( 'NONE',  ( -22.76784256547093221, 0.3048080565800851960, -5.383451034437037208 ) ) ;
#2271 = VECTOR ( 'NONE', #29647, 1000.000000000000000 ) ;
#2272 = AXIS2_PLACEMENT_3D ( 'NONE', #39660, #59044, #862 ) ;
#2273 = CARTESIAN_POINT ( 'NONE',  ( -13.74176648618981744, 6.258473369132200759, -0.1952218675171844831 ) ) ;
#2274 = ORIENTED_EDGE ( 'NONE', *, *, #77773, .F. ) ;
#2275 = AXIS2_PLACEMENT_3D ( 'NONE', #47877, #15836, #73549 ) ;
#2276 = DIRECTION ( 'NONE',  ( 0.000000000000000000, 1.000000000000000000, 0.000000000000000000 ) ) ;
#2277 = CARTESIAN_POINT ( 'NONE',  ( 5.108001925805000454, 2.404405027494000535, -0.4908059715429999859 ) ) ;
#2278 = CARTESIAN_POINT ( 'NONE',  ( -19.35916968972404817, 6.099387430940123700, 29.36477338900912670 ) ) ;
#2279 = CARTESIAN_POINT ( 'NONE',  ( -8.915520561924523690, -7.348986126432700772, 0.3258806546948815330 ) ) ;
#2280 = CARTESIAN_POINT ( 'NONE',  ( 1.903464363100364043, 26.20444131184000014, -1.562499999999971356 ) ) ;
#2281 = VERTEX_POINT ( 'NONE', #79523 ) ;
#2282 = CARTESIAN_POINT ( 'NONE',  ( -6.999608501745999689, 7.247367039761000385, 0.5137429325396998259 ) ) ;
#2283 = DIRECTION ( 'NONE',  ( -1.000000000000000000, 0.000000000000000000, 0.000000000000000000 ) ) ;
#2284 = CARTESIAN_POINT ( 'NONE',  ( 7.372516973121001627, 26.23047647702999896, -4.811270882381999847 ) ) ;
#2285 = CARTESIAN_POINT ( 'NONE',  ( 2.183657349735897313, 59.88998314518485699, -6.025670599456867116 ) ) ;
#2286 = EDGE_CURVE ( 'NONE', #25806, #11580, #764, .T. ) ;
#2287 = CARTESIAN_POINT ( 'NONE',  ( -8.834125850300871718, -7.599999999998145128, 2.099999139008107196 ) ) ;
#2288 = VERTEX_POINT ( 'NONE', #20190 ) ;
#2289 = DIRECTION ( 'NONE',  ( -0.9973574745437229216, 0.000000000000000000, -0.07265031295023466340 ) ) ;
#2291 = ORIENTED_EDGE ( 'NONE', *, *, #13620, .T. ) ;
#2290 = ADVANCED_FACE ( 'NONE', ( #1617 ), #2417, .T. ) ;
#2292 = CARTESIAN_POINT ( 'NONE',  ( -0.3617780772346530505, -5.934962871988010313, 35.81552066725015493 ) ) ;
#2293 = PERSON_AND_ORGANIZATION ( #19224, #71147 ) ;
#2294 = EDGE_CURVE ( 'NONE', #24870, #69144, #53020, .T. ) ;
#2295 = DIRECTION ( 'NONE',  ( -1.000000000000000000, 3.552713678800500535E-15, 0.000000000000000000 ) ) ;
#2296 = ORIENTED_EDGE ( 'NONE', *, *, #6134, .T. ) ;
#2297 = CARTESIAN_POINT ( 'NONE',  ( -19.78821140283620750, 2.500000000000000000, 27.33437046693395800 ) ) ;
#2298 =( BOUNDED_SURFACE ( )  B_SPLINE_SURFACE ( 3, 3, ( 
 ( #20866, #45338, #57562, #64716, #83217, #253, #648 ),
 ( #25960, #1053, #21281, #66744, #28018, #1873, #2720 ),
 ( #60452, #73074, #54548, #14963, #46989, #72679, #33943 ),
 ( #78963, #67179, #79394, #40679, #28856, #9033, #34748 ) ),
 .UNSPECIFIED., .F., .F., .F. ) 
 B_SPLINE_SURFACE_WITH_KNOTS ( ( 4, 4 ),
 ( 4, 3, 4 ),
 ( 0.000000000000000000, 1.000000000000000000 ),
 ( 0.000000000000000000, 0.5000000000000000000, 1.000000000000000000 ),
 .UNSPECIFIED. ) 
 GEOMETRIC_REPRESENTATION_ITEM ( )  RATIONAL_B_SPLINE_SURFACE ( (
 ( 1.000000000000000000, 0.8047378540916595435, 0.8047378540916595435, 1.000000000000000000, 0.8047378540916595435, 0.8047378540916595435, 1.000000000000000000),
 ( 0.8047378488238334793, 0.6476030095688301014, 0.6476030095688301014, 0.8047378488238334793, 0.6476030095688301014, 0.6476030095688301014, 0.8047378488238334793),
 ( 0.8047378488238334793, 0.6476030095688301014, 0.6476030095688301014, 0.8047378488238334793, 0.6476030095688301014, 0.6476030095688301014, 0.8047378488238334793),
 ( 1.000000000000000000, 0.8047378540916595435, 0.8047378540916595435, 1.000000000000000000, 0.8047378540916595435, 0.8047378540916595435, 1.000000000000000000) ) ) 
 REPRESENTATION_ITEM ( '' )  SURFACE ( )  );
#2299 = ORIENTED_EDGE ( 'NONE', *, *, #78134, .F. ) ;
#2300 = ORIENTED_EDGE ( 'NONE', *, *, #21422, .T. ) ;
#2301 = ORIENTED_EDGE ( 'NONE', *, *, #19062, .F. ) ;
#2302 = AXIS2_PLACEMENT_3D ( 'NONE', #31578, #25258, #44647 ) ;
#2303 = CARTESIAN_POINT ( 'NONE',  ( -7.000551574526046927, -6.828968230862416888, 0.04192754235597076495 ) ) ;
#2304 = LINE ( 'NONE', #1894, #50730 ) ;
#2305 = CARTESIAN_POINT ( 'NONE',  ( 0.6648696030213846475, 0.2704298968132321512, -20.00000000000000355 ) ) ;
#2306 = CARTESIAN_POINT ( 'NONE',  ( -0.09420920218500963839, 6.587653309087986742, 0.3622001416165332444 ) ) ;
#2307 = DIRECTION ( 'NONE',  ( 0.8552416982466802819, 0.000000000000000000, -0.5182293291392664480 ) ) ;
#2308 = ORIENTED_EDGE ( 'NONE', *, *, #242, .F. ) ;
#2309 = CARTESIAN_POINT ( 'NONE',  ( -13.97160044099312515, -5.805721809331821248, -0.6879683660913827881 ) ) ;
#2310 = ORIENTED_EDGE ( 'NONE', *, *, #39713, .T. ) ;
#2311 = CARTESIAN_POINT ( 'NONE',  ( -9.852733522074156980, 6.672439482477357409, -1.073800626342421571 ) ) ;
#2312 = ORIENTED_EDGE ( 'NONE', *, *, #77395, .F. ) ;
#2313 = EDGE_LOOP ( 'NONE', ( #71450, #54861, #81265, #21664, #60607 ) ) ;
#2314 = ORIENTED_EDGE ( 'NONE', *, *, #55658, .T. ) ;
#2315 = TOROIDAL_SURFACE ( 'NONE', #18469, 1.399999999999998357, 0.2000000000000018152 ) ;
#2316 = CARTESIAN_POINT ( 'NONE',  ( -10.86620237426544300, -7.896612690638571408, 36.26198301399830370 ) ) ;
#2317 = CARTESIAN_POINT ( 'NONE',  ( -18.79289321881344677, -2.500000000000001332, 37.49999999999999289 ) ) ;
#2318 = CARTESIAN_POINT ( 'NONE',  ( -4.510638296604000175, 7.500000000000000000, 15.58333396912000168 ) ) ;
#2319 = DIRECTION ( 'NONE',  ( -0.000000000000000000, -1.000000000000000000, -0.000000000000000000 ) ) ;
#2320 = VECTOR ( 'NONE', #5682, 1000.000000000000000 ) ;
#2321 = CARTESIAN_POINT ( 'NONE',  ( 11.50000000000000000, 18.39933205171826813, -3.543907759752690012 ) ) ;
#2322 = CARTESIAN_POINT ( 'NONE',  ( 0.3536237720089321357, -6.670375833410057353, -0.7888532919198758542 ) ) ;
#2323 = ORIENTED_EDGE ( 'NONE', *, *, #47236, .T. ) ;
#2324 = CARTESIAN_POINT ( 'NONE',  ( -10.12551789364265353, 5.290973990170980024, 0.03399305652275019102 ) ) ;
#2325 = AXIS2_PLACEMENT_3D ( 'NONE', #53255, #81304, #46943 ) ;
#2326 = AXIS2_PLACEMENT_3D ( 'NONE', #46291, #71964, #52634 ) ;
#2327 = CIRCLE ( 'NONE', #13124, 1.149999999999999911 ) ;
#2328 = DIRECTION ( 'NONE',  ( -1.000000000000000000, -0.000000000000000000, -0.000000000000000000 ) ) ;
#2329 = ORIENTED_EDGE ( 'NONE', *, *, #66008, .F. ) ;
#2330 = CARTESIAN_POINT ( 'NONE',  ( 4.075000000032498626, 31.80444131184000156, -7.075000000000000178 ) ) ;
#2331 = CARTESIAN_POINT ( 'NONE',  ( -18.51578781130218587, 5.346033739178452038, 27.13230407940832478 ) ) ;
#2332 = CYLINDRICAL_SURFACE ( 'NONE', #14755, 9.500000000000000000 ) ;
#2333 = CARTESIAN_POINT ( 'NONE',  ( -0.9945415786343485554, -6.849330107216601071, -1.088291697393442670 ) ) ;
#2334 = CARTESIAN_POINT ( 'NONE',  ( -14.40292583207130050, 2.499995005333444098, 39.38795824907960252 ) ) ;
#2335 = ORIENTED_EDGE ( 'NONE', *, *, #20289, .F. ) ;
#2336 = LINE ( 'NONE', #59298, #61844 ) ;
#2337 = DIRECTION ( 'NONE',  ( 0.000000000000000000, 0.7071067811865475727, -0.7071067811865475727 ) ) ;
#2338 = CARTESIAN_POINT ( 'NONE',  ( 4.752888229106506657, 31.80273636871175924, -3.145047232658913838 ) ) ;
#2339 = DIRECTION ( 'NONE',  ( -0.000000000000000000, -0.000000000000000000, 1.000000000000000000 ) ) ;
#2340 = CARTESIAN_POINT ( 'NONE',  ( 0.9889332216320222413, 0.3818982515476824768, -12.96322774826102275 ) ) ;
#2341 = EDGE_CURVE ( 'NONE', #82218, #69097, #70899, .T. ) ;
#2342 = CARTESIAN_POINT ( 'NONE',  ( -5.021276593208001238, 7.500000000000000000, 28.41666650771999869 ) ) ;
#2343 = CARTESIAN_POINT ( 'NONE',  ( -3.980208264774466098, 2.598504352318604660, -13.25119244064450896 ) ) ;
#2344 = CARTESIAN_POINT ( 'NONE',  ( 7.849999999999999645, 4.104441311840999695, -1.768116333619001557 ) ) ;
#2345 = CARTESIAN_POINT ( 'NONE',  ( -12.64946851853855136, -6.250000000147473145, 37.52531124816125185 ) ) ;
#2346 = CARTESIAN_POINT ( 'NONE',  ( -14.02676217886645915, 7.115205271159639189, 0.5351786047950028991 ) ) ;
#2347 = EDGE_LOOP ( 'NONE', ( #35589, #70931, #73844, #62389 ) ) ;
#2348 = CARTESIAN_POINT ( 'NONE',  ( 0.000000000000000000, 24.00000000000000000, 0.000000000000000000 ) ) ;
#2349 = CARTESIAN_POINT ( 'NONE',  ( -16.49999999999998934, 3.223300943695961429, 42.70506657251926441 ) ) ;
#2350 = CARTESIAN_POINT ( 'NONE',  ( -9.104420540704154519, 7.716308849314274632, 33.96222675494146870 ) ) ;
#2351 = CARTESIAN_POINT ( 'NONE',  ( -13.33096171147482956, 6.337086058102207708, 37.13862340750084456 ) ) ;
#2352 = VERTEX_POINT ( 'NONE', #45892 ) ;
#2353 = DIRECTION ( 'NONE',  ( 1.734723475976808672E-15, 0.000000000000000000, -1.000000000000000000 ) ) ;
#2354 = ORIENTED_EDGE ( 'NONE', *, *, #64302, .T. ) ;
#2355 = DIRECTION ( 'NONE',  ( -1.000000000000000000, 0.000000000000000000, 0.000000000000000000 ) ) ;
#2356 = EDGE_CURVE ( 'NONE', #9850, #441, #20356, .T. ) ;
#2357 = CARTESIAN_POINT ( 'NONE',  ( -13.27169966033450876, 6.346306034906331384, -0.6821876575770899898 ) ) ;
#2358 = CARTESIAN_POINT ( 'NONE',  ( -4.595744669437306307, 7.599999999999999645, 27.99999999999992539 ) ) ;
#2359 = ORIENTED_EDGE ( 'NONE', *, *, #8870, .T. ) ;
#2360 = CARTESIAN_POINT ( 'NONE',  ( -13.95644971538210832, -5.804812531899623984, 37.18988126111788972 ) ) ;
#2361 = VECTOR ( 'NONE', #38734, 1000.000000000000227 ) ;
#2362 = CARTESIAN_POINT ( 'NONE',  ( -0.9941401283377693243, -6.500974991073758424, -0.09998909360728705509 ) ) ;
#2363 = CARTESIAN_POINT ( 'NONE',  ( -2.334268350787267909, 6.050000005272080372, 26.74022202721213048 ) ) ;
#2364 = VECTOR ( 'NONE', #9744, 1000.000000000000000 ) ;
#2365 = CARTESIAN_POINT ( 'NONE',  ( 3.720764405831062938, 27.16868320368689993, -5.874300365169482951 ) ) ;
#2366 = CARTESIAN_POINT ( 'NONE',  ( 0.000000000000000000, 3.499990968274000025, 36.50000000000000000 ) ) ;
#2367 = ORIENTED_EDGE ( 'NONE', *, *, #19526, .T. ) ;
#2368 = CARTESIAN_POINT ( 'NONE',  ( -12.76668318471130448, 6.179841000263897044, 36.08283682946915860 ) ) ;
#2370 = EDGE_LOOP ( 'NONE', ( #47786, #9509 ) ) ;
#2369 = EDGE_CURVE ( 'NONE', #83001, #37910, #21423, .T. ) ;
#2371 = DIRECTION ( 'NONE',  ( -1.000000000000000000, 0.000000000000000000, 0.000000000000000000 ) ) ;
#2372 = CC_DESIGN_PERSON_AND_ORGANIZATION_ASSIGNMENT ( #32633, #7303, ( #41958 ) ) ;
#2373 = CARTESIAN_POINT ( 'NONE',  ( -16.49999999972999021, 2.000000000000000000, 42.49999999999999289 ) ) ;
#2374 = CARTESIAN_POINT ( 'NONE',  ( -13.72464833110232085, 6.260506199135678962, -0.2093597938057246421 ) ) ;
#2375 = EDGE_CURVE ( 'NONE', #40309, #45302, #72804, .T. ) ;
#2376 = CARTESIAN_POINT ( 'NONE',  ( 0.1828876059239860907, 1.437815489272861624, -8.047033843649918694 ) ) ;
#2377 = CARTESIAN_POINT ( 'NONE',  ( -19.31850228918224488, 2.500000000000000000, 28.70796445908709416 ) ) ;
#2378 = ORIENTED_EDGE ( 'NONE', *, *, #62493, .T. ) ;
#2379 = DIRECTION ( 'NONE',  ( 0.000000000000000000, 0.000000000000000000, 1.000000000000000000 ) ) ;
#2380 = CARTESIAN_POINT ( 'NONE',  ( 3.500000000000000000, 18.39933205171826813, -3.543907759752690012 ) ) ;
#2381 = CARTESIAN_POINT ( 'NONE',  ( -4.255319148302000087, 7.599999999999999645, 28.41666650771999869 ) ) ;
#2382 = AXIS2_PLACEMENT_3D ( 'NONE', #28725, #74209, #21147 ) ;
#2383 = EDGE_CURVE ( 'NONE', #49184, #4477, #82195, .T. ) ;
#2384 = CARTESIAN_POINT ( 'NONE',  ( -12.08402377390202709, -6.870055251477858782, -0.03594630271561716217 ) ) ;
#2385 = CARTESIAN_POINT ( 'NONE',  ( 2.037370640847636416, 30.34392105857613586, -7.413117712395403736 ) ) ;
#2386 = CARTESIAN_POINT ( 'NONE',  ( -8.999350648354434767, -6.827168219578831021, -0.3478187288732647042 ) ) ;
#2387 = CARTESIAN_POINT ( 'NONE',  ( -12.05000000002091731, 2.384057287386130319, 36.60000000000000142 ) ) ;
#2388 = DIRECTION ( 'NONE',  ( 0.000000000000000000, -0.9597981740986628596, -0.2806910490145223536 ) ) ;
#2389 = DIRECTION ( 'NONE',  ( -0.5773502691895999739, -0.5773502518376206760, -0.5773502865416560992 ) ) ;
#2390 = CARTESIAN_POINT ( 'NONE',  ( -8.091196393029118639, -6.499999934118860345, -0.04323063430106879185 ) ) ;
#2391 = CARTESIAN_POINT ( 'NONE',  ( -6.638297796248999738, 7.500000000000000000, 17.08333301544000093 ) ) ;
#2392 = VECTOR ( 'NONE', #69350, 1000.000000000000227 ) ;
#2394 = B_SPLINE_CURVE_WITH_KNOTS ( 'NONE', 3,
 ( #78542, #20852, #68835, #30105 ),
 .UNSPECIFIED., .F., .F.,
 ( 4, 4 ),
 ( 0.000000000000000000, 1.439547162698678137E-05 ),
 .UNSPECIFIED. ) ;
#2393 = AXIS2_PLACEMENT_3D ( 'NONE', #64779, #7035, #58872 ) ;
#2395 = CARTESIAN_POINT ( 'NONE',  ( 1.049999999999998490, 4.163459638663075779, -7.259251008328715393 ) ) ;
#2396 = EDGE_LOOP ( 'NONE', ( #72363, #26819, #28966, #2291 ) ) ;
#2397 = AXIS2_PLACEMENT_3D ( 'NONE', #34826, #53814, #21794 ) ;
#2399 = CARTESIAN_POINT ( 'NONE',  ( 1.149999999999999911, 3.304441311840999873, -1.768116333618999780 ) ) ;
#2398 = VECTOR ( 'NONE', #38644, 1000.000000000000000 ) ;
#2400 = ORIENTED_EDGE ( 'NONE', *, *, #75694, .F. ) ;
#2401 = CARTESIAN_POINT ( 'NONE',  ( -20.49972714410787589, -3.050092696427582961, 36.59995158994875908 ) ) ;
#2402 = APPROVAL_DATE_TIME ( #79511, #33430 ) ;
#2403 = ADVANCED_FACE ( 'NONE', ( #60153 ), #7093, .F. ) ;
#2404 = CARTESIAN_POINT ( 'NONE',  ( -0.9793382516243942515, -6.512322799452752164, 36.49995962436344143 ) ) ;
#2405 = CARTESIAN_POINT ( 'NONE',  ( -8.537859479872661694, 7.800658160861676294, 4.974278746067194668 ) ) ;
#2406 = CARTESIAN_POINT ( 'NONE',  ( 0.000000000000000000, -2.960949916095227508, 5.251357210345847015 ) ) ;
#2407 = VERTEX_POINT ( 'NONE', #28578 ) ;
#2408 = CARTESIAN_POINT ( 'NONE',  ( -29.99999999999992895, 2.000000000000001776, -40.00000000000000000 ) ) ;
#2409 = VERTEX_POINT ( 'NONE', #5660 ) ;
#2410 = PLANE ( 'NONE',  #57294 ) ;
#2411 = VECTOR ( 'NONE', #19937, 1000.000000000000000 ) ;
#2412 = ORIENTED_EDGE ( 'NONE', *, *, #7057, .F. ) ;
#2413 = B_SPLINE_CURVE_WITH_KNOTS ( 'NONE', 3,
 ( #75344, #61883, #49234, #55575, #30694, #42520, #10910, #69418, #37007, #81215, #35772, #23540, #75745 ),
 .UNSPECIFIED., .F., .F.,
 ( 4, 3, 3, 3, 4 ),
 ( 9.337871672667179654E-11, 6.363799875439742903E-07, 1.825203597999914914E-06, 2.459649910231814412E-06, 4.641114308075797739E-06 ),
 .UNSPECIFIED. ) ;
#2414 = DIRECTION ( 'NONE',  ( 0.000000000000000000, 0.000000000000000000, 1.000000000000000000 ) ) ;
#2415 = CARTESIAN_POINT ( 'NONE',  ( -0.4933611596355678697, -0.3020150905459681456, -18.99158670177859420 ) ) ;
#2416 = AXIS2_PLACEMENT_3D ( 'NONE', #73001, #27539, #53228 ) ;
#2417 = CYLINDRICAL_SURFACE ( 'NONE', #71447, 1.800000000000000044 ) ;
#2418 = DIRECTION ( 'NONE',  ( -0.000000000000000000, 1.000000000000000000, -0.000000000000000000 ) ) ;
#2419 = CARTESIAN_POINT ( 'NONE',  ( -3.473167350607068826, 7.797484726186204362, 27.95383774813073074 ) ) ;
#2420 = CARTESIAN_POINT ( 'NONE',  ( -2.499999999999999556, 3.434992414129616645, -14.99225174889167356 ) ) ;
#2421 = EDGE_LOOP ( 'NONE', ( #59687, #17179, #59446, #70929 ) ) ;
#2422 = EDGE_CURVE ( 'NONE', #77025, #68891, #5242, .T. ) ;
#2423 = CARTESIAN_POINT ( 'NONE',  ( -14.16000063953253552, -4.566385417252378787, -1.107145777400182274 ) ) ;
#2424 = ADVANCED_FACE ( 'NONE', ( #9165 ), #82708, .F. ) ;
#2425 = CARTESIAN_POINT ( 'NONE',  ( -15.27335050360020041, -2.906401294281018899, 39.53917871397243999 ) ) ;
#2426 = COORDINATED_UNIVERSAL_TIME_OFFSET ( 8, 0, .BEHIND. ) ;
#2427 = ORIENTED_EDGE ( 'NONE', *, *, #15885, .T. ) ;
#2428 = CARTESIAN_POINT ( 'NONE',  ( -14.01026291614317643, -7.178826678577488352, 35.98251710112203483 ) ) ;
#2429 = LINE ( 'NONE', #15499, #4961 ) ;
#2430 = CARTESIAN_POINT ( 'NONE',  ( 0.1844177512437249755, -1.329312974348609622, -8.117927404112814216 ) ) ;
#2431 = CARTESIAN_POINT ( 'NONE',  ( 1.256329113923923879, 1.104441311840999917, -1.496533177530167125 ) ) ;
#2432 = AXIS2_PLACEMENT_3D ( 'NONE', #81364, #10624, #63683 ) ;
#2433 = VECTOR ( 'NONE', #35164, 1000.000000000000114 ) ;
#2434 = CARTESIAN_POINT ( 'NONE',  ( -13.64092843885000228, -4.500000000000000888, 1.000000000000000000 ) ) ;
#2435 = ORIENTED_EDGE ( 'NONE', *, *, #31768, .T. ) ;
#2436 = CARTESIAN_POINT ( 'NONE',  ( -13.40911635085642040, -6.327916830278791593, -0.5671043966371888123 ) ) ;
#2437 = CARTESIAN_POINT ( 'NONE',  ( -8.978993178859507651, 7.536036407030940687, 0.1796635550276612370 ) ) ;
#2438 = DIRECTION ( 'NONE',  ( 1.000000000000000000, 0.000000000000000000, 0.000000000000000000 ) ) ;
#2439 = CARTESIAN_POINT ( 'NONE',  ( -13.83928661346321043, -7.114089025265155186, 0.07439884777401932492 ) ) ;
#2440 = CARTESIAN_POINT ( 'NONE',  ( -40.00000000000000000, 3.000000000000002665, 3.200000000000001510 ) ) ;
#2441 = ORIENTED_EDGE ( 'NONE', *, *, #38342, .F. ) ;
#2442 = ORIENTED_EDGE ( 'NONE', *, *, #66857, .T. ) ;
#2443 = VECTOR ( 'NONE', #10452, 1000.000000000000000 ) ;
#2444 = CARTESIAN_POINT ( 'NONE',  ( 7.108071085969724479, 0.2038882719968197477, -1.169375061042855046 ) ) ;
#2445 = CARTESIAN_POINT ( 'NONE',  ( 1.050000000079332141, 1.663020049634673647, -2.490408206581750772 ) ) ;
#2446 = VECTOR ( 'NONE', #61963, 1000.000000000000000 ) ;
#2447 = AXIS2_PLACEMENT_3D ( 'NONE', #32302, #25972, #64285 ) ;
#2448 = EDGE_CURVE ( 'NONE', #58751, #27550, #33427, .T. ) ;
#2449 = FACE_OUTER_BOUND ( 'NONE', #78076, .T. ) ;
#2450 = CARTESIAN_POINT ( 'NONE',  ( 4.450000000000000178, -1.545558688158999994, -4.450000000000000178 ) ) ;
#2451 = DIRECTION ( 'NONE',  ( 0.000000000000000000, 0.000000000000000000, -1.000000000000000000 ) ) ;
#2452 = CARTESIAN_POINT ( 'NONE',  ( 1.050000000000000044, 1.604441312004499798, -2.490408206096500265 ) ) ;
#2453 = EDGE_CURVE ( 'NONE', #71854, #31828, #37272, .T. ) ;
#2454 = VECTOR ( 'NONE', #57876, 1000.000000000000000 ) ;
#2455 = CARTESIAN_POINT ( 'NONE',  ( -3.647683301417320667, 8.599998173923951938, 35.51016955601898673 ) ) ;
#2456 = VECTOR ( 'NONE', #2205, 1000.000000000000000 ) ;
#2457 = EDGE_LOOP ( 'NONE', ( #33147, #65565, #17387, #5078 ) ) ;
#2458 = EDGE_CURVE ( 'NONE', #58514, #31942, #53562, .T. ) ;
#2459 = PLANE ( 'NONE',  #15648 ) ;
#2460 = CARTESIAN_POINT ( 'NONE',  ( 4.715905391461355123, 26.36094532172286264, -7.312869939264898811 ) ) ;
#2461 = CARTESIAN_POINT ( 'NONE',  ( 0.6999999999999997335, 8.381708831940185789, 35.74149391898944828 ) ) ;
#2462 = CARTESIAN_POINT ( 'NONE',  ( -1.929108630893995091, 7.434077438450978903, 37.04875753411865702 ) ) ;
#2463 = CARTESIAN_POINT ( 'NONE',  ( -3.845964747177805787, 7.799915280121544114, 32.51206289065699195 ) ) ;
#2464 = VERTEX_POINT ( 'NONE', #49929 ) ;
#2465 = CARTESIAN_POINT ( 'NONE',  ( -13.59444613243655553, 5.711914974451336668, 36.40673564857311817 ) ) ;
#2466 = CARTESIAN_POINT ( 'NONE',  ( -34.64310709188944060, 16.37606490890291511, 2.117093881453820270 ) ) ;
#2467 = EDGE_CURVE ( 'NONE', #11890, #49410, #60582, .T. ) ;
#2468 = CARTESIAN_POINT ( 'NONE',  ( -12.55256337317442039, 6.299643504324728305, -1.028751552008643211 ) ) ;
#2469 = CARTESIAN_POINT ( 'NONE',  ( 6.986764528917199790, 26.10444131184231509, -3.097058917911195586 ) ) ;
#2470 = DIRECTION ( 'NONE',  ( 0.000000000000000000, 1.000000000000000000, 0.000000000000000000 ) ) ;
#2471 = ORIENTED_EDGE ( 'NONE', *, *, #48074, .F. ) ;
#2472 = CARTESIAN_POINT ( 'NONE',  ( -14.46688246266214506, 6.599255692588256395, -4.359429001283110061 ) ) ;
#2473 = DIRECTION ( 'NONE',  ( 1.000000000000000000, 0.000000000000000000, 0.000000000000000000 ) ) ;
#2474 = CARTESIAN_POINT ( 'NONE',  ( -12.22137892206177057, -8.355309184786184673, 36.52801905906142821 ) ) ;
#2475 = CARTESIAN_POINT ( 'NONE',  ( 0.000000000000000000, 0.000000000000000000, -8.003749120306396847 ) ) ;
#2476 = CARTESIAN_POINT ( 'NONE',  ( -15.27085489848748878, -2.500000007823799386, 38.07484769069943553 ) ) ;
#2477 = LINE ( 'NONE', #22308, #14202 ) ;
#2478 = LINE ( 'NONE', #23857, #27422 ) ;
#2479 = CARTESIAN_POINT ( 'NONE',  ( -0.7000000000000000666, 41.39999999999999858, -0.2000000000000000111 ) ) ;
#2480 = EDGE_CURVE ( 'NONE', #65731, #38027, #74938, .T. ) ;
#2481 = CARTESIAN_POINT ( 'NONE',  ( 4.451130438999000738, 26.34439049120000220, -1.536438405376000071 ) ) ;
#2482 = CC_DESIGN_DATE_AND_TIME_ASSIGNMENT ( #72584, #65035, ( #61181 ) ) ;
#2483 = CARTESIAN_POINT ( 'NONE',  ( 6.000000000000000000, 0.000000000000000000, 0.000000000000000000 ) ) ;
#2484 = CARTESIAN_POINT ( 'NONE',  ( 1.082153839685045860, -0.4258895134977194741, -12.92464662710494672 ) ) ;
#2485 = DIRECTION ( 'NONE',  ( 0.4999999999999990008, 0.000000000000000000, -0.8660254037844392627 ) ) ;
#2486 = ORIENTED_EDGE ( 'NONE', *, *, #21030, .T. ) ;
#2487 = DIRECTION ( 'NONE',  ( -1.000000000000000000, 0.000000000000000000, -0.000000000000000000 ) ) ;
#2488 = AXIS2_PLACEMENT_3D ( 'NONE', #39811, #59594, #59207 ) ;
#2489 = CARTESIAN_POINT ( 'NONE',  ( -1.058044668423915535, 0.6094831822491231232, -11.90841346737738249 ) ) ;
#2490 = DIRECTION ( 'NONE',  ( 1.000000000000000000, 0.000000000000000000, 0.000000000000000000 ) ) ;
#2491 = ADVANCED_FACE ( 'NONE', ( #79920 ), #30973, .T. ) ;
#2492 = CARTESIAN_POINT ( 'NONE',  ( -16.00000000000000000, 0.000000000000000000, -5.389222640745532367 ) ) ;
#2493 = DIRECTION ( 'NONE',  ( 0.000000000000000000, 0.000000000000000000, -1.000000000000000000 ) ) ;
#2494 = VECTOR ( 'NONE', #72078, 1000.000000000000000 ) ;
#2495 = CARTESIAN_POINT ( 'NONE',  ( -0.9598827209767966107, 0.2704587991317032869, -20.07609680832265653 ) ) ;
#2496 = CARTESIAN_POINT ( 'NONE',  ( -8.088891720580598133, -6.755641888733751266, -0.04075833570089109487 ) ) ;
#2497 = VECTOR ( 'NONE', #18462, 1000.000000000000114 ) ;
#2498 = CARTESIAN_POINT ( 'NONE',  ( 2.542710529185440826, 57.36898153904935782, -6.203253895330299805 ) ) ;
#2499 = ORIENTED_EDGE ( 'NONE', *, *, #24414, .T. ) ;
#2500 = CARTESIAN_POINT ( 'NONE',  ( -0.1000010072709998504, 7.130760594411795772, 25.49999999999492672 ) ) ;
#2501 = CARTESIAN_POINT ( 'NONE',  ( 7.308853586672822367, 26.45444131184000014, -2.046579255168226474 ) ) ;
#2502 = CARTESIAN_POINT ( 'NONE',  ( -1.588211402836229524, 3.000000000000000000, 26.08437046693394379 ) ) ;
#2503 = ORIENTED_EDGE ( 'NONE', *, *, #3819, .F. ) ;
#2504 = LINE ( 'NONE', #52388, #27250 ) ;
#2505 = ADVANCED_FACE ( 'NONE', ( #67717 ), #11981, .F. ) ;
#2506 = DIRECTION ( 'NONE',  ( 0.000000000000000000, 0.000000000000000000, -1.000000000000000000 ) ) ;
#2507 = AXIS2_PLACEMENT_3D ( 'NONE', #73259, #15546, #66942 ) ;
#2508 = CC_DESIGN_APPROVAL ( #30395, ( #65931 ) ) ;
#2509 = VECTOR ( 'NONE', #65590, 1000.000000000000000 ) ;
#2511 = EDGE_CURVE ( 'NONE', #43266, #21322, #47943, .T. ) ;
#2510 = CARTESIAN_POINT ( 'NONE',  ( -9.180680058994564519, 7.642793818914254800, 3.015058288778639461 ) ) ;
#2512 = CARTESIAN_POINT ( 'NONE',  ( -19.50000000000533262, 3.049999999999999822, 28.79999999369999841 ) ) ;
#2513 = CARTESIAN_POINT ( 'NONE',  ( 0.3135359599170634559, 7.718570165113815662, -0.4251814433246561276 ) ) ;
#2514 = VERTEX_POINT ( 'NONE', #74051 ) ;
#2515 = CIRCLE ( 'NONE', #14685, 0.2999999999999999889 ) ;
#2516 = VECTOR ( 'NONE', #56943, 1000.000000000000000 ) ;
#2517 = AXIS2_PLACEMENT_3D ( 'NONE', #60036, #27618, #2295 ) ;
#2518 = B_SPLINE_CURVE_WITH_KNOTS ( 'NONE', 3,
 ( #37913, #77018, #20186, #39554, #51375, #44213, #76181, #12991, #32811, #12585, #69889, #63981, #57687, #19342, #45044, #358, #31562, #18495, #38733, #70703 ),
 .UNSPECIFIED., .F., .F.,
 ( 4, 1, 1, 1, 2, 2, 2, 1, 1, 1, 2, 2, 4 ),
 ( 0.000000000000000000, 0.1250000000000173472, 0.1875000000000257849, 0.2187500000000291989, 0.2343750000000300870, 0.2500000000000309752, 0.5000000000000257572, 0.6250000000000232037, 0.6875000000000249800, 0.7187500000000230926, 0.7343750000000250910, 0.7500000000000269784, 1.000000000000000000 ),
 .UNSPECIFIED. ) ;
#2519 = VERTEX_POINT ( 'NONE', #28985 ) ;
#2520 = ORIENTED_EDGE ( 'NONE', *, *, #64767, .T. ) ;
#2521 = CARTESIAN_POINT ( 'NONE',  ( -7.040521906879000369, -7.452047561770000605, 0.8338445800181000234 ) ) ;
#2522 = CIRCLE ( 'NONE', #1157, 0.5000000000000004441 ) ;
#2523 = CARTESIAN_POINT ( 'NONE',  ( -12.99983080783016121, -6.838383999526559620, 1.000008481343054534 ) ) ;
#2524 = CARTESIAN_POINT ( 'NONE',  ( -16.99999999972761699, 5.085786447694141010, 1.101190638879135484E-08 ) ) ;
#2525 = CARTESIAN_POINT ( 'NONE',  ( 5.327885819002999845, 1.725419492569999935, -0.6496781408038001526 ) ) ;
#2526 = CARTESIAN_POINT ( 'NONE',  ( -7.744737259898328396, 7.751081347019480816, 16.37283441615216262 ) ) ;
#2527 = CARTESIAN_POINT ( 'NONE',  ( 3.452021964805217280, 30.08334289447501675, -3.196205826264777006 ) ) ;
#2528 = ORIENTED_EDGE ( 'NONE', *, *, #62020, .T. ) ;
#2529 = EDGE_CURVE ( 'NONE', #82224, #21652, #73611, .T. ) ;
#2530 = PLANE ( 'NONE',  #65124 ) ;
#2531 = DIRECTION ( 'NONE',  ( 0.000000000000000000, 1.000000000000000000, 0.000000000000000000 ) ) ;
#2532 = MECHANICAL_CONTEXT ( 'NONE', #29227, 'mechanical' ) ;
#2533 = VERTEX_POINT ( 'NONE', #81895 ) ;
#2534 = CARTESIAN_POINT ( 'NONE',  ( -7.342283751828550642, -8.517857592854692683, 0.7047674238160320792 ) ) ;
#2535 = CARTESIAN_POINT ( 'NONE',  ( 30.00000000000000000, 0.000000000000000000, -29.99999999999999645 ) ) ;
#2536 = EDGE_CURVE ( 'NONE', #67198, #32691, #14579, .T. ) ;
#2537 = CARTESIAN_POINT ( 'NONE',  ( 1.149999999999999911, 1.704441311841000006, -6.409591794227000427 ) ) ;
#2538 = ORIENTED_EDGE ( 'NONE', *, *, #4680, .T. ) ;
#2539 = CARTESIAN_POINT ( 'NONE',  ( -0.05805748661948411521, -8.465725956632798699, 27.33991781718908598 ) ) ;
#2540 = VERTEX_POINT ( 'NONE', #41644 ) ;
#2541 = EDGE_CURVE ( 'NONE', #36343, #12564, #72857, .T. ) ;
#2542 = CARTESIAN_POINT ( 'NONE',  ( -15.35603859201021670, 6.744326408546653440, -5.389222640745532367 ) ) ;
#2543 = LINE ( 'NONE', #78401, #9400 ) ;
#2544 = CARTESIAN_POINT ( 'NONE',  ( -12.12774806939060035, -6.107884957390844249, -1.100533417930513069 ) ) ;
#2545 = CARTESIAN_POINT ( 'NONE',  ( -8.899999953991844848, 6.721076611659441369, 0.1096064583949159510 ) ) ;
#2546 = CARTESIAN_POINT ( 'NONE',  ( -19.35358536618188907, 2.500000000000000444, 26.85000227764000513 ) ) ;
#2547 = CARTESIAN_POINT ( 'NONE',  ( 0.09918464135127999515, 6.509999999999999787, 36.60000000000000142 ) ) ;
#2548 = CARTESIAN_POINT ( 'NONE',  ( -12.23318185550551007, -8.601286603071601533, 0.8818655286882814970 ) ) ;
#2549 =( BOUNDED_SURFACE ( )  B_SPLINE_SURFACE ( 3, 3, ( 
 ( #21124, #46820, #38879, #19878, #70839, #64114, #13972, #77154, #32119, #45174, #57844, #13133, #6828, #58255, #26211, #7217 ),
 ( #52327, #32945, #78002, #20321, #46020, #67444, #56054, #35842, #35435, #49304, #61108, #3365, #54804, #81286, #75411, #74181 ),
 ( #49736, #62364, #29109, #80466, #23612, #22807, #74986, #10543, #36283, #42589, #16461, #17716, #48510, #42179, #9720, #67836 ),
 ( #10122, #67009, #61957, #30356, #61517, #29961, #55247, #36694, #60709, #10980, #3793, #55649, #73741, #43020, #48069, #17281 ) ),
 .UNSPECIFIED., .F., .F., .F. ) 
 B_SPLINE_SURFACE_WITH_KNOTS ( ( 4, 4 ),
 ( 4, 1, 1, 1, 1, 1, 1, 1, 1, 1, 1, 1, 1, 4 ),
 ( 0.000000000000000000, 1.000000000000000000 ),
 ( -0.009018443639583999596, 0.000000000000000000, 0.08267519799497999311, 0.1734347585289000016, 0.2685890230576000182, 0.3644520761569000067, 0.4573591945764999833, 0.5437543376008000529, 0.6221559849008999610, 0.6932339358149000041, 0.7578125144738000474, 0.8163933797075000331, 0.8697733261832000240, 0.9168891063423000309 ),
 .UNSPECIFIED. ) 
 GEOMETRIC_REPRESENTATION_ITEM ( )  RATIONAL_B_SPLINE_SURFACE ( (
 ( 1.218705322344999953, 1.218705322344999953, 1.218705322344999953, 1.218705322344999953, 1.218705322344999953, 1.218705322344999953, 1.218705322344999953, 1.218705322344999953, 1.218705322344999953, 1.218705322344999953, 1.218705322344999953, 1.218705322344999953, 1.218705322344999953, 1.218705322344999953, 1.218705322344999953, 1.218705322344999953),
 ( 0.9270982258851000468, 0.9270982258851000468, 0.9270982258851000468, 0.9270982258851000468, 0.9270982258851000468, 0.9270982258851000468, 0.9270982258851000468, 0.9270982258851000468, 0.9270982258851000468, 0.9270982258851000468, 0.9270982258851000468, 0.9270982258851000468, 0.9270982258851000468, 0.9270982258851000468, 0.9270982258851000468, 0.9270982258851000468),
 ( 0.9270982258851000468, 0.9270982258851000468, 0.9270982258851000468, 0.9270982258851000468, 0.9270982258851000468, 0.9270982258851000468, 0.9270982258851000468, 0.9270982258851000468, 0.9270982258851000468, 0.9270982258851000468, 0.9270982258851000468, 0.9270982258851000468, 0.9270982258851000468, 0.9270982258851000468, 0.9270982258851000468, 0.9270982258851000468),
 ( 1.218705322344999953, 1.218705322344999953, 1.218705322344999953, 1.218705322344999953, 1.218705322344999953, 1.218705322344999953, 1.218705322344999953, 1.218705322344999953, 1.218705322344999953, 1.218705322344999953, 1.218705322344999953, 1.218705322344999953, 1.218705322344999953, 1.218705322344999953, 1.218705322344999953, 1.218705322344999953) ) ) 
 REPRESENTATION_ITEM ( '' )  SURFACE ( )  );
#2550 = ORIENTED_EDGE ( 'NONE', *, *, #14388, .F. ) ;
#2551 = ORIENTED_EDGE ( 'NONE', *, *, #43387, .F. ) ;
#2552 = AXIS2_PLACEMENT_3D ( 'NONE', #9375, #74640, #23277 ) ;
#2553 = CARTESIAN_POINT ( 'NONE',  ( -15.89958910855660967, 6.773565403181670774, -5.382823650113012448 ) ) ;
#2554 = CARTESIAN_POINT ( 'NONE',  ( 0.1216521174704280200, 8.306965813909734209, 36.07346883552273198 ) ) ;
#2555 =( BOUNDED_SURFACE ( )  B_SPLINE_SURFACE ( 3, 3, ( 
 ( #16582, #20128, #7441, #54929, #33171, #71505, #48193 ),
 ( #61646, #28819, #15727, #3924, #45836, #22933, #46232 ),
 ( #13789, #67139, #60828, #39914, #74300, #58880, #39500 ),
 ( #54504, #52143, #1134, #59312, #52573, #26875, #67956 ) ),
 .UNSPECIFIED., .F., .F., .T. ) 
 B_SPLINE_SURFACE_WITH_KNOTS ( ( 4, 4 ),
 ( 4, 3, 4 ),
 ( 0.000000000000000000, 1.000000000000000000 ),
 ( 0.000000000000000000, 0.5000000000000000000, 1.000000000000000000 ),
 .UNSPECIFIED. ) 
 GEOMETRIC_REPRESENTATION_ITEM ( )  RATIONAL_B_SPLINE_SURFACE ( (
 ( 1.000000000000000000, 0.7919920016040569166, 0.7919920016040569166, 1.000000000000000000, 0.7919920016040569166, 0.7919920016040569166, 1.000000000000000000),
 ( 1.000000000000000000, 0.7919920016040569166, 0.7919920016040569166, 1.000000000000000000, 0.7919920016040569166, 0.7919920016040569166, 1.000000000000000000),
 ( 1.000000000000000000, 0.7919920016040569166, 0.7919920016040569166, 1.000000000000000000, 0.7919920016040569166, 0.7919920016040569166, 1.000000000000000000),
 ( 1.000000000000000000, 0.7919920016040569166, 0.7919920016040569166, 1.000000000000000000, 0.7919920016040569166, 0.7919920016040569166, 1.000000000000000000) ) ) 
 REPRESENTATION_ITEM ( '' )  SURFACE ( )  );
#2556 = CIRCLE ( 'NONE', #69868, 0.1999999999999987899 ) ;
#2557 = AXIS2_PLACEMENT_3D ( 'NONE', #64068, #5529, #26160 ) ;
#2558 = DIRECTION ( 'NONE',  ( -1.000000000000000000, 0.000000000000000000, 0.000000000000000000 ) ) ;
#2559 = CARTESIAN_POINT ( 'NONE',  ( 3.441029518878610194, 1.604441311840999917, -8.320656090151341999 ) ) ;
#2560 = ADVANCED_FACE ( 'NONE', ( #80338 ), #42057, .F. ) ;
#2561 = EDGE_LOOP ( 'NONE', ( #66349, #27213, #13161, #43317 ) ) ;
#2562 = ORIENTED_EDGE ( 'NONE', *, *, #82818, .F. ) ;
#2563 = ADVANCED_FACE ( 'NONE', ( #70113 ), #67306, .T. ) ;
#2564 = DIRECTION ( 'NONE',  ( -0.000000000000000000, 0.000000000000000000, 1.000000000000000000 ) ) ;
#2565 = CARTESIAN_POINT ( 'NONE',  ( 1.099999999999999645, 13.43386891060903032, 21.05464174270170119 ) ) ;
#2566 = CARTESIAN_POINT ( 'NONE',  ( 0.8219409020176472458, 6.700133853665337647, 36.56061419514225008 ) ) ;
#2567 = CARTESIAN_POINT ( 'NONE',  ( -21.60000000000000142, 0.000000000000000000, 0.000000000000000000 ) ) ;
#2568 = EDGE_LOOP ( 'NONE', ( #54045, #6541, #16059, #52716 ) ) ;
#2569 = CARTESIAN_POINT ( 'NONE',  ( -12.71671193204946348, 6.363611611256470013, 37.48556966409802271 ) ) ;
#2570 = CC_DESIGN_SECURITY_CLASSIFICATION ( #79242, ( #75234 ) ) ;
#2571 = VECTOR ( 'NONE', #80931, 1000.000000000000000 ) ;
#2572 = EDGE_CURVE ( 'NONE', #63856, #39370, #52830, .T. ) ;
#2573 = CARTESIAN_POINT ( 'NONE',  ( -13.94053765725701055, 4.945019343581116722, 37.56945651900348793 ) ) ;
#2574 = CARTESIAN_POINT ( 'NONE',  ( -12.06612438048471780, 6.191163344676832381, -1.100778561798894328 ) ) ;
#2575 = EDGE_CURVE ( 'NONE', #64295, #76661, #19550, .T. ) ;
#2576 = DIRECTION ( 'NONE',  ( 0.000000000000000000, 1.000000000000000000, 0.000000000000000000 ) ) ;
#2577 = LINE ( 'NONE', #47671, #11443 ) ;
#2578 = AXIS2_PLACEMENT_3D ( 'NONE', #18445, #4954, #37003 ) ;
#2579 = VECTOR ( 'NONE', #56851, 1000.000000000000000 ) ;
#2580 = CIRCLE ( 'NONE', #29571, 2.500000000000000000 ) ;
#2581 = ORIENTED_EDGE ( 'NONE', *, *, #6574, .T. ) ;
#2582 = CARTESIAN_POINT ( 'NONE',  ( -17.57199339720505549, 3.399999999999999911, 39.82705256009921158 ) ) ;
#2583 = DIRECTION ( 'NONE',  ( -0.000000000000000000, 0.000000000000000000, -1.000000000000000000 ) ) ;
#2584 = DIRECTION ( 'NONE',  ( 0.000000000000000000, 1.000000000000000000, 0.000000000000000000 ) ) ;
#2585 = EDGE_CURVE ( 'NONE', #25055, #64365, #71358, .T. ) ;
#2586 = CARTESIAN_POINT ( 'NONE',  ( -13.56828772195245136, -6.170646990071135818, 36.91872397046465437 ) ) ;
#2587 = CARTESIAN_POINT ( 'NONE',  ( -13.49999999999999822, 3.500000000000000000, 37.50000000000000000 ) ) ;
#2588 = FACE_OUTER_BOUND ( 'NONE', #71751, .T. ) ;
#2589 = CARTESIAN_POINT ( 'NONE',  ( -21.57102106369879380, -0.9999999999999974465, 0.7103511662129657900 ) ) ;
#2590 = CARTESIAN_POINT ( 'NONE',  ( -9.269946361843448557, 5.599999996425781390, 1.787329051263763180 ) ) ;
#2591 = EDGE_CURVE ( 'NONE', #46584, #45896, #30721, .T. ) ;
#2592 = AXIS2_PLACEMENT_3D ( 'NONE', #80309, #48343, #68539 ) ;
#2593 = CIRCLE ( 'NONE', #41668, 1.199999999999998845 ) ;
#2594 = DIRECTION ( 'NONE',  ( 0.000000000000000000, 1.000000000000000000, 0.000000000000000000 ) ) ;
#2595 = DIRECTION ( 'NONE',  ( -0.000000000000000000, 1.000000000000000000, 0.000000000000000000 ) ) ;
#2596 = CARTESIAN_POINT ( 'NONE',  ( -8.891324150430788720, 7.374990913912543355, 0.5837748765605156320 ) ) ;
#2597 = CARTESIAN_POINT ( 'NONE',  ( 0.1237018546922899614, 4.435939622061673582, 37.29325425552562479 ) ) ;
#2598 = CARTESIAN_POINT ( 'NONE',  ( -1.047253567196831048, 2.710505431213761085E-16, -12.03438078856152593 ) ) ;
#2599 = CARTESIAN_POINT ( 'NONE',  ( -12.05000000000000071, 6.078135154743000257, 35.29999999999999716 ) ) ;
#2600 = CARTESIAN_POINT ( 'NONE',  ( -13.91257773552728771, 5.695694945345170623, -0.7507972388458190593 ) ) ;
#2601 = DIRECTION ( 'NONE',  ( 0.5429488947302913981, 0.000000000000000000, -0.8397657397817291924 ) ) ;
#2602 = CARTESIAN_POINT ( 'NONE',  ( -17.59792758986115402, 3.399999999974384846, 39.58186499108344236 ) ) ;
#2603 = EDGE_CURVE ( 'NONE', #12766, #31973, #573, .T. ) ;
#2604 = CARTESIAN_POINT ( 'NONE',  ( 3.791994352681999469, 2.404162961250999597, -0.4908064077555000515 ) ) ;
#2605 = FACE_OUTER_BOUND ( 'NONE', #17738, .T. ) ;
#2606 = CARTESIAN_POINT ( 'NONE',  ( 0.000000000000000000, 18.50000000000000000, 0.000000000000000000 ) ) ;
#2607 = CARTESIAN_POINT ( 'NONE',  ( -9.830738811209677408, 8.218517944042904588, -0.1480692371509660932 ) ) ;
#2608 = CARTESIAN_POINT ( 'NONE',  ( -0.7484432694285043652, -1.076242276488492466, -9.962218751384993354 ) ) ;
#2609 = CARTESIAN_POINT ( 'NONE',  ( -8.089318873184053516, -7.324923494934408197, 0.3459042017707593675 ) ) ;
#2610 = LINE ( 'NONE', #54038, #1304 ) ;
#2611 = PLANE ( 'NONE',  #35592 ) ;
#2612 = CARTESIAN_POINT ( 'NONE',  ( 20.50000000000000000, 29.06559191427012223, -40.01623837550189933 ) ) ;
#2613 = ORIENTED_EDGE ( 'NONE', *, *, #22131, .F. ) ;
#2614 = ORIENTED_EDGE ( 'NONE', *, *, #52811, .F. ) ;
#2615 = CARTESIAN_POINT ( 'NONE',  ( -12.87045163704807749, -6.718432921230114374, 36.01699004344199295 ) ) ;
#2616 = AXIS2_PLACEMENT_3D ( 'NONE', #67787, #34974, #48860 ) ;
#2617 = ORIENTED_EDGE ( 'NONE', *, *, #20781, .F. ) ;
#2618 = CARTESIAN_POINT ( 'NONE',  ( -1.218672102168157023, 6.725978008674336373, 36.53970201654406935 ) ) ;
#2619 = AXIS2_PLACEMENT_3D ( 'NONE', #60436, #47395, #73903 ) ;
#2620 = DIRECTION ( 'NONE',  ( -0.7777518622180065178, -0.000000000000000000, 0.6285714285715054972 ) ) ;
#2622 = EDGE_CURVE ( 'NONE', #29194, #20416, #63788, .T. ) ;
#2621 = FACE_OUTER_BOUND ( 'NONE', #79221, .T. ) ;
#2623 = DIRECTION ( 'NONE',  ( 1.000000000000000000, 0.000000000000000000, 0.000000000000000000 ) ) ;
#2624 = DIRECTION ( 'NONE',  ( -0.000000000000000000, -0.000000000000000000, -1.000000000000000000 ) ) ;
#2625 = AXIS2_PLACEMENT_3D ( 'NONE', #55350, #43121, #17396 ) ;
#2626 = AXIS2_PLACEMENT_3D ( 'NONE', #30416, #56548, #5094 ) ;
#2627 = FACE_OUTER_BOUND ( 'NONE', #59463, .T. ) ;
#2628 = ORIENTED_EDGE ( 'NONE', *, *, #27812, .F. ) ;
#2629 = CARTESIAN_POINT ( 'NONE',  ( 4.450000000000000178, 26.45444131184000014, -4.450000000000000178 ) ) ;
#2630 = CARTESIAN_POINT ( 'NONE',  ( -13.10080927111326865, -6.843206625929672882, 35.49853029510704516 ) ) ;
#2631 = CARTESIAN_POINT ( 'NONE',  ( -13.97695526217003881, 2.158022133641230855, 42.59999999999999432 ) ) ;
#2632 = CARTESIAN_POINT ( 'NONE',  ( -22.55479041017443009, 1.711776607947111950, -4.360695840836148918 ) ) ;
#2633 = CARTESIAN_POINT ( 'NONE',  ( -4.065899675536578606, 7.797517321549696234, 9.413123341572292802 ) ) ;
#2634 = ADVANCED_FACE ( 'NONE', ( #45680 ), #1608, .T. ) ;
#2635 = CARTESIAN_POINT ( 'NONE',  ( -1.049059211925279067, 0.000000000000000000, -12.01034123586815383 ) ) ;
#2636 = CARTESIAN_POINT ( 'NONE',  ( -18.47403384138713989, 6.402521172907001734, 28.10433553065595547 ) ) ;
#2637 = SECURITY_CLASSIFICATION ( '', '', #69257 ) ;
#2638 = VECTOR ( 'NONE', #45739, 1000.000000000000000 ) ;
#2639 = CARTESIAN_POINT ( 'NONE',  ( -4.000000000000000000, 7.599999999999999645, 13.58333396911999991 ) ) ;
#2640 = EDGE_CURVE ( 'NONE', #64536, #72183, #19941, .T. ) ;
#2641 = DIRECTION ( 'NONE',  ( 0.000000000000000000, 0.000000000000000000, 1.000000000000000000 ) ) ;
#2642 = DIRECTION ( 'NONE',  ( -0.000000000000000000, -1.000000000000000000, -0.000000000000000000 ) ) ;
#2643 = ADVANCED_FACE ( 'NONE', ( #70510 ), #75900, .F. ) ;
#2644 = CARTESIAN_POINT ( 'NONE',  ( -13.43323763476000110, 3.500000000000000000, 37.50000000000000000 ) ) ;
#2645 = AXIS2_PLACEMENT_3D ( 'NONE', #17943, #11603, #70161 ) ;
#2646 = ORIENTED_EDGE ( 'NONE', *, *, #50429, .T. ) ;
#2647 = AXIS2_PLACEMENT_3D ( 'NONE', #71647, #21513, #39644 ) ;
#2648 = AXIS2_PLACEMENT_3D ( 'NONE', #19461, #11886, #63305 ) ;
#2649 = ORIENTED_EDGE ( 'NONE', *, *, #43527, .T. ) ;
#2650 = EDGE_CURVE ( 'NONE', #1659, #77745, #46496, .T. ) ;
#2651 = DIRECTION ( 'NONE',  ( 0.000000000000000000, 1.000000000000000000, 0.000000000000000000 ) ) ;
#2652 = EDGE_CURVE ( 'NONE', #20751, #71814, #52809, .T. ) ;
#2653 = AXIS2_PLACEMENT_3D ( 'NONE', #79697, #67506, #15261 ) ;
#2654 = CARTESIAN_POINT ( 'NONE',  ( 8.500000000000000000, 19.35913022581692644, -3.263216710738175763 ) ) ;
#2655 = PRODUCT_DEFINITION_SHAPE ( 'NONE', 'NONE',  #83393 ) ;
#2656 = CARTESIAN_POINT ( 'NONE',  ( -17.81673282618378806, -2.600000000000000089, 41.51174654330680625 ) ) ;
#2657 = APPROVAL_DATE_TIME ( #66681, #43601 ) ;
#2658 = ORIENTED_EDGE ( 'NONE', *, *, #9314, .T. ) ;
#2659 = CARTESIAN_POINT ( 'NONE',  ( -12.24999734121129258, 8.599992752876179480, 35.50995415035685454 ) ) ;
#2660 = ORIENTED_EDGE ( 'NONE', *, *, #78809, .F. ) ;
#2661 = ORIENTED_EDGE ( 'NONE', *, *, #57488, .T. ) ;
#2662 = EDGE_LOOP ( 'NONE', ( #82539, #54532, #55650, #25968 ) ) ;
#2663 = DIRECTION ( 'NONE',  ( 0.000000000000000000, 0.000000000000000000, -1.000000000000000000 ) ) ;
#2664 = CARTESIAN_POINT ( 'NONE',  ( -15.00735813037633193, 1.400000000000000355, 41.25812495347836517 ) ) ;
#2665 = CARTESIAN_POINT ( 'NONE',  ( -14.28601284933371218, -2.399999999999999911, 36.61690304579417443 ) ) ;
#2666 = DIRECTION ( 'NONE',  ( -0.000000000000000000, 1.000000000000000000, -0.000000000000000000 ) ) ;
#2667 = FACE_OUTER_BOUND ( 'NONE', #55935, .T. ) ;
#2668 = ORIENTED_EDGE ( 'NONE', *, *, #59926, .T. ) ;
#2669 = VERTEX_POINT ( 'NONE', #40179 ) ;
#2670 = CARTESIAN_POINT ( 'NONE',  ( -14.15499775715608877, 4.073814763081522017, 27.09349999999999881 ) ) ;
#2671 = PLANE ( 'NONE',  #76300 ) ;
#2672 = CARTESIAN_POINT ( 'NONE',  ( 7.074999316847000230, 26.20444131184165926, -2.134968205302999689 ) ) ;
#2673 = CARTESIAN_POINT ( 'NONE',  ( -2.228468408101606624, -7.801824625463063434, 0.2193533440757912678 ) ) ;
#2674 = CARTESIAN_POINT ( 'NONE',  ( 1.929401734114210232, 30.46496112821407465, -1.738339851555268156 ) ) ;
#2675 = CARTESIAN_POINT ( 'NONE',  ( -12.59900889405867908, -5.897045890339795093, 0.7633782276320560944 ) ) ;
#2676 = CIRCLE ( 'NONE', #30923, 3.000000000000000000 ) ;
#2677 = CARTESIAN_POINT ( 'NONE',  ( 0.6541342514180118473, 0.3848005915914884945, -18.80813952982950710 ) ) ;
#2678 = LINE ( 'NONE', #81713, #76371 ) ;
#2679 = CARTESIAN_POINT ( 'NONE',  ( -19.99999999999999645, 11.60000000000000320, 37.00000000000000000 ) ) ;
#2680 = VECTOR ( 'NONE', #32176, 1000.000000000000000 ) ;
#2681 = CARTESIAN_POINT ( 'NONE',  ( 6.800000000000000711, 1.000000000000000000, -9.600000000000001421 ) ) ;
#2682 = FACE_OUTER_BOUND ( 'NONE', #34441, .T. ) ;
#2683 = CARTESIAN_POINT ( 'NONE',  ( -13.24919207552170697, -6.350263446648924948, 37.20177538763706337 ) ) ;
#2684 = CARTESIAN_POINT ( 'NONE',  ( 7.500000000000000000, 18.39933205171826813, -2.543907759752700226 ) ) ;
#2685 = CARTESIAN_POINT ( 'NONE',  ( 5.458587602474495704, 30.20448728382188719, -1.574999999999999734 ) ) ;
#2686 = CARTESIAN_POINT ( 'NONE',  ( -11.98551548758718788, 6.491475489391493880, -1.099960759884006878 ) ) ;
#2687 = ADVANCED_FACE ( 'NONE', ( #35119 ), #54074, .F. ) ;
#2688 = DIRECTION ( 'NONE',  ( -0.000000000000000000, 1.000000000000000000, -0.000000000000000000 ) ) ;
#2689 = CARTESIAN_POINT ( 'NONE',  ( -13.99653021043999601, 5.333474168201998822, 0.6753412434041999868 ) ) ;
#2690 = CARTESIAN_POINT ( 'NONE',  ( -0.5274692867225201365, -7.599999603111229796, 35.50992239783460036 ) ) ;
#2691 = CARTESIAN_POINT ( 'NONE',  ( -11.98963903671177178, 6.190858184452754820, 37.59988755411823291 ) ) ;
#2692 = ORIENTED_EDGE ( 'NONE', *, *, #56198, .T. ) ;
#2693 = VERTEX_POINT ( 'NONE', #66278 ) ;
#2694 = CARTESIAN_POINT ( 'NONE',  ( -16.99999999984666843, 6.600000000000001421, 35.50999999999999801 ) ) ;
#2695 = DIRECTION ( 'NONE',  ( 1.000000000000000000, 0.000000000000000000, -0.000000000000000000 ) ) ;
#2696 = PRODUCT_DEFINITION_FORMATION_WITH_SPECIFIED_SOURCE ( 'ANY', '', #34980, .NOT_KNOWN. ) ;
#2697 = AXIS2_PLACEMENT_3D ( 'NONE', #32359, #6209, #39913 ) ;
#2698 = CARTESIAN_POINT ( 'NONE',  ( -13.62096199639460714, 6.273425389101315197, -0.3373699494324406412 ) ) ;
#2699 = EDGE_CURVE ( 'NONE', #49942, #78643, #1805, .T. ) ;
#2700 = ORIENTED_EDGE ( 'NONE', *, *, #11932, .F. ) ;
#2701 = CARTESIAN_POINT ( 'NONE',  ( -14.06679962978595988, -4.554483817732869255, 37.60361159906476303 ) ) ;
#2702 = CARTESIAN_POINT ( 'NONE',  ( 1.099999999999999201, -7.819933684989298861, 0.3177974644092174117 ) ) ;
#2703 = CARTESIAN_POINT ( 'NONE',  ( -14.00836872485984053, 5.398095338515661368, 37.43901055024339541 ) ) ;
#2704 = FACE_OUTER_BOUND ( 'NONE', #10373, .T. ) ;
#2705 = CARTESIAN_POINT ( 'NONE',  ( -22.55399499388019180, 1.716332086329375173, -4.361400560595342313 ) ) ;
#2706 = FACE_OUTER_BOUND ( 'NONE', #61167, .T. ) ;
#2707 = CARTESIAN_POINT ( 'NONE',  ( 5.121447820071001189, 1.892955258493000503, -8.406888507009000477 ) ) ;
#2708 = VERTEX_POINT ( 'NONE', #60798 ) ;
#2709 = CARTESIAN_POINT ( 'NONE',  ( 0.3158072549122297734, -8.393128077886153449, 1.000207063160951870 ) ) ;
#2710 = VERTEX_POINT ( 'NONE', #72172 ) ;
#2711 = DIRECTION ( 'NONE',  ( -1.000000000000000000, 0.000000000000000000, 0.000000000000000000 ) ) ;
#2712 = CARTESIAN_POINT ( 'NONE',  ( -13.74350227520900170, 6.250381922220906716, -0.1988158106016610638 ) ) ;
#2713 = VERTEX_POINT ( 'NONE', #60371 ) ;
#2714 = CARTESIAN_POINT ( 'NONE',  ( -12.67842451142587734, 4.860909379736032321, 37.60009930472118356 ) ) ;
#2715 = CARTESIAN_POINT ( 'NONE',  ( -12.77352149535113135, -6.678123552154657361, 36.28812777946052393 ) ) ;
#2716 = CARTESIAN_POINT ( 'NONE',  ( -20.51599315343973018, 5.376574758215069139, 28.45241010304460261 ) ) ;
#2717 = CARTESIAN_POINT ( 'NONE',  ( -9.977974823314626818, -8.240173038873741973, -0.1625271231127583538 ) ) ;
#2718 = LINE ( 'NONE', #4377, #39060 ) ;
#2719 = ORIENTED_EDGE ( 'NONE', *, *, #13930, .T. ) ;
#2720 = CARTESIAN_POINT ( 'NONE',  ( -10.99022202721112151, 6.050000005269326131, 0.4657316492102278049 ) ) ;
#2721 = PLANE ( 'NONE',  #20074 ) ;
#2722 = FACE_OUTER_BOUND ( 'NONE', #2215, .T. ) ;
#2723 = VECTOR ( 'NONE', #14752, 1000.000000000000000 ) ;
#2724 = CYLINDRICAL_SURFACE ( 'NONE', #42398, 2.599999999999998312 ) ;
#2725 = EDGE_CURVE ( 'NONE', #5201, #79080, #14458, .T. ) ;
#2726 = LINE ( 'NONE', #35193, #37753 ) ;
#2727 = ORIENTED_EDGE ( 'NONE', *, *, #61260, .F. ) ;
#2728 = CARTESIAN_POINT ( 'NONE',  ( -23.50000000000000000, 30.02539008836877699, -39.73554732648737797 ) ) ;
#2729 = ORIENTED_EDGE ( 'NONE', *, *, #29867, .F. ) ;
#2730 = CARTESIAN_POINT ( 'NONE',  ( -0.3342888477296734329, -6.051955408715619100, 36.09052532660097512 ) ) ;
#2731 = PERSON_AND_ORGANIZATION ( #19224, #71147 ) ;
#2732 = EDGE_CURVE ( 'NONE', #6125, #3233, #54473, .T. ) ;
#2733 = CARTESIAN_POINT ( 'NONE',  ( -8.501177941964123083E-05, -6.750000178100285630, 35.50999957255758943 ) ) ;
#2734 = AXIS2_PLACEMENT_3D ( 'NONE', #17907, #4823, #29749 ) ;
#2736 = ORIENTED_EDGE ( 'NONE', *, *, #21066, .T. ) ;
#2735 = EDGE_CURVE ( 'NONE', #39116, #75711, #22465, .T. ) ;
#2737 = DIRECTION ( 'NONE',  ( -0.000000000000000000, -0.000000000000000000, 1.000000000000000000 ) ) ;
#2738 = EDGE_CURVE ( 'NONE', #45082, #74674, #45720, .T. ) ;
#2739 = VERTEX_POINT ( 'NONE', #67538 ) ;
#2740 = ORIENTED_EDGE ( 'NONE', *, *, #32927, .F. ) ;
#2741 = ORIENTED_EDGE ( 'NONE', *, *, #64190, .T. ) ;
#2742 = CARTESIAN_POINT ( 'NONE',  ( -15.84168163685806263, 2.499999999999999556, 37.89550873060989034 ) ) ;
#2743 = EDGE_CURVE ( 'NONE', #18319, #1531, #10210, .T. ) ;
#2744 = EDGE_CURVE ( 'NONE', #14898, #37344, #53649, .T. ) ;
#2745 = CARTESIAN_POINT ( 'NONE',  ( -21.15510314873803566, 2.523744136095604773, 29.21509873629447540 ) ) ;
#2746 = CARTESIAN_POINT ( 'NONE',  ( 5.438151117785078981, 1.704449709001644164, -0.6761941131066215860 ) ) ;
#2747 = EDGE_CURVE ( 'NONE', #82024, #8393, #28007, .T. ) ;
#2748 = VECTOR ( 'NONE', #70586, 999.9999999999998863 ) ;
#2749 = CARTESIAN_POINT ( 'NONE',  ( 0.08003196784455657298, 6.707429722273128725, 0.7959286296874802380 ) ) ;
#2750 = CARTESIAN_POINT ( 'NONE',  ( -12.95952529854426238, -6.250000000255663934, 0.4429599037295295361 ) ) ;
#2751 = ORIENTED_EDGE ( 'NONE', *, *, #63005, .F. ) ;
#2752 = CARTESIAN_POINT ( 'NONE',  ( -12.93759393192004659, -5.723366163026408771, -0.9662369990023095268 ) ) ;
#2753 = ORIENTED_EDGE ( 'NONE', *, *, #68871, .F. ) ;
#2754 = SECURITY_CLASSIFICATION ( '', '', #81269 ) ;
#2755 = CARTESIAN_POINT ( 'NONE',  ( -8.903557637355111964, 6.499999933470999025, 0.008929063263037039302 ) ) ;
#2756 = AXIS2_PLACEMENT_3D ( 'NONE', #62585, #42409, #29778 ) ;
#2757 = VERTEX_POINT ( 'NONE', #15284 ) ;
#2758 = ORIENTED_EDGE ( 'NONE', *, *, #52386, .T. ) ;
#2759 = ORIENTED_EDGE ( 'NONE', *, *, #2116, .F. ) ;
#2760 = CARTESIAN_POINT ( 'NONE',  ( -12.69502201543590836, -8.564266429983792506, 35.65319985665455249 ) ) ;
#2761 = DIRECTION ( 'NONE',  ( 0.000000000000000000, 0.000000000000000000, -1.000000000000000000 ) ) ;
#2762 = CARTESIAN_POINT ( 'NONE',  ( -22.55511167201961342, -1.709932620418163296, -4.361300029416077528 ) ) ;
#2763 = DIRECTION ( 'NONE',  ( 0.9986902173962279861, 0.000000000000000000, -0.05116492623931846034 ) ) ;
#2764 = VECTOR ( 'NONE', #30850, 1000.000000000000000 ) ;
#2765 = CARTESIAN_POINT ( 'NONE',  ( -9.489864300260506980, 6.499999933470997249, -0.9333408403052627644 ) ) ;
#2766 = DIRECTION ( 'NONE',  ( 0.000000000000000000, 0.000000000000000000, 1.000000000000000000 ) ) ;
#2767 = ORIENTED_EDGE ( 'NONE', *, *, #78273, .F. ) ;
#2768 = CARTESIAN_POINT ( 'NONE',  ( -10.31525014393337258, 5.483925513420714992, 0.2868019571672248413 ) ) ;
#2769 = CARTESIAN_POINT ( 'NONE',  ( -12.86680617436901208, 6.386417650718031247, 0.4081236506970880029 ) ) ;
#2770 = ORIENTED_EDGE ( 'NONE', *, *, #19109, .F. ) ;
#2771 = CARTESIAN_POINT ( 'NONE',  ( -39.99999999999999289, 40.00000000000000000, 29.99999999999992539 ) ) ;
#2772 = DIRECTION ( 'NONE',  ( -1.000000000000000000, -0.000000000000000000, -0.000000000000000000 ) ) ;
#2773 = CARTESIAN_POINT ( 'NONE',  ( -0.8839339563005015332, 6.947651821528211258, 36.39831042734702748 ) ) ;
#2774 = CARTESIAN_POINT ( 'NONE',  ( -0.05734630246860072944, -7.407831034855983710, -0.7139991713307214383 ) ) ;
#2775 = CARTESIAN_POINT ( 'NONE',  ( 0.09918464135127999515, 6.500000000000000888, 1.000000000000000000 ) ) ;
#2776 = ORIENTED_EDGE ( 'NONE', *, *, #3599, .F. ) ;
#2777 = CARTESIAN_POINT ( 'NONE',  ( 7.071962336080825473, 26.20446352614174401, -2.133596743484503122 ) ) ;
#2778 = CARTESIAN_POINT ( 'NONE',  ( 4.753591885273772633, 31.80459146466052545, -2.818647315413150611 ) ) ;
#2779 = DIRECTION ( 'NONE',  ( 0.7022005063216295584, 0.09056416789691136560, 0.7061958513151909145 ) ) ;
#2780 = LINE ( 'NONE', #28510, #66878 ) ;
#2781 = CARTESIAN_POINT ( 'NONE',  ( 0.6999999999999996225, -6.621751245801313246, 37.29324983949805983 ) ) ;
#2782 = CARTESIAN_POINT ( 'NONE',  ( -2.500000000000000444, -0.1261260036524400330, -16.65262781965779837 ) ) ;
#2783 = ADVANCED_FACE ( 'NONE', ( #28380 ), #8956, .F. ) ;
#2784 = CARTESIAN_POINT ( 'NONE',  ( 3.077314371648074420, 4.204442633265060181, 0.5588274585282548834 ) ) ;
#2785 = CARTESIAN_POINT ( 'NONE',  ( -0.07593750973914242808, -7.094807663332981740, -0.8245396863334698567 ) ) ;
#2786 = CARTESIAN_POINT ( 'NONE',  ( -13.58633165225895745, 7.467064305498722021, -0.1639586940868991427 ) ) ;
#2787 = EDGE_LOOP ( 'NONE', ( #15259, #957, #48741, #39412 ) ) ;
#2788 = EDGE_CURVE ( 'NONE', #9691, #64961, #61610, .T. ) ;
#2789 = LINE ( 'NONE', #22183, #41300 ) ;
#2790 = CARTESIAN_POINT ( 'NONE',  ( 3.378823713392608230, 2.704441421837278536, -1.515105119019228175 ) ) ;
#2791 = CARTESIAN_POINT ( 'NONE',  ( -3.849361494146438911, 7.651771343570180406, 34.51032874473813905 ) ) ;
#2792 = CARTESIAN_POINT ( 'NONE',  ( -13.49605584090312327, 4.452670603473876554, 37.59890513082514474 ) ) ;
#2793 = EDGE_LOOP ( 'NONE', ( #47080, #1417, #62375, #398 ) ) ;
#2794 = DIRECTION ( 'NONE',  ( 1.000000000000000000, 0.000000000000000000, -2.400062209158703838E-11 ) ) ;
#2795 = ORIENTED_EDGE ( 'NONE', *, *, #38101, .F. ) ;
#2796 = EDGE_CURVE ( 'NONE', #79409, #69677, #60293, .T. ) ;
#2797 = DIRECTION ( 'NONE',  ( 0.000000000000000000, -1.000000000000000000, 0.000000000000000000 ) ) ;
#2798 = CARTESIAN_POINT ( 'NONE',  ( -13.56690758219193604, 4.797062835785643742, -1.089979352741268226 ) ) ;
#2799 = VERTEX_POINT ( 'NONE', #49835 ) ;
#2800 = CARTESIAN_POINT ( 'NONE',  ( -13.51080974931633527, -5.559252863423345126, 37.34655987700983104 ) ) ;
#2801 = CARTESIAN_POINT ( 'NONE',  ( -15.40078586956226658, 2.399999999999999911, 39.46930104425641161 ) ) ;
#2802 = CARTESIAN_POINT ( 'NONE',  ( -19.53500305286846128, -2.000000000000005329, 36.69379766694238043 ) ) ;
#2803 = CARTESIAN_POINT ( 'NONE',  ( 5.499999999999999112, -9.086646778926172594E-16, -78.80000000000001137 ) ) ;
#2804 = ORIENTED_EDGE ( 'NONE', *, *, #75254, .F. ) ;
#2805 = CARTESIAN_POINT ( 'NONE',  ( -12.97028740017282189, 6.907105034516703768, 35.98415805376937726 ) ) ;
#2806 = ORIENTED_EDGE ( 'NONE', *, *, #11985, .T. ) ;
#2807 = LINE ( 'NONE', #81130, #68447 ) ;
#2808 = CARTESIAN_POINT ( 'NONE',  ( 3.421428571428732468, 1.828705293337609561, -7.268162666761247337 ) ) ;
#2809 = CARTESIAN_POINT ( 'NONE',  ( -14.15429719439196177, 4.565416947049115493, -1.107033764913371243 ) ) ;
#2810 = CARTESIAN_POINT ( 'NONE',  ( -13.51319481811130352, 3.399937818895900410, 39.99999999999999289 ) ) ;
#2811 = CARTESIAN_POINT ( 'NONE',  ( -19.72365393599110206, 2.500000000000000444, 28.69003325774314206 ) ) ;
#2812 = ORIENTED_EDGE ( 'NONE', *, *, #34855, .F. ) ;
#2813 = DIRECTION ( 'NONE',  ( -1.000000000000000000, 0.000000000000000000, 0.000000000000000000 ) ) ;
#2814 = CC_DESIGN_APPROVAL ( #28671, ( #67422 ) ) ;
#2815 = AXIS2_PLACEMENT_3D ( 'NONE', #36830, #69228, #55792 ) ;
#2816 = DIRECTION ( 'NONE',  ( 0.000000000000000000, -0.000000000000000000, 1.000000000000000000 ) ) ;
#2817 = DIRECTION ( 'NONE',  ( -1.000000000000000000, -0.000000000000000000, -0.000000000000000000 ) ) ;
#2818 = CARTESIAN_POINT ( 'NONE',  ( -12.12823085502205878, -7.064181387282114422, 0.05289264778786437193 ) ) ;
#2819 = CARTESIAN_POINT ( 'NONE',  ( -2.149999999999977263, 3.088689042296063558, 31.50000000000000000 ) ) ;
#2820 = CARTESIAN_POINT ( 'NONE',  ( -10.09999999999998543, -7.499677492634398313, -0.8702253825707019219 ) ) ;
#2821 = CARTESIAN_POINT ( 'NONE',  ( -17.96871457846503617, -1.390590709432248495, 28.79350000000000165 ) ) ;
#2822 = LINE ( 'NONE', #67695, #6625 ) ;
#2823 =( BOUNDED_SURFACE ( )  B_SPLINE_SURFACE ( 3, 2, ( 
 ( #31694, #57843, #57400 ),
 ( #62882, #6393, #50661 ),
 ( #25813, #31295, #70838 ),
 ( #64558, #32118, #44364 ),
 ( #490, #26210, #83050 ),
 ( #13132, #18220, #5147 ),
 ( #30890, #24556, #24959 ),
 ( #50251, #25384, #75912 ),
 ( #43932, #11895, #70029 ),
 ( #56994, #51101, #76754 ),
 ( #19072, #44767, #70425 ),
 ( #64113, #61426, #54295 ),
 ( #16361, #15935, #9195 ),
 ( #41678, #80364, #3691 ),
 ( #40096, #80799, #35340 ),
 ( #10027, #39688, #2876 ),
 ( #35745, #52751, #67342 ),
 ( #48810, #47974, #65780 ),
 ( #34917, #78410, #28606 ),
 ( #74078, #74481, #59071 ),
 ( #7623, #65360, #1328 ),
 ( #39293, #71687, #29438 ),
 ( #67742, #55147, #23122 ),
 ( #22696, #54709, #78001 ),
 ( #3271, #61015, #60611 ),
 ( #73641, #20319, #48406 ),
 ( #14372, #32944, #64971 ),
 ( #79950, #29010, #58646 ) ),
 .UNSPECIFIED., .F., .F., .F. ) 
 B_SPLINE_SURFACE_WITH_KNOTS ( ( 4, 2, 2, 2, 2, 2, 2, 2, 2, 2, 2, 2, 2, 4 ),
 ( 3, 3 ),
 ( 0.003731133383859068422, 0.003848765765929107983, 0.003966398147999147111, 0.004201662912139225367, 0.004672192440419382746, 0.005613251496979697504, 0.006554310553540012262, 0.007495369610100327019, 0.009377487723220955668, 0.01031854677978127043, 0.01078907630806142867, 0.01102434107220150693, 0.01114197345427154692, 0.01125960583634158518 ),
 ( 0.000000000000000000, 1.000000000000000000 ),
 .UNSPECIFIED. ) 
 GEOMETRIC_REPRESENTATION_ITEM ( )  RATIONAL_B_SPLINE_SURFACE ( (
 ( 1.000000000000000000, 0.9979737238911974284, 1.000000000000000000),
 ( 1.000000000000000000, 0.9979265898717100125, 1.000000000000000000),
 ( 1.000000000000000000, 0.9973028582925609342, 1.000000000000000000),
 ( 1.000000000000000000, 0.9957615800050503285, 1.000000000000000000),
 ( 1.000000000000000000, 0.9948274146532967155, 1.000000000000000000),
 ( 1.000000000000000000, 0.9919684079702580926, 1.000000000000000000),
 ( 1.000000000000000000, 0.9899237803043738904, 1.000000000000000000),
 ( 1.000000000000000000, 0.9838304106357895762, 1.000000000000000000),
 ( 1.000000000000000000, 0.9798711990720507803, 1.000000000000000000),
 ( 1.000000000000000000, 0.9686471862501834229, 1.000000000000000000),
 ( 1.000000000000000000, 0.9619940369992927565, 1.000000000000000000),
 ( 1.000000000000000000, 0.9512847951422798154, 1.000000000000000000),
 ( 1.000000000000000000, 0.9471594162481741241, 1.000000000000000000),
 ( 1.000000000000000000, 0.9415850286787806889, 1.000000000000000000),
 ( 1.000000000000000000, 0.9401406445012655544, 1.000000000000000000),
 ( 1.000000000000000000, 0.9401606259695814982, 1.000000000000000000),
 ( 1.000000000000000000, 0.9458933866311440841, 1.000000000000000000),
 ( 1.000000000000000000, 0.9620174748954665178, 1.000000000000000000),
 ( 1.000000000000000000, 0.9686549143741906009, 1.000000000000000000),
 ( 1.000000000000000000, 0.9798958349250245226, 1.000000000000000000),
 ( 1.000000000000000000, 0.9839016839973940831, 1.000000000000000000),
 ( 1.000000000000000000, 0.9899684538450226334, 1.000000000000000000),
 ( 1.000000000000000000, 0.9920185905613746469, 1.000000000000000000),
 ( 1.000000000000000000, 0.9948722277949002546, 1.000000000000000000),
 ( 1.000000000000000000, 0.9957883914355060151, 1.000000000000000000),
 ( 1.000000000000000000, 0.9973148173888840562, 1.000000000000000000),
 ( 1.000000000000000000, 0.9979267021909796753, 1.000000000000000000),
 ( 1.000000000000000000, 0.9979737238911960961, 1.000000000000000000) ) ) 
 REPRESENTATION_ITEM ( '' )  SURFACE ( )  );
#2824 = CARTESIAN_POINT ( 'NONE',  ( 37.00000000000000000, 3.999999999999996447, 29.99999999999992184 ) ) ;
#2825 = CARTESIAN_POINT ( 'NONE',  ( -17.79146835253602532, 6.534439687094129923, -4.498507576005719599 ) ) ;
#2826 = VECTOR ( 'NONE', #80655, 1000.000000000000000 ) ;
#2827 = CARTESIAN_POINT ( 'NONE',  ( 2.500000000000000000, 55.16653283848656741, -6.614378277661476346 ) ) ;
#2828 = DIRECTION ( 'NONE',  ( 0.000000000000000000, -1.000000000000000000, 0.000000000000000000 ) ) ;
#2829 = ORIENTED_EDGE ( 'NONE', *, *, #64302, .F. ) ;
#2830 = CARTESIAN_POINT ( 'NONE',  ( 1.218571428571318949, 2.804441311840999873, -2.266454857862015171 ) ) ;
#2831 = VERTEX_POINT ( 'NONE', #63302 ) ;
#2832 = CARTESIAN_POINT ( 'NONE',  ( -13.66556600115161402, -6.244779685417242376, 36.78561797409367529 ) ) ;
#2833 = APPROVAL_DATE_TIME ( #73594, #10794 ) ;
#2834 = CARTESIAN_POINT ( 'NONE',  ( -22.41262748189049248, -2.190972416003549306, -4.705053700832112717 ) ) ;
#2835 = CARTESIAN_POINT ( 'NONE',  ( -8.981119531878816176, 7.800462761689613167, 4.973525271630899525 ) ) ;
#2836 = CARTESIAN_POINT ( 'NONE',  ( 3.388131789017201356E-18, -2.906662965078978811, 5.253166774444852472 ) ) ;
#2837 = VERTEX_POINT ( 'NONE', #23298 ) ;
#2838 = CARTESIAN_POINT ( 'NONE',  ( 2.927477903092780220, 31.53768764488865983, -3.836350836293360267 ) ) ;
#2839 = ORIENTED_EDGE ( 'NONE', *, *, #68967, .T. ) ;
#2840 = ADVANCED_FACE ( 'NONE', ( #30874 ), #68783, .F. ) ;
#2841 = CARTESIAN_POINT ( 'NONE',  ( -0.9816300951832814814, 0.2977423841405261173, -19.56420945758683061 ) ) ;
#2842 = ORIENTED_EDGE ( 'NONE', *, *, #60632, .F. ) ;
#2843 = CARTESIAN_POINT ( 'NONE',  ( -1.950000000000000178, -2.906662965303450807, 5.253166774369978143 ) ) ;
#2844 = CARTESIAN_POINT ( 'NONE',  ( -2.149999999999999023, 0.000000000000000000, 35.50000000000000711 ) ) ;
#2845 = DIRECTION ( 'NONE',  ( 0.9537830014939192580, 5.204170427933397655E-15, 0.3004962330233948986 ) ) ;
#2846 = EDGE_CURVE ( 'NONE', #17112, #58128, #74666, .T. ) ;
#2847 = DIRECTION ( 'NONE',  ( -0.000000000000000000, -1.000000000000000000, -0.000000000000000000 ) ) ;
#2848 = CARTESIAN_POINT ( 'NONE',  ( -0.8550253869974766552, 7.168578824684923134, 0.1145315745731219359 ) ) ;
#2849 = CARTESIAN_POINT ( 'NONE',  ( -3.836929524243829270, 7.801339326423067710, 27.19674866805002367 ) ) ;
#2850 = PLANE ( 'NONE',  #29318 ) ;
#2851 = ORIENTED_EDGE ( 'NONE', *, *, #21247, .F. ) ;
#2852 = CARTESIAN_POINT ( 'NONE',  ( -13.84566079346657119, -4.719946812594778329, -1.099259822542320686 ) ) ;
#2853 = CARTESIAN_POINT ( 'NONE',  ( -16.62414025249528038, -2.531685092062972320, 39.80957810195771174 ) ) ;
#2854 = AXIS2_PLACEMENT_3D ( 'NONE', #61382, #79510, #9984 ) ;
#2855 = ORIENTED_EDGE ( 'NONE', *, *, #58781, .T. ) ;
#2856 = CARTESIAN_POINT ( 'NONE',  ( -13.80892783866193696, -7.378069068837941558, 36.33998842634007076 ) ) ;
#2857 = DIRECTION ( 'NONE',  ( 0.000000000000000000, 1.000000000000000000, 0.000000000000000000 ) ) ;
#2858 = CARTESIAN_POINT ( 'NONE',  ( -17.16255647357111158, 2.500000000000000444, 40.60445701107103389 ) ) ;
#2859 = CARTESIAN_POINT ( 'NONE',  ( -7.000000000000000000, 0.000000000000000000, 1.999999999999998224 ) ) ;
#2860 = AXIS2_PLACEMENT_3D ( 'NONE', #8468, #65364, #39691 ) ;
#2861 = CARTESIAN_POINT ( 'NONE',  ( 1.599999999999999867, -1.550000000000000044, -5.586370142149013368E-15 ) ) ;
#2862 = CARTESIAN_POINT ( 'NONE',  ( -1.624137488170074306, 21.22353805156292950, 0.6130588153230275283 ) ) ;
#2863 = EDGE_LOOP ( 'NONE', ( #39272, #51091, #69066, #25934 ) ) ;
#2864 = CARTESIAN_POINT ( 'NONE',  ( -11.98672543606312679, -6.268239806304888972, -1.099964806627862002 ) ) ;
#2865 = CARTESIAN_POINT ( 'NONE',  ( 2.134968163646000061, 26.45444131184000014, -7.075000000000000178 ) ) ;
#2866 = CARTESIAN_POINT ( 'NONE',  ( -6.978723287582968560, 7.500000000000000000, 14.83333396911851487 ) ) ;
#2867 = CARTESIAN_POINT ( 'NONE',  ( -13.15556056581134570, -5.336799883494201424, -0.1419676481845416616 ) ) ;
#2868 = CARTESIAN_POINT ( 'NONE',  ( -15.25811640910822220, -1.964658650944114404, 25.98700000000000543 ) ) ;
#2869 = CARTESIAN_POINT ( 'NONE',  ( -12.05000000000000249, -3.424999999999999378, 29.14999999999999858 ) ) ;
#2870 = ORIENTED_EDGE ( 'NONE', *, *, #73498, .F. ) ;
#2871 = ORIENTED_EDGE ( 'NONE', *, *, #13822, .T. ) ;
#2872 = ORIENTED_EDGE ( 'NONE', *, *, #68975, .T. ) ;
#2873 = AXIS2_PLACEMENT_3D ( 'NONE', #21497, #34132, #7165 ) ;
#2874 = CARTESIAN_POINT ( 'NONE',  ( -20.21418743737189416, 2.385946215915712099, -0.09999999999999988065 ) ) ;
#2875 = ADVANCED_FACE ( 'NONE', ( #75499 ), #55338, .F. ) ;
#2876 = CARTESIAN_POINT ( 'NONE',  ( -20.35057321655808948, 5.240288994888529395, -4.999905551831266060 ) ) ;
#2877 = CARTESIAN_POINT ( 'NONE',  ( 6.998042453653146922, 26.45444131184000014, -6.984411294394315739 ) ) ;
#2878 = CARTESIAN_POINT ( 'NONE',  ( -0.8495147354948008322, 7.771519243999797766, -0.6937491290738714289 ) ) ;
#2879 = CARTESIAN_POINT ( 'NONE',  ( -27.50000000000000000, 29.34628296328463648, -40.97603654960055053 ) ) ;
#2880 = LINE ( 'NONE', #48412, #73268 ) ;
#2881 = CARTESIAN_POINT ( 'NONE',  ( -16.76450411160666931, -6.732816756664196767, -5.307689848809382660 ) ) ;
#2882 = CARTESIAN_POINT ( 'NONE',  ( -12.68820390513000085, 7.515976053522000377, 35.58848503434000321 ) ) ;
#2883 = ORIENTED_EDGE ( 'NONE', *, *, #49553, .T. ) ;
#2884 = DIRECTION ( 'NONE',  ( 0.000000000000000000, 0.000000000000000000, 1.000000000000000000 ) ) ;
#2885 = CARTESIAN_POINT ( 'NONE',  ( -1.208156047558380131, 5.499999999999999112, 27.47493279672609390 ) ) ;
#2886 = DIRECTION ( 'NONE',  ( 0.000000000000000000, 0.000000000000000000, 1.000000000000000000 ) ) ;
#2887 = CARTESIAN_POINT ( 'NONE',  ( -0.2090426565896885136, 8.414078846131852529, 36.16652104639005927 ) ) ;
#2888 = CARTESIAN_POINT ( 'NONE',  ( -2.847089110096105102, 7.783780958511805181, 32.51376082678764590 ) ) ;
#2889 = VERTEX_POINT ( 'NONE', #43922 ) ;
#2890 = CARTESIAN_POINT ( 'NONE',  ( 6.800000000000000711, 1.000000000000000000, -9.600000000000001421 ) ) ;
#2891 = ADVANCED_FACE ( 'NONE', ( #11883 ), #62049, .T. ) ;
#2892 = CARTESIAN_POINT ( 'NONE',  ( 5.804445141902335514, 3.304441311942767801, 0.4922692841745148207 ) ) ;
#2893 = CARTESIAN_POINT ( 'NONE',  ( -12.55235150262199717, 6.327502328553005206, -1.029438082339994232 ) ) ;
#2894 = CARTESIAN_POINT ( 'NONE',  ( -22.55372465885132272, 1.718320119134110868, -4.364544750814915552 ) ) ;
#2895 = DIRECTION ( 'NONE',  ( 0.000000000000000000, 1.000000000000000000, 0.000000000000000000 ) ) ;
#2896 = LINE ( 'NONE', #53479, #18202 ) ;
#2897 = CARTESIAN_POINT ( 'NONE',  ( -12.62132034355970411, 3.499999999999886313, 36.49999999999999289 ) ) ;
#2898 = CARTESIAN_POINT ( 'NONE',  ( -12.15872586400679900, -7.805693066440157146, 37.15123885228449296 ) ) ;
#2899 = DIRECTION ( 'NONE',  ( 0.5627909312417228582, -0.000000000000000000, 0.8265992787996335744 ) ) ;
#2900 = CARTESIAN_POINT ( 'NONE',  ( -17.11944655523684489, -2.500000002167407587, 38.35669395643397195 ) ) ;
#2901 = CARTESIAN_POINT ( 'NONE',  ( -7.234042644500999764, 7.500000000000000000, 15.00000000000000000 ) ) ;
#2902 = DIRECTION ( 'NONE',  ( -1.000000000000000000, 0.000000000000000000, 0.000000000000000000 ) ) ;
#2903 = ORIENTED_EDGE ( 'NONE', *, *, #30848, .T. ) ;
#2904 = CARTESIAN_POINT ( 'NONE',  ( 1.579134669000999969, 26.40239848080999963, -4.699626576357998964 ) ) ;
#2905 = VECTOR ( 'NONE', #4217, 1000.000000000000000 ) ;
#2906 = PLANE ( 'NONE',  #63779 ) ;
#2907 = CARTESIAN_POINT ( 'NONE',  ( 6.216882856043578265, 2.007268704497366052, -6.998708359879642238 ) ) ;
#2908 = CARTESIAN_POINT ( 'NONE',  ( 40.00000000000000000, 15.81769303614649580, 5.283778132003168260 ) ) ;
#2909 = ORIENTED_EDGE ( 'NONE', *, *, #54025, .T. ) ;
#2910 = CARTESIAN_POINT ( 'NONE',  ( -5.361702084541000168, 7.500000000000000000, 17.58333301544000093 ) ) ;
#2911 = VECTOR ( 'NONE', #78036, 1000.000000000000000 ) ;
#2912 = CARTESIAN_POINT ( 'NONE',  ( -0.6209899080760904466, 0.8495003405508235739, -11.94248691531584328 ) ) ;
#2913 = CARTESIAN_POINT ( 'NONE',  ( 2.998099191495999349, 31.46157052029687762, -5.145530514698068991 ) ) ;
#2914 = LINE ( 'NONE', #35791, #40614 ) ;
#2915 = DIRECTION ( 'NONE',  ( -2.512156119492991927E-14, 0.7071067809867975784, -0.7071067813862975671 ) ) ;
#2916 = CARTESIAN_POINT ( 'NONE',  ( -0.7500000000000000000, -6.750000000000000000, 36.57813509627000315 ) ) ;
#2917 = CARTESIAN_POINT ( 'NONE',  ( -7.284568703081463426, -6.668548604332690921, -1.036396391378720194 ) ) ;
#2918 = CIRCLE ( 'NONE', #78285, 3.700000000000000178 ) ;
#2919 = CARTESIAN_POINT ( 'NONE',  ( -4.255319148302000087, 7.500000000000000000, 26.16666650771999869 ) ) ;
#2920 = ORIENTED_EDGE ( 'NONE', *, *, #81324, .F. ) ;
#2921 = CARTESIAN_POINT ( 'NONE',  ( 0.1238588069973074468, -6.632721839839074818, -0.7888615405933996350 ) ) ;
#2922 = DIRECTION ( 'NONE',  ( 2.081668171172168020E-16, -1.000000000000000000, -0.000000000000000000 ) ) ;
#2923 = CARTESIAN_POINT ( 'NONE',  ( -10.09999999999999964, 6.499999933471000801, 0.1000000000000000056 ) ) ;
#2924 = CARTESIAN_POINT ( 'NONE',  ( 7.049999999999999822, 1.604441311840999917, -1.727868482237000070 ) ) ;
#2925 = ORIENTED_EDGE ( 'NONE', *, *, #49183, .T. ) ;
#2926 = DIRECTION ( 'NONE',  ( 0.1391731009600697122, -0.000000000000000000, 0.9902680687415698069 ) ) ;
#2927 =( NAMED_UNIT ( * ) SI_UNIT ( $, .STERADIAN. ) SOLID_ANGLE_UNIT ( ) );
#2928 = FACE_OUTER_BOUND ( 'NONE', #79136, .T. ) ;
#2929 = CARTESIAN_POINT ( 'NONE',  ( -0.5792015447855975996, 7.601393655004583749, 3.029679489460840536 ) ) ;
#2930 = CARTESIAN_POINT ( 'NONE',  ( -12.01234227741898763, 6.521843773477201900, 36.59994006507199060 ) ) ;
#2931 = CARTESIAN_POINT ( 'NONE',  ( 0.3135359599170634559, 6.862409289727660955, -0.7889353625237706114 ) ) ;
#2932 = VERTEX_POINT ( 'NONE', #56589 ) ;
#2933 = ORIENTED_EDGE ( 'NONE', *, *, #73313, .T. ) ;
#2934 = EDGE_CURVE ( 'NONE', #65018, #47717, #8524, .T. ) ;
#2935 = VERTEX_POINT ( 'NONE', #81789 ) ;
#2936 = ORIENTED_EDGE ( 'NONE', *, *, #68889, .T. ) ;
#2937 = CARTESIAN_POINT ( 'NONE',  ( -16.84887917789910716, 2.600516650537775032, 41.08613248778491567 ) ) ;
#2938 = ADVANCED_FACE ( 'NONE', ( #23704 ), #11068, .T. ) ;
#2939 = CARTESIAN_POINT ( 'NONE',  ( -11.72150195838629827, -7.316341363669923936, 36.02656272720420816 ) ) ;
#2940 = DIRECTION ( 'NONE',  ( 0.000000000000000000, -0.000000000000000000, 1.000000000000000000 ) ) ;
#2941 = CARTESIAN_POINT ( 'NONE',  ( 5.481874842473001053, 1.595940910394000101, -0.5857753362770999894 ) ) ;
#2942 = CARTESIAN_POINT ( 'NONE',  ( -4.881204378136939859, 7.771202804175508128, 18.18321943923585238 ) ) ;
#2943 = DIRECTION ( 'NONE',  ( 0.000000000000000000, 1.000000000000000000, -0.000000000000000000 ) ) ;
#2944 = ORIENTED_EDGE ( 'NONE', *, *, #32304, .T. ) ;
#2945 = DIRECTION ( 'NONE',  ( 0.000000000000000000, -0.9939581723281153414, -0.1097595174103492693 ) ) ;
#2946 = ADVANCED_FACE ( 'NONE', ( #36377 ), #22902, .F. ) ;
#2947 = CARTESIAN_POINT ( 'NONE',  ( -13.74963388755617366, 6.179975920733763672, 36.76706013244553617 ) ) ;
#2948 = PERSON_AND_ORGANIZATION_ROLE ( 'creator' ) ;
#2949 = VERTEX_POINT ( 'NONE', #49399 ) ;
#2950 = CARTESIAN_POINT ( 'NONE',  ( -12.90000000000000036, 2.000000000000000000, 40.07678091438999957 ) ) ;
#2951 = CARTESIAN_POINT ( 'NONE',  ( -13.74999999935655381, -5.058947134483132935, 36.46242570079004963 ) ) ;
#2952 = CARTESIAN_POINT ( 'NONE',  ( 20.50000000000000000, 29.06559191427012223, -40.01623837550189933 ) ) ;
#2953 = EDGE_LOOP ( 'NONE', ( #80863, #57502, #77089, #2736 ) ) ;
#2954 = CARTESIAN_POINT ( 'NONE',  ( -2.016231898816083223, 7.499999999999999112, 27.90088483288711529 ) ) ;
#2955 = ORIENTED_EDGE ( 'NONE', *, *, #50983, .F. ) ;
#2956 = CARTESIAN_POINT ( 'NONE',  ( -7.079156370003938825, -7.337543982444450386, 0.4475548910108148037 ) ) ;
#2957 = DIRECTION ( 'NONE',  ( 0.000000000000000000, 0.000000000000000000, 1.000000000000000000 ) ) ;
#2958 = EDGE_CURVE ( 'NONE', #58036, #47529, #26687, .T. ) ;
#2959 = FACE_OUTER_BOUND ( 'NONE', #4142, .T. ) ;
#2960 = CARTESIAN_POINT ( 'NONE',  ( -12.37606854021842651, -6.196232098831522705, -1.071424014483452813 ) ) ;
#2961 = CARTESIAN_POINT ( 'NONE',  ( -8.904425331527923149, 6.972012070894570535, 0.1101166554064706010 ) ) ;
#2962 = CC_DESIGN_PERSON_AND_ORGANIZATION_ASSIGNMENT ( #56461, #49272, ( #32322 ) ) ;
#2963 = DIRECTION ( 'NONE',  ( -1.000000000000000000, 0.000000000000000000, 0.000000000000000000 ) ) ;
#2964 = EDGE_CURVE ( 'NONE', #77668, #66179, #16551, .T. ) ;
#2965 = FACE_OUTER_BOUND ( 'NONE', #80030, .T. ) ;
#2966 = CARTESIAN_POINT ( 'NONE',  ( -12.16548516443802441, -6.540966414502344506, -1.106363712586942327 ) ) ;
#2967 = CARTESIAN_POINT ( 'NONE',  ( 0.1000000000000000056, -7.500000000000000000, 35.50999999999999801 ) ) ;
#2968 = ORIENTED_EDGE ( 'NONE', *, *, #17699, .F. ) ;
#2969 = EDGE_LOOP ( 'NONE', ( #278, #29272 ) ) ;
#2970 = CIRCLE ( 'NONE', #44744, 9.999999999999998224 ) ;
#2971 = CARTESIAN_POINT ( 'NONE',  ( -16.34829406881495828, 6.637682630154659869, -4.627348486407826478 ) ) ;
#2972 = CARTESIAN_POINT ( 'NONE',  ( -0.06049275921123194871, 8.286373415855704749, 36.32411674113792088 ) ) ;
#2973 = EDGE_CURVE ( 'NONE', #76961, #25908, #64386, .T. ) ;
#2974 = CARTESIAN_POINT ( 'NONE',  ( 1.256331002110600670, 0.2044413118500242321, -1.496534923701277275 ) ) ;
#2975 = ORIENTED_EDGE ( 'NONE', *, *, #43784, .T. ) ;
#2976 = ORIENTED_EDGE ( 'NONE', *, *, #7193, .T. ) ;
#2977 = CARTESIAN_POINT ( 'NONE',  ( 7.750000000000000888, 1.175151989939679842, -4.720710678138630101 ) ) ;
#2978 = CARTESIAN_POINT ( 'NONE',  ( 7.324999999999999289, 26.45444132501717505, -4.449999992366241663 ) ) ;
#2979 = CARTESIAN_POINT ( 'NONE',  ( -0.9507296395115729659, 6.672862579534512228, 37.60655467427922360 ) ) ;
#2980 = CARTESIAN_POINT ( 'NONE',  ( 1.643584418026999616, 29.19208772226999926, -6.937050752286999966 ) ) ;
#2981 = ORIENTED_EDGE ( 'NONE', *, *, #69838, .T. ) ;
#2982 = CARTESIAN_POINT ( 'NONE',  ( -13.00709603341685927, 6.008859697907038999, 37.23999439585188043 ) ) ;
#2983 = EDGE_CURVE ( 'NONE', #3093, #18265, #62455, .T. ) ;
#2984 = CARTESIAN_POINT ( 'NONE',  ( -13.84954172347757861, 4.507014963718992462, 37.60000963147918895 ) ) ;
#2985 = EDGE_CURVE ( 'NONE', #58751, #29962, #5566, .T. ) ;
#2986 = CARTESIAN_POINT ( 'NONE',  ( -11.97813472487622199, 6.264484145536838078, -1.099885740680638380 ) ) ;
#2987 = DIRECTION ( 'NONE',  ( 1.000000000000000000, 0.000000000000000000, 0.000000000000000000 ) ) ;
#2988 = DIRECTION ( 'NONE',  ( -0.000000000000000000, -0.2806910490145222981, 0.9597981740986627486 ) ) ;
#2989 = ORIENTED_EDGE ( 'NONE', *, *, #52707, .T. ) ;
#2990 = DIRECTION ( 'NONE',  ( 0.000000000000000000, 0.000000000000000000, 1.000000000000000000 ) ) ;
#2991 = CARTESIAN_POINT ( 'NONE',  ( -13.50000000000000000, -2.000000000000000000, 36.42617311954000314 ) ) ;
#2992 = CARTESIAN_POINT ( 'NONE',  ( -14.09989644720314139, -6.750011162046366309, 35.78919133261492647 ) ) ;
#2993 = CARTESIAN_POINT ( 'NONE',  ( -13.53325711610221305, -6.176304957407737994, 36.95180789586962078 ) ) ;
#2994 = CARTESIAN_POINT ( 'NONE',  ( 1.967065340986306587, 30.12218396217094707, -7.130153619198423165 ) ) ;
#2995 = CARTESIAN_POINT ( 'NONE',  ( -6.894972288664448001, -7.521615820110176820, 0.5783130735490115137 ) ) ;
#2996 = DIRECTION ( 'NONE',  ( -0.2001236650126960726, 0.000000000000000000, -0.9797706459686807978 ) ) ;
#2997 = CARTESIAN_POINT ( 'NONE',  ( -1.000000000000000000, 2.999999999999997335, 0.000000000000000000 ) ) ;
#2998 = LINE ( 'NONE', #35870, #41358 ) ;
#2999 = FACE_OUTER_BOUND ( 'NONE', #62223, .T. ) ;
#3000 = CARTESIAN_POINT ( 'NONE',  ( -0.1033596201699528427, -8.126834482433395124, 36.65142059867419988 ) ) ;
#3001 = CARTESIAN_POINT ( 'NONE',  ( 40.00000000000000000, 4.782827859115122315, -27.12476468376064886 ) ) ;
#3002 = CARTESIAN_POINT ( 'NONE',  ( -15.90783565870972716, 2.599999928747165345, 37.90248239044317558 ) ) ;
#3003 = EDGE_CURVE ( 'NONE', #67225, #49728, #7206, .T. ) ;
#3004 = CARTESIAN_POINT ( 'NONE',  ( -29.99999999999992184, 40.00000000000000000, 40.00000000000000000 ) ) ;
#3005 = CARTESIAN_POINT ( 'NONE',  ( -13.68360866739038784, 6.250305545500085103, -0.2552474140932142754 ) ) ;
#3006 = DIRECTION ( 'NONE',  ( -1.000000000000000000, 0.000000000000000000, 0.000000000000000000 ) ) ;
#3007 = CARTESIAN_POINT ( 'NONE',  ( -16.74762356179103762, -2.505477006645529858, 38.02773875262129621 ) ) ;
#3008 = CARTESIAN_POINT ( 'NONE',  ( 3.750224120105999592, 2.436735207952999804, -0.6054067111130001511 ) ) ;
#3009 = CARTESIAN_POINT ( 'NONE',  ( -18.85578063111089975, 3.366531534132288339, 39.99999999999999289 ) ) ;
#3010 = CARTESIAN_POINT ( 'NONE',  ( 28.50000000000000000, 29.34628296328463648, -40.97603654960055053 ) ) ;
#3011 = DIRECTION ( 'NONE',  ( -0.9506450175445008144, 0.000000000000000000, -0.3102805998089725459 ) ) ;
#3012 = CARTESIAN_POINT ( 'NONE',  ( -1.000274281462780523, -0.6784617518129365532, -11.96763752281463233 ) ) ;
#3013 = CARTESIAN_POINT ( 'NONE',  ( -8.087288574464466251, -7.335920501227183088, 0.3373157376977169442 ) ) ;
#3014 = CARTESIAN_POINT ( 'NONE',  ( 7.324999999960972730, 29.20444301303999879, -6.825260251274318790 ) ) ;
#3015 = CARTESIAN_POINT ( 'NONE',  ( 2.135010616156109098, 30.34412158205051213, -1.475000002643067631 ) ) ;
#3016 = DIRECTION ( 'NONE',  ( 1.000000000000000000, -1.298883869410765641E-14, 1.961485760492745201E-31 ) ) ;
#3017 = EDGE_LOOP ( 'NONE', ( #73161, #3465, #29798 ) ) ;
#3018 = EDGE_LOOP ( 'NONE', ( #39008, #82503, #29759, #63379, #47701, #5764, #13480, #50371 ) ) ;
#3019 = DIRECTION ( 'NONE',  ( 0.000000000000000000, 0.000000000000000000, 1.000000000000000000 ) ) ;
#3020 = CARTESIAN_POINT ( 'NONE',  ( -12.13743072172532500, -6.540471618504620110, 36.49983704879364410 ) ) ;
#3021 = ORIENTED_EDGE ( 'NONE', *, *, #9715, .T. ) ;
#3022 = ORIENTED_EDGE ( 'NONE', *, *, #27950, .F. ) ;
#3023 = LINE ( 'NONE', #30026, #49490 ) ;
#3024 = CARTESIAN_POINT ( 'NONE',  ( -0.9733083324207010278, 6.977689032376062528, 36.49968053063483353 ) ) ;
#3025 = CIRCLE ( 'NONE', #74366, 5.750000000000000888 ) ;
#3026 = DIRECTION ( 'NONE',  ( 0.000000000000000000, 0.000000000000000000, -1.000000000000000000 ) ) ;
#3027 = CARTESIAN_POINT ( 'NONE',  ( -11.89582448812434379, 7.600285672147716554, 0.6358111735687992372 ) ) ;
#3028 = CARTESIAN_POINT ( 'NONE',  ( -11.78237630027322602, 6.049999999999999822, 1.695324376158280133 ) ) ;
#3029 = CARTESIAN_POINT ( 'NONE',  ( -1.659640856486705784, 3.000000000000000000, 27.38744524633866462 ) ) ;
#3030 = B_SPLINE_CURVE_WITH_KNOTS ( 'NONE', 3,
 ( #38346, #82137, #55660, #69500, #64021, #81294, #11789, #75820, #76221, #23621, #49311, #37517, #63207, #17287, #5483, #31202, #59399, #19779, #51813, #32849, #58972, #65265, #53054, #45498, #71176, #20625, #7527, #78322 ),
 .UNSPECIFIED., .F., .F.,
 ( 4, 2, 2, 2, 2, 2, 2, 2, 2, 2, 2, 2, 2, 4 ),
 ( 0.000000000000000000, 0.0001201703884935573615, 0.0002403407769871147230, 0.0004806815539742215855, 0.0009613631079484354731, 0.001922726215896862273, 0.002884089323845289397, 0.003845452431793717173, 0.005768178647690561447, 0.006729541755638984886, 0.007210223309613196171, 0.007450564086600301381, 0.007570734475093855720, 0.007690904863587410059 ),
 .UNSPECIFIED. ) ;
#3031 = EDGE_CURVE ( 'NONE', #55651, #2799, #56002, .T. ) ;
#3032 = CARTESIAN_POINT ( 'NONE',  ( -20.51000000000000156, 0.000000000000000000, 37.60000000000015774 ) ) ;
#3033 = ORIENTED_EDGE ( 'NONE', *, *, #73787, .F. ) ;
#3034 = DIRECTION ( 'NONE',  ( 0.7341772151899126353, 0.000000000000000000, 0.6789578902229392865 ) ) ;
#3035 = EDGE_CURVE ( 'NONE', #28603, #76458, #68838, .T. ) ;
#3036 = EDGE_CURVE ( 'NONE', #6173, #6994, #81860, .T. ) ;
#3037 = CARTESIAN_POINT ( 'NONE',  ( -12.91948564010096234, -7.019498285593271270, 36.01002374590178334 ) ) ;
#3038 = DIRECTION ( 'NONE',  ( 0.000000000000000000, -1.000000000000000000, 0.000000000000000000 ) ) ;
#3039 = CARTESIAN_POINT ( 'NONE',  ( -1.949999999999999956, 3.000000000000000444, 28.35000000000000497 ) ) ;
#3040 = CARTESIAN_POINT ( 'NONE',  ( -4.219249323192607370, 7.793452375307891700, 9.412862670576110702 ) ) ;
#3041 = DIRECTION ( 'NONE',  ( 0.000000000000000000, 0.000000000000000000, -1.000000000000000000 ) ) ;
#3042 = CARTESIAN_POINT ( 'NONE',  ( 1.099999999999999645, 7.992963072109628087, 35.68964088158571712 ) ) ;
#3043 = CARTESIAN_POINT ( 'NONE',  ( -17.71434625034433807, -6.554386543123331244, -4.361229586939279201 ) ) ;
#3044 = EDGE_CURVE ( 'NONE', #72249, #68781, #60356, .T. ) ;
#3045 = DIRECTION ( 'NONE',  ( -2.344787719016105829E-05, 0.000000000000000000, 0.9999999997250985651 ) ) ;
#3046 = CARTESIAN_POINT ( 'NONE',  ( -9.523408656477000633, 7.483428667779000065, 1.761049427082000074 ) ) ;
#3047 = CARTESIAN_POINT ( 'NONE',  ( -17.59790434783396051, 2.399999999999999911, 39.58186388198291183 ) ) ;
#3049 =( BOUNDED_SURFACE ( )  B_SPLINE_SURFACE ( 3, 3, ( 
 ( #21507, #27814, #34139, #21919, #41292, #66556, #60235, #53103, #72041, #20268, #34975, #46369, #1278, #15565 ),
 ( #45975, #60664, #14321, #8833, #27014, #59022, #40480, #59833, #72457, #72880, #40047, #65729, #66158, #79173 ),
 ( #78372, #13920, #52703, #33742, #20671, #8012, #2086, #27416, #8421, #53509, #1685, #47206, #78761, #79602 ),
 ( #21076, #15166, #40881, #34543, #66962, #28240, #73281, #77950, #39640, #53941, #7572, #71643, #9251, #26570 ) ),
 .UNSPECIFIED., .F., .F., .F. ) 
 B_SPLINE_SURFACE_WITH_KNOTS ( ( 4, 4 ),
 ( 4, 1, 1, 1, 1, 1, 1, 1, 1, 1, 1, 4 ),
 ( 0.000000000000000000, 1.000000000000000000 ),
 ( 0.07898062635935000630, 0.1354027585771999942, 0.2568073155235999772, 0.3664140665169000055, 0.4655228690175999828, 0.5556086672629999557, 0.6375083728045000120, 0.7119011438504000422, 0.7790467328436999628, 0.8399681193833999915, 0.8936102107108999659, 0.9141761116137999688 ),
 .UNSPECIFIED. ) 
 GEOMETRIC_REPRESENTATION_ITEM ( )  RATIONAL_B_SPLINE_SURFACE ( (
 ( 1.218739608798000029, 1.218739608798000029, 1.218739608798000029, 1.218739608798000029, 1.218739608798000029, 1.218739608798000029, 1.218739608798000029, 1.218739608798000029, 1.218739608798000029, 1.218739608798000029, 1.218739608798000029, 1.218739608798000029, 1.218739608798000029, 1.218739608798000029),
 ( 0.9270867970674999681, 0.9270867970674999681, 0.9270867970674999681, 0.9270867970674999681, 0.9270867970674999681, 0.9270867970674999681, 0.9270867970674999681, 0.9270867970674999681, 0.9270867970674999681, 0.9270867970674999681, 0.9270867970674999681, 0.9270867970674999681, 0.9270867970674999681, 0.9270867970674999681),
 ( 0.9270867970674999681, 0.9270867970674999681, 0.9270867970674999681, 0.9270867970674999681, 0.9270867970674999681, 0.9270867970674999681, 0.9270867970674999681, 0.9270867970674999681, 0.9270867970674999681, 0.9270867970674999681, 0.9270867970674999681, 0.9270867970674999681, 0.9270867970674999681, 0.9270867970674999681),
 ( 1.218739608798000029, 1.218739608798000029, 1.218739608798000029, 1.218739608798000029, 1.218739608798000029, 1.218739608798000029, 1.218739608798000029, 1.218739608798000029, 1.218739608798000029, 1.218739608798000029, 1.218739608798000029, 1.218739608798000029, 1.218739608798000029, 1.218739608798000029) ) ) 
 REPRESENTATION_ITEM ( '' )  SURFACE ( )  );
#3048 = FACE_OUTER_BOUND ( 'NONE', #51817, .T. ) ;
#3050 = ORIENTED_EDGE ( 'NONE', *, *, #35211, .T. ) ;
#3051 = ORIENTED_EDGE ( 'NONE', *, *, #6689, .F. ) ;
#3052 = CARTESIAN_POINT ( 'NONE',  ( 0.000000000000000000, -2.600000000000000089, 37.50000000000000000 ) ) ;
#3053 = ADVANCED_FACE ( 'NONE', ( #44349, #26194 ), #13557, .F. ) ;
#3054 = EDGE_CURVE ( 'NONE', #7863, #47441, #83033, .T. ) ;
#3055 = CARTESIAN_POINT ( 'NONE',  ( 0.000000000000000000, -4.500000000000000000, 0.000000000000000000 ) ) ;
#3056 = DIRECTION ( 'NONE',  ( 0.000000000000000000, 0.000000000000000000, -1.000000000000000000 ) ) ;
#3057 = DATE_AND_TIME ( #80566, #44593 ) ;
#3058 = ORIENTED_EDGE ( 'NONE', *, *, #27592, .F. ) ;
#3059 = CARTESIAN_POINT ( 'NONE',  ( -16.00000000000000000, 0.000000000000000000, -0.09999999999999939493 ) ) ;
#3060 = ORIENTED_EDGE ( 'NONE', *, *, #5334, .T. ) ;
#3062 = ORIENTED_EDGE ( 'NONE', *, *, #7760, .T. ) ;
#3061 = ADVANCED_BREP_SHAPE_REPRESENTATION ( '', ( #28575, #61781 ), #49762 ) ;
#3063 = VERTEX_POINT ( 'NONE', #76743 ) ;
#3064 = CARTESIAN_POINT ( 'NONE',  ( -9.650068808870132742, 2.381368119116292981, -1.087752422721668610 ) ) ;
#3065 = ADVANCED_FACE ( 'NONE', ( #64957 ), #70016, .T. ) ;
#3066 = CARTESIAN_POINT ( 'NONE',  ( -7.000000000000000000, -9.000000000000001776, 0.5000000000000000000 ) ) ;
#3067 = CARTESIAN_POINT ( 'NONE',  ( -1.449999999999999956, 6.049999999999999822, 26.60000000000000142 ) ) ;
#3068 = CARTESIAN_POINT ( 'NONE',  ( 4.450000000000000178, 1.704441311841000006, -5.450000000000000178 ) ) ;
#3069 = DIRECTION ( 'NONE',  ( 0.000000000000000000, 0.000000000000000000, 1.000000000000000000 ) ) ;
#3070 = VERTEX_POINT ( 'NONE', #26603 ) ;
#3071 = ORIENTED_EDGE ( 'NONE', *, *, #28891, .F. ) ;
#3072 = CARTESIAN_POINT ( 'NONE',  ( -30.00000000000000355, 28.99999999999999645, -30.00000000000000355 ) ) ;
#3073 = LINE ( 'NONE', #54096, #50770 ) ;
#3074 = CARTESIAN_POINT ( 'NONE',  ( 24.50000000000000000, 34.83637945037698813, -68.61332819640973923 ) ) ;
#3075 = CARTESIAN_POINT ( 'NONE',  ( -0.8850519405455961053, -8.536890218730034618, 0.4872986195032570356 ) ) ;
#3076 = CARTESIAN_POINT ( 'NONE',  ( -19.64999999999999858, 3.049999999999999822, 27.85000000000000497 ) ) ;
#3077 = CARTESIAN_POINT ( 'NONE',  ( -12.67015436943569284, -5.980328268846273332, 0.6125124448941854371 ) ) ;
#3078 = AXIS2_PLACEMENT_3D ( 'NONE', #65897, #45283, #33893 ) ;
#3079 = EDGE_CURVE ( 'NONE', #71210, #4583, #38429, .T. ) ;
#3080 = CARTESIAN_POINT ( 'NONE',  ( 0.7918945422670522483, 0.3053824397813780789, -19.81812066892038970 ) ) ;
#3081 = CARTESIAN_POINT ( 'NONE',  ( -0.4478085835620664867, -6.808627824401259687, 0.04669769157045149804 ) ) ;
#3082 = AXIS2_PLACEMENT_3D ( 'NONE', #7547, #39611, #27785 ) ;
#3083 = CARTESIAN_POINT ( 'NONE',  ( -9.544081034910352201, -8.406599991873003219, 0.4365795490163850712 ) ) ;
#3084 = DIRECTION ( 'NONE',  ( 0.000000000000000000, -1.000000000000000000, 0.000000000000000000 ) ) ;
#3085 = CARTESIAN_POINT ( 'NONE',  ( -12.79507973955057665, -6.363301162317056558, 37.46148160019944839 ) ) ;
#3086 = CARTESIAN_POINT ( 'NONE',  ( -6.978723287581999557, 7.500000000000000000, 0.000000000000000000 ) ) ;
#3087 = DIRECTION ( 'NONE',  ( -1.000000000000000000, 0.000000000000000000, 0.000000000000000000 ) ) ;
#3088 = CARTESIAN_POINT ( 'NONE',  ( -12.22294098786762184, 7.018632997915902116, -1.046624437976596544 ) ) ;
#3089 = PLANE ( 'NONE',  #33235 ) ;
#3090 = CARTESIAN_POINT ( 'NONE',  ( -13.99596285436999921, 5.087435675502000265, 0.6844682938110000503 ) ) ;
#3091 = CARTESIAN_POINT ( 'NONE',  ( 5.802941176287890634, 26.10444131184000227, -1.913235294020207533 ) ) ;
#3092 = CARTESIAN_POINT ( 'NONE',  ( -11.99967692964468746, 5.606285323826226019, 37.59766936928856040 ) ) ;
#3093 = VERTEX_POINT ( 'NONE', #25371 ) ;
#3094 = VERTEX_POINT ( 'NONE', #46007 ) ;
#3095 = CARTESIAN_POINT ( 'NONE',  ( -17.59999858288500363, 2.600000000000000089, 39.50000000000000711 ) ) ;
#3096 = CARTESIAN_POINT ( 'NONE',  ( -13.31066022257482118, 5.500000086473036731, 36.09427154417678452 ) ) ;
#3097 = EDGE_CURVE ( 'NONE', #58708, #43901, #63697, .T. ) ;
#3098 = CARTESIAN_POINT ( 'NONE',  ( -13.62081229675266059, 6.268365011719997604, -0.3368188770761676998 ) ) ;
#3099 = EDGE_CURVE ( 'NONE', #40611, #35743, #51493, .T. ) ;
#3100 = EDGE_CURVE ( 'NONE', #49410, #79478, #38867, .T. ) ;
#3101 = CARTESIAN_POINT ( 'NONE',  ( -12.42492705097178174, -4.267515199894281075, 37.60539117908188445 ) ) ;
#3102 = CARTESIAN_POINT ( 'NONE',  ( -12.01000940561000085, -6.250000000000000000, 36.50000000000000000 ) ) ;
#3103 = CARTESIAN_POINT ( 'NONE',  ( -13.96551813003589437, 5.686617121587065782, 37.26889472913283896 ) ) ;
#3104 = DIRECTION ( 'NONE',  ( 0.000000000000000000, 0.000000000000000000, 1.000000000000000000 ) ) ;
#3105 = CARTESIAN_POINT ( 'NONE',  ( -0.1844485426848935239, -1.420555250083202159, -8.174090690944346704 ) ) ;
#3106 = CARTESIAN_POINT ( 'NONE',  ( 0.1238060069279987713, -6.631463420266141107, 37.29325510288884971 ) ) ;
#3107 = EDGE_CURVE ( 'NONE', #61925, #78643, #12701, .T. ) ;
#3108 = CARTESIAN_POINT ( 'NONE',  ( 5.452240033695000321, 1.704050320464999935, -8.209365697437000620 ) ) ;
#3109 = ADVANCED_FACE ( 'NONE', ( #15601 ), #61390, .F. ) ;
#3110 = ORIENTED_EDGE ( 'NONE', *, *, #82838, .F. ) ;
#3111 = DIRECTION ( 'NONE',  ( 0.000000000000000000, 0.000000000000000000, -1.000000000000000000 ) ) ;
#3112 = EDGE_LOOP ( 'NONE', ( #45778, #26205, #75203, #51189 ) ) ;
#3113 = CARTESIAN_POINT ( 'NONE',  ( -20.02507235363100691, 3.050000000000000711, 27.39395038391846171 ) ) ;
#3114 = CARTESIAN_POINT ( 'NONE',  ( -13.84500252734110326, 6.074720568890534800, -0.4118178656369197443 ) ) ;
#3115 = VERTEX_POINT ( 'NONE', #27052 ) ;
#3116 = DIRECTION ( 'NONE',  ( -0.000000000000000000, -1.000000000000000000, 0.000000000000000000 ) ) ;
#3117 = CARTESIAN_POINT ( 'NONE',  ( -12.32295811814706887, -6.578936674379434635, 36.55431664895029797 ) ) ;
#3118 = LINE ( 'NONE', #21718, #32569 ) ;
#3119 = CARTESIAN_POINT ( 'NONE',  ( -10.04446253334541694, -8.244900276554638197, -0.1656815127589090497 ) ) ;
#3120 = DIRECTION ( 'NONE',  ( 0.000000000000000000, -0.1736481776669309973, 0.9848077530122079093 ) ) ;
#3121 = ORIENTED_EDGE ( 'NONE', *, *, #40600, .F. ) ;
#3122 = CARTESIAN_POINT ( 'NONE',  ( -13.75000000000000000, -4.500004729975000117, 1.491500788406509481E-11 ) ) ;
#3123 = LINE ( 'NONE', #10284, #61810 ) ;
#3124 = DIRECTION ( 'NONE',  ( 0.000000000000000000, 0.000000000000000000, -1.000000000000000000 ) ) ;
#3125 = CARTESIAN_POINT ( 'NONE',  ( 29.99999999999992895, 30.00000000000000000, -39.99999999999999289 ) ) ;
#3126 = DIRECTION ( 'NONE',  ( -0.000000000000000000, -0.000000000000000000, 1.000000000000000000 ) ) ;
#3127 = ORIENTED_EDGE ( 'NONE', *, *, #35667, .T. ) ;
#3128 = LINE ( 'NONE', #41085, #57762 ) ;
#3129 = ORIENTED_EDGE ( 'NONE', *, *, #16732, .T. ) ;
#3130 = ADVANCED_FACE ( 'NONE', ( #78399 ), #75142, .F. ) ;
#3131 = CARTESIAN_POINT ( 'NONE',  ( -0.02971204557365630244, -6.907104676506043539, 35.98415714501511076 ) ) ;
#3132 = PERSON_AND_ORGANIZATION_ROLE ( 'classification_officer' ) ;
#3133 = CARTESIAN_POINT ( 'NONE',  ( 1.050004441288754364, 2.805383775647093625, -3.684866657503009790 ) ) ;
#3134 = AXIS2_PLACEMENT_3D ( 'NONE', #2043, #26528, #45932 ) ;
#3135 = VECTOR ( 'NONE', #25416, 1000.000000000000000 ) ;
#3136 = ORIENTED_EDGE ( 'NONE', *, *, #8912, .F. ) ;
#3137 = CARTESIAN_POINT ( 'NONE',  ( -22.70523863503756345, 0.9657207156490941191, -5.108034438116878739 ) ) ;
#3138 = AXIS2_PLACEMENT_3D ( 'NONE', #59853, #79201, #26591 ) ;
#3139 = VERTEX_POINT ( 'NONE', #72911 ) ;
#3140 = ORIENTED_EDGE ( 'NONE', *, *, #32269, .F. ) ;
#3141 = ORIENTED_EDGE ( 'NONE', *, *, #41239, .T. ) ;
#3142 = CARTESIAN_POINT ( 'NONE',  ( -17.41506855250980834, 2.499999999999999556, 38.74941792363787130 ) ) ;
#3143 = B_SPLINE_CURVE_WITH_KNOTS ( 'NONE', 3,
 ( #10064, #61460, #48848, #10481, #36214, #61896, #29903, #81633, #4165, #36636, #75356, #42956, #62301, #17654, #43368, #11310, #62708, #4974, #336, #70680 ),
 .UNSPECIFIED., .F., .F.,
 ( 4, 2, 2, 2, 2, 2, 2, 2, 2, 4 ),
 ( 0.000000000000000000, 0.003019240614242062887, 0.006038481228484125773, 0.009057721842726186925, 0.01056734214984721663, 0.01132215230340773149, 0.01169955738018798978, 0.01188825991857811806, 0.01198261118777318134, 0.01207696245696824287 ),
 .UNSPECIFIED. ) ;
#3144 = CARTESIAN_POINT ( 'NONE',  ( 1.808753563923025443, 26.24788971601167731, -6.948175708841602294 ) ) ;
#3145 = ADVANCED_FACE ( 'NONE', ( #65767 ), #15139, .F. ) ;
#3146 = CARTESIAN_POINT ( 'NONE',  ( -10.57974204443824462, 2.999999999999999556, 2.094596099257418853 ) ) ;
#3147 = DIRECTION ( 'NONE',  ( -0.2137865318118515601, -0.1696335015173314476, 0.9620393931533312015 ) ) ;
#3148 = CYLINDRICAL_SURFACE ( 'NONE', #27472, 1.200000000000000178 ) ;
#3149 = ORIENTED_EDGE ( 'NONE', *, *, #19222, .F. ) ;
#3150 = CARTESIAN_POINT ( 'NONE',  ( -14.01253642340981109, -5.695335446804506319, -0.7762249400151466361 ) ) ;
#3151 = ORIENTED_EDGE ( 'NONE', *, *, #34614, .T. ) ;
#3152 = CARTESIAN_POINT ( 'NONE',  ( -8.907276596351906051, 6.499999933470999025, -0.03022279828476855112 ) ) ;
#3153 = EDGE_LOOP ( 'NONE', ( #76050, #74242, #18307, #24473 ) ) ;
#3154 = ORIENTED_EDGE ( 'NONE', *, *, #15475, .F. ) ;
#3155 = ORIENTED_EDGE ( 'NONE', *, *, #17149, .T. ) ;
#3156 = CARTESIAN_POINT ( 'NONE',  ( -11.16126217894428585, -7.832164418730420685, 36.75024572330150363 ) ) ;
#3157 = CARTESIAN_POINT ( 'NONE',  ( -0.8236233205223473242, -7.276763291346258988, 0.2210475425303078112 ) ) ;
#3158 = FACE_OUTER_BOUND ( 'NONE', #50836, .T. ) ;
#3159 = EDGE_CURVE ( 'NONE', #12510, #33085, #67082, .T. ) ;
#3160 = DIRECTION ( 'NONE',  ( -0.000000000000000000, -1.000000000000000000, 0.000000000000000000 ) ) ;
#3161 = CARTESIAN_POINT ( 'NONE',  ( -8.982421832652743632, 6.499999933470999025, -0.3351775156964379443 ) ) ;
#3162 = CARTESIAN_POINT ( 'NONE',  ( -0.08302972439808446736, -7.161633092112031535E-08, -0.8892235213607067035 ) ) ;
#3163 = ORIENTED_EDGE ( 'NONE', *, *, #52124, .F. ) ;
#3164 = CARTESIAN_POINT ( 'NONE',  ( -10.30554667364768662, 5.479807429838034594, 0.2738970193504809414 ) ) ;
#3165 = CARTESIAN_POINT ( 'NONE',  ( -13.04156400398200688, 7.059158881891123727, 1.012919584386629435 ) ) ;
#3166 = VERTEX_POINT ( 'NONE', #80034 ) ;
#3167 = CARTESIAN_POINT ( 'NONE',  ( 4.450000000000000178, 28.70444131184000369, -7.275000000000000355 ) ) ;
#3168 = CARTESIAN_POINT ( 'NONE',  ( -40.00000000000000000, 30.00000000000000000, -29.99999999999992895 ) ) ;
#3169 = DIRECTION ( 'NONE',  ( 0.000000000000000000, -1.000000000000000000, -1.224646799147353700E-16 ) ) ;
#3170 = CARTESIAN_POINT ( 'NONE',  ( -1.199828525239069910, -7.390670753164907403, -0.9012632425306854600 ) ) ;
#3171 = CARTESIAN_POINT ( 'NONE',  ( -14.44126247879955116, 2.459043924543180104, 40.28470969900477883 ) ) ;
#3172 = EDGE_LOOP ( 'NONE', ( #64752, #20404, #37528, #67067, #67331, #40616 ) ) ;
#3173 = FACE_OUTER_BOUND ( 'NONE', #51300, .T. ) ;
#3174 = CARTESIAN_POINT ( 'NONE',  ( 4.855942008036483237, 31.81288645757576106, -5.430079436376742841 ) ) ;
#3175 = CARTESIAN_POINT ( 'NONE',  ( -11.50000000000000000, 33.84242127804885314, -68.72308771382007819 ) ) ;
#3176 = CARTESIAN_POINT ( 'NONE',  ( 0.9792433187488370772, 0.1013151097817696217, -14.99021829867785982 ) ) ;
#3177 = CARTESIAN_POINT ( 'NONE',  ( 1.099999999999989653, -8.340926888098774583, 35.95634213072679586 ) ) ;
#3178 = CARTESIAN_POINT ( 'NONE',  ( -2.500000000000000444, 14.00187712778231486, -9.927009794886359373 ) ) ;
#3179 = CARTESIAN_POINT ( 'NONE',  ( 7.717088607595189664, 4.163459705981738423, -1.428637388507784545 ) ) ;
#3180 = CARTESIAN_POINT ( 'NONE',  ( -12.21843200828817899, 7.370451841872150744, 36.01698965199010161 ) ) ;
#3181 = CARTESIAN_POINT ( 'NONE',  ( -13.30984334365770749, 6.578733283030480550, -0.6878340876669263304 ) ) ;
#3182 = ORIENTED_EDGE ( 'NONE', *, *, #61658, .F. ) ;
#3183 = CARTESIAN_POINT ( 'NONE',  ( 1.050000000000000044, 1.104441311780720358, -2.490408206231293775 ) ) ;
#3184 = CARTESIAN_POINT ( 'NONE',  ( 1.999999999999994893, 55.28014764628978384, -7.101298882532384837 ) ) ;
#3185 = CARTESIAN_POINT ( 'NONE',  ( -6.049695097477329142, 7.650896213270676149, 34.50658851343616362 ) ) ;
#3186 = CARTESIAN_POINT ( 'NONE',  ( -13.49607698943038336, 4.448529338577027481, 37.59877595839239461 ) ) ;
#3187 = ORIENTED_EDGE ( 'NONE', *, *, #4179, .F. ) ;
#3188 = CARTESIAN_POINT ( 'NONE',  ( -18.50000000000000355, -2.600000000000000089, 37.50000000000000000 ) ) ;
#3189 = VERTEX_POINT ( 'NONE', #72497 ) ;
#3190 = CYLINDRICAL_SURFACE ( 'NONE', #54934, 0.8500000000000000888 ) ;
#3191 = EDGE_CURVE ( 'NONE', #22730, #57449, #48061, .T. ) ;
#3192 = CIRCLE ( 'NONE', #28791, 2.500000000000000000 ) ;
#3193 = AXIS2_PLACEMENT_3D ( 'NONE', #53230, #58734, #26709 ) ;
#3194 = AXIS2_PLACEMENT_3D ( 'NONE', #36631, #62297, #69026 ) ;
#3195 = CARTESIAN_POINT ( 'NONE',  ( -13.67713440569673722, 4.970297337536076832, -1.054683019880843897 ) ) ;
#3196 = EDGE_CURVE ( 'NONE', #1621, #50518, #33340, .T. ) ;
#3197 = CARTESIAN_POINT ( 'NONE',  ( -21.19756416472000282, 2.637603273736000009, 29.29231951323999539 ) ) ;
#3198 = ORIENTED_EDGE ( 'NONE', *, *, #68385, .T. ) ;
#3199 = CARTESIAN_POINT ( 'NONE',  ( -13.38071682334496160, -5.549544916586130583, 37.38325097416387877 ) ) ;
#3200 = CIRCLE ( 'NONE', #44983, 0.1000000000000011574 ) ;
#3201 = DIRECTION ( 'NONE',  ( 1.000000000000000000, -0.000000000000000000, -0.000000000000000000 ) ) ;
#3202 = CARTESIAN_POINT ( 'NONE',  ( -16.99999999984666488, 6.600291957937752585, -4.361300029416043778 ) ) ;
#3203 = EDGE_CURVE ( 'NONE', #48499, #50323, #16033, .T. ) ;
#3204 = LINE ( 'NONE', #48324, #9307 ) ;
#3205 = ORIENTED_EDGE ( 'NONE', *, *, #76693, .F. ) ;
#3206 = CARTESIAN_POINT ( 'NONE',  ( -12.59757037655259460, 6.014903469535159530, 36.12737510959455278 ) ) ;
#3207 = ORIENTED_EDGE ( 'NONE', *, *, #50283, .T. ) ;
#3208 = DIRECTION ( 'NONE',  ( 0.000000000000000000, 0.000000000000000000, 1.000000000000000000 ) ) ;
#3209 = EDGE_CURVE ( 'NONE', #56856, #54626, #62355, .T. ) ;
#3210 = CARTESIAN_POINT ( 'NONE',  ( 3.318571364191468476, 1.704441311841058848, -7.549979109831246760 ) ) ;
#3211 = CARTESIAN_POINT ( 'NONE',  ( -13.81810927033217773, 6.068726533884800212, -0.4082848512316542000 ) ) ;
#3212 = CARTESIAN_POINT ( 'NONE',  ( -13.50832611206851830, 2.184359155914771033, 43.40000000000000568 ) ) ;
#3213 = CARTESIAN_POINT ( 'NONE',  ( 2.134967602818000021, 26.45444131184000014, -1.824999999999999956 ) ) ;
#3214 = VERTEX_POINT ( 'NONE', #10972 ) ;
#3215 = CARTESIAN_POINT ( 'NONE',  ( 30.00000000000000000, 30.00000000000000000, 29.99999999999999645 ) ) ;
#3216 = CARTESIAN_POINT ( 'NONE',  ( -14.02134095163516925, -6.521340951635174576, 0.4300773411161704085 ) ) ;
#3217 = CYLINDRICAL_SURFACE ( 'NONE', #75578, 1.000000000000000888 ) ;
#3218 = CARTESIAN_POINT ( 'NONE',  ( 1.509122003034934822, 29.20444146795471951, -1.963990796593424459 ) ) ;
#3219 = CARTESIAN_POINT ( 'NONE',  ( -9.940970455561275898, -7.494106449226370259, -0.8594596480754348455 ) ) ;
#3220 = CARTESIAN_POINT ( 'NONE',  ( -7.000000166121448153, 7.300211914638918387, 0.4722371585760120061 ) ) ;
#3221 =( LENGTH_UNIT ( ) NAMED_UNIT ( * ) SI_UNIT ( .MILLI., .METRE. ) );
#3222 = DIRECTION ( 'NONE',  ( 0.000000000000000000, 0.000000000000000000, -1.000000000000000000 ) ) ;
#3223 = CARTESIAN_POINT ( 'NONE',  ( -22.06306086033074720, 3.048919118181903531, -4.882117577777962403 ) ) ;
#3224 = DIRECTION ( 'NONE',  ( 0.000000000000000000, 1.000000000000000000, 0.000000000000000000 ) ) ;
#3225 = CARTESIAN_POINT ( 'NONE',  ( 7.138489214613485068, 26.20444124602320457, -5.683346470604649703 ) ) ;
#3226 = ORIENTED_EDGE ( 'NONE', *, *, #21040, .T. ) ;
#3227 = CARTESIAN_POINT ( 'NONE',  ( 7.424478470033576194, 4.204441312521521645, -4.506577372304940710 ) ) ;
#3228 = ORIENTED_EDGE ( 'NONE', *, *, #6246, .F. ) ;
#3229 = CARTESIAN_POINT ( 'NONE',  ( -0.7576602808622165952, -7.600569506601972058, 35.57269806024637404 ) ) ;
#3230 = PERSON_AND_ORGANIZATION ( #19224, #71147 ) ;
#3231 = CARTESIAN_POINT ( 'NONE',  ( -5.999091223595106825, 7.799968330605947742, 4.736931192229710597 ) ) ;
#3232 = DIRECTION ( 'NONE',  ( -1.000000000000000000, 0.000000000000000000, 0.000000000000000000 ) ) ;
#3233 = VERTEX_POINT ( 'NONE', #16852 ) ;
#3234 = CARTESIAN_POINT ( 'NONE',  ( -0.7978485983709469043, -7.309956949242772062, 0.3973530147050255423 ) ) ;
#3235 = ORIENTED_EDGE ( 'NONE', *, *, #33366, .T. ) ;
#3236 = CARTESIAN_POINT ( 'NONE',  ( -12.15199900929226118, -5.589245457957857433, -1.147809055736046080 ) ) ;
#3237 = ORIENTED_EDGE ( 'NONE', *, *, #64592, .F. ) ;
#3238 = EDGE_CURVE ( 'NONE', #79658, #46316, #74977, .T. ) ;
#3239 = FACE_OUTER_BOUND ( 'NONE', #68892, .T. ) ;
#3240 = CARTESIAN_POINT ( 'NONE',  ( 0.000000000000000000, 0.000000000000000000, -8.003749120306396847 ) ) ;
#3241 = EDGE_CURVE ( 'NONE', #60097, #51147, #29953, .T. ) ;
#3242 = LINE ( 'NONE', #61395, #76608 ) ;
#3243 = CARTESIAN_POINT ( 'NONE',  ( 1.149999999999999911, 1.704441311841000006, -4.450000000000000178 ) ) ;
#3244 = CARTESIAN_POINT ( 'NONE',  ( -0.7654908640508849560, 7.565584774279701996, 0.7172123765399404105 ) ) ;
#3245 = CARTESIAN_POINT ( 'NONE',  ( -1.148269547154940229, 7.592705676992663300, 27.20131897965707779 ) ) ;
#3246 = DIRECTION ( 'NONE',  ( -0.000000000000000000, -1.000000000000000000, -0.000000000000000000 ) ) ;
#3247 = ORIENTED_EDGE ( 'NONE', *, *, #35617, .F. ) ;
#3248 = CARTESIAN_POINT ( 'NONE',  ( -12.80737139195042040, -4.749753496043907397, -1.101190818696287543 ) ) ;
#3249 = EDGE_CURVE ( 'NONE', #25051, #9101, #67435, .T. ) ;
#3250 = AXIS2_PLACEMENT_3D ( 'NONE', #64375, #24803, #37451 ) ;
#3251 = AXIS2_PLACEMENT_3D ( 'NONE', #61571, #3850, #29600 ) ;
#3252 = CARTESIAN_POINT ( 'NONE',  ( -16.98717086628284889, -3.203106673079182176, 39.42809170813742980 ) ) ;
#3253 = COORDINATED_UNIVERSAL_TIME_OFFSET ( 8, 0, .BEHIND. ) ;
#3254 = ORIENTED_EDGE ( 'NONE', *, *, #43784, .F. ) ;
#3255 = CARTESIAN_POINT ( 'NONE',  ( -14.06562216620744366, -7.191449961828705106, 35.65207983745021636 ) ) ;
#3256 = CARTESIAN_POINT ( 'NONE',  ( -16.71147343125638329, 2.499999999999999556, 40.93504645673680642 ) ) ;
#3257 = AXIS2_PLACEMENT_3D ( 'NONE', #67743, #29012, #81600 ) ;
#3258 = CARTESIAN_POINT ( 'NONE',  ( -2.528445380721963343, -6.000000000000001776, 28.05439733175265360 ) ) ;
#3259 = CARTESIAN_POINT ( 'NONE',  ( -39.00000000000000000, 30.00000000000000000, -29.99999999999992539 ) ) ;
#3260 = CARTESIAN_POINT ( 'NONE',  ( 1.824735242484674780, 30.48266939545427334, -7.159093287096288449 ) ) ;
#3261 = ORIENTED_EDGE ( 'NONE', *, *, #28683, .T. ) ;
#3262 = CARTESIAN_POINT ( 'NONE',  ( -12.72278951906418065, -6.348260256781276922, -0.9754963762826784901 ) ) ;
#3263 = CARTESIAN_POINT ( 'NONE',  ( -8.906870356030376357, 7.347500069644397946, 0.4336840020289307596 ) ) ;
#3264 = ORIENTED_EDGE ( 'NONE', *, *, #49266, .T. ) ;
#3265 = CARTESIAN_POINT ( 'NONE',  ( -13.74999999906000170, -4.510004229068044879, 36.60000000000000142 ) ) ;
#3266 = CARTESIAN_POINT ( 'NONE',  ( -13.38772763739135385, -6.843200941646135682, -0.5893633360867149840 ) ) ;
#3267 = CARTESIAN_POINT ( 'NONE',  ( -13.90000000000000036, -0.2672192682093373906, 25.98700000000000188 ) ) ;
#3268 = CARTESIAN_POINT ( 'NONE',  ( 7.150000000000002132, 1.817800942676464082, -5.834066161217978497 ) ) ;
#3269 = ORIENTED_EDGE ( 'NONE', *, *, #69602, .F. ) ;
#3270 = DIRECTION ( 'NONE',  ( 0.000000000000000000, 0.000000000000000000, -1.000000000000000000 ) ) ;
#3271 = CARTESIAN_POINT ( 'NONE',  ( -17.78585790877304973, 6.535442182103332165, -4.500882450399409151 ) ) ;
#3272 = CARTESIAN_POINT ( 'NONE',  ( 2.969725005872922541, 31.56686891962300123, -5.099611676928120119 ) ) ;
#3273 = CARTESIAN_POINT ( 'NONE',  ( 1.574999999999999956, 26.45444131184000014, -6.765032397239000517 ) ) ;
#3274 = CARTESIAN_POINT ( 'NONE',  ( -0.7831651198640833256, 8.324699720435358330, -0.07630395136474900364 ) ) ;
#3275 = CARTESIAN_POINT ( 'NONE',  ( 6.897183884814552357, 2.704441422643387494, -2.344419900759560527 ) ) ;
#3276 = CARTESIAN_POINT ( 'NONE',  ( -8.500000000000000000, 33.95218079545922762, -69.71704588614821319 ) ) ;
#3277 = CARTESIAN_POINT ( 'NONE',  ( 0.6999999999999996225, -8.337835007989717440, 35.96808581014233397 ) ) ;
#3278 = CARTESIAN_POINT ( 'NONE',  ( -12.81949033070000077, 6.722859292230999984, 36.30481480363000912 ) ) ;
#3279 = ORIENTED_EDGE ( 'NONE', *, *, #36160, .T. ) ;
#3280 = CARTESIAN_POINT ( 'NONE',  ( -11.15000000000000036, 5.750000000000000000, 2.149999999999999911 ) ) ;
#3281 = LINE ( 'NONE', #40438, #69943 ) ;
#3282 = CARTESIAN_POINT ( 'NONE',  ( 1.909824600945499107, 30.45465575984594508, -1.789460629478704989 ) ) ;
#3283 = CARTESIAN_POINT ( 'NONE',  ( -2.155649815552995729, 7.743095883798881474, 36.48782304515567887 ) ) ;
#3284 = CARTESIAN_POINT ( 'NONE',  ( -4.258513246023592380, 7.800884658295508700, 32.51136162117375505 ) ) ;
#3285 = VERTEX_POINT ( 'NONE', #17707 ) ;
#3286 = PLANE ( 'NONE',  #57781 ) ;
#3287 = FACE_OUTER_BOUND ( 'NONE', #22808, .T. ) ;
#3288 = EDGE_CURVE ( 'NONE', #53609, #80476, #37075, .T. ) ;
#3289 = CARTESIAN_POINT ( 'NONE',  ( -12.70615311390958801, 4.297773017437271470, -1.094355677404364124 ) ) ;
#3290 = EDGE_CURVE ( 'NONE', #71120, #80672, #1595, .T. ) ;
#3291 = CARTESIAN_POINT ( 'NONE',  ( -22.55397448447495634, 1.716496651603208745, -4.359410244645656185 ) ) ;
#3292 = CYLINDRICAL_SURFACE ( 'NONE', #10178, 0.9999999999999900080 ) ;
#3293 =( BOUNDED_CURVE ( )  B_SPLINE_CURVE ( 3, ( #21881, #33265, #39206, #58981 ),
 .UNSPECIFIED., .F., .F. ) 
 B_SPLINE_CURVE_WITH_KNOTS ( ( 4, 4 ),
 ( 3.236786012923494216, 3.290399194872583255 ),
 .UNSPECIFIED. ) 
 CURVE ( )  GEOMETRIC_REPRESENTATION_ITEM ( )  RATIONAL_B_SPLINE_CURVE ( ( 1.000000000000000000, 0.9997604832368853778, 0.9997604832368853778, 1.000000000000000000 ) ) 
 REPRESENTATION_ITEM ( '' )  );
#3294 = LINE ( 'NONE', #20645, #49231 ) ;
#3295 = AXIS2_PLACEMENT_3D ( 'NONE', #56935, #38377, #51018 ) ;
#3296 = CARTESIAN_POINT ( 'NONE',  ( 5.873437832847736573, 29.63390087503287518, -5.180692258663088801 ) ) ;
#3297 = EDGE_CURVE ( 'NONE', #19905, #67609, #74565, .T. ) ;
#3298 = CARTESIAN_POINT ( 'NONE',  ( 0.000000000000000000, 3.000000000000000000, 0.000000000000000000 ) ) ;
#3299 = CARTESIAN_POINT ( 'NONE',  ( 3.399999999999997247, 2.200000822923704913, 36.68851147623558262 ) ) ;
#3300 = DIRECTION ( 'NONE',  ( 0.000000000000000000, 0.000000000000000000, -1.000000000000000000 ) ) ;
#3301 = VERTEX_POINT ( 'NONE', #81683 ) ;
#3302 = CARTESIAN_POINT ( 'NONE',  ( -13.00000000000000178, -2.000000000000000000, 40.00000000000000711 ) ) ;
#3303 = ORIENTED_EDGE ( 'NONE', *, *, #1421, .F. ) ;
#3304 = CARTESIAN_POINT ( 'NONE',  ( 1.099999999999999645, 6.975990599486211252, -0.3459973675325746512 ) ) ;
#3305 = EDGE_CURVE ( 'NONE', #33070, #42354, #18535, .T. ) ;
#3306 = CARTESIAN_POINT ( 'NONE',  ( -17.71457599941409455, -6.554453000993534673, -4.364704414116978626 ) ) ;
#3307 = CARTESIAN_POINT ( 'NONE',  ( 6.800850555887793192, 2.007268704497366052, -6.472693994301444320 ) ) ;
#3308 = FACE_OUTER_BOUND ( 'NONE', #43249, .T. ) ;
#3309 = ORIENTED_EDGE ( 'NONE', *, *, #63500, .T. ) ;
#3310 = VECTOR ( 'NONE', #68940, 1000.000000000000000 ) ;
#3311 = CARTESIAN_POINT ( 'NONE',  ( 1.506728226760353007, 29.20444131140000010, -6.933296390256006525 ) ) ;
#3312 = CARTESIAN_POINT ( 'NONE',  ( 3.758690296505577955, 2.004422448093666542, -8.350684165919961544 ) ) ;
#3313 = CARTESIAN_POINT ( 'NONE',  ( 27.50000000000000000, 32.30578803430396562, -54.80767330122650094 ) ) ;
#3314 = CYLINDRICAL_SURFACE ( 'NONE', #26318, 6.774999999999999467 ) ;
#3315 = CARTESIAN_POINT ( 'NONE',  ( -18.09999999999999787, -8.673617379884035472E-16, 27.09349999999999881 ) ) ;
#3316 = DIRECTION ( 'NONE',  ( 0.000000000000000000, 0.000000000000000000, -1.000000000000000000 ) ) ;
#3317 = CARTESIAN_POINT ( 'NONE',  ( -14.40209184300740652, 3.399999999992725730, 39.41813592286616341 ) ) ;
#3318 = CARTESIAN_POINT ( 'NONE',  ( -8.061648834084786941, -6.596344829488176131, -0.1991974250014491576 ) ) ;
#3319 = CARTESIAN_POINT ( 'NONE',  ( -8.068948637497866727, 7.550691539988061862, 0.3825342271517010451 ) ) ;
#3320 = ORIENTED_EDGE ( 'NONE', *, *, #37290, .T. ) ;
#3321 = DIRECTION ( 'NONE',  ( -7.958059903645974944E-22, -2.481766569952347290E-05, -0.9999999996920417855 ) ) ;
#3322 = CARTESIAN_POINT ( 'NONE',  ( -6.402382303660019147, 6.070655079068591142, 1.999999999999999112 ) ) ;
#3323 = CARTESIAN_POINT ( 'NONE',  ( -1.254078023778027351, 3.000000000000000444, 26.02496639836303416 ) ) ;
#3324 = ORIENTED_EDGE ( 'NONE', *, *, #57170, .T. ) ;
#3325 = PRODUCT_DEFINITION_SHAPE ( 'NONE', 'NONE',  #83399 ) ;
#3326 = CALENDAR_DATE ( 2025, 13, 11 ) ;
#3327 = CARTESIAN_POINT ( 'NONE',  ( 1.811154298611468816, 30.37049286002967108, -7.226362915852581281 ) ) ;
#3328 = CARTESIAN_POINT ( 'NONE',  ( -4.207564027189786060, 7.722436753437201595, 2.538541971126598629 ) ) ;
#3329 = CARTESIAN_POINT ( 'NONE',  ( 0.000000000000000000, 10.00000000000000000, 0.000000000000000000 ) ) ;
#3330 = CARTESIAN_POINT ( 'NONE',  ( -12.10145731827970828, 5.662772331964741390, -1.100000052789849914 ) ) ;
#3331 = EDGE_LOOP ( 'NONE', ( #6026, #31015, #68545, #3802 ) ) ;
#3332 = ORIENTED_EDGE ( 'NONE', *, *, #44201, .F. ) ;
#3333 = EDGE_LOOP ( 'NONE', ( #5799, #41920, #25390, #66118, #20466 ) ) ;
#3334 = VERTEX_POINT ( 'NONE', #75807 ) ;
#3335 = CARTESIAN_POINT ( 'NONE',  ( -17.49594995001159603, 2.579199253900678279, 39.54839244703079260 ) ) ;
#3336 = CALENDAR_DATE ( 2025, 13, 11 ) ;
#3337 = DIRECTION ( 'NONE',  ( 0.000000000000000000, -1.000000000000000000, 0.000000000000000000 ) ) ;
#3338 = DIRECTION ( 'NONE',  ( -0.000000000000000000, 0.000000000000000000, 1.000000000000000000 ) ) ;
#3339 = CARTESIAN_POINT ( 'NONE',  ( -7.063829898834708132, 7.500000000000000000, 14.33333396911638680 ) ) ;
#3340 = CARTESIAN_POINT ( 'NONE',  ( -9.716457276113562358, 7.791216968697487033, 16.36948279305636689 ) ) ;
#3341 = CARTESIAN_POINT ( 'NONE',  ( -12.00535258038000030, -6.604765885445000428, 0.001406385413799999921 ) ) ;
#3342 = ORIENTED_EDGE ( 'NONE', *, *, #42694, .F. ) ;
#3343 = LINE ( 'NONE', #16022, #82517 ) ;
#3344 = ADVANCED_FACE ( 'NONE', ( #18110 ), #55238, .F. ) ;
#3345 = DIRECTION ( 'NONE',  ( -1.000000000000000000, 0.000000000000000000, 0.000000000000000000 ) ) ;
#3346 = APPROVAL_STATUS ( 'not_yet_approved' ) ;
#3347 = ORIENTED_EDGE ( 'NONE', *, *, #15019, .T. ) ;
#3348 = LINE ( 'NONE', #2950, #77625 ) ;
#3349 = CARTESIAN_POINT ( 'NONE',  ( 1.543759795272905633, 4.204441311841000228, -5.188953769874425248 ) ) ;
#3350 = CARTESIAN_POINT ( 'NONE',  ( 2.134996867820866395, 30.34412128675748477, -7.324999999221520675 ) ) ;
#3351 = ORIENTED_EDGE ( 'NONE', *, *, #26350, .F. ) ;
#3352 = CARTESIAN_POINT ( 'NONE',  ( 0.000000000000000000, 0.000000000000000000, 18.05000000000000071 ) ) ;
#3353 = ORIENTED_EDGE ( 'NONE', *, *, #38827, .F. ) ;
#3355 = CARTESIAN_POINT ( 'NONE',  ( -2.186140661634509819, 7.000000000000000000, 2.054455890874328006 ) ) ;
#3354 = APPLICATION_CONTEXT ( 'configuration controlled 3d designs of mechanical parts and assemblies' ) ;
#3356 = DIRECTION ( 'NONE',  ( 0.000000000000000000, 0.000000000000000000, -1.000000000000000000 ) ) ;
#3357 = CARTESIAN_POINT ( 'NONE',  ( -6.899991930304887333, 7.479521159028045929, 0.4859851022655869990 ) ) ;
#3358 = CARTESIAN_POINT ( 'NONE',  ( -12.72375168198875173, -6.221995262355405565, -0.9724575312159617901 ) ) ;
#3359 = AXIS2_PLACEMENT_3D ( 'NONE', #64675, #44880, #68599 ) ;
#3360 = AXIS2_PLACEMENT_3D ( 'NONE', #67172, #27601, #1864 ) ;
#3361 = CARTESIAN_POINT ( 'NONE',  ( -9.967364233784527627, 7.915482929647381205, -0.5681310820449286814 ) ) ;
#3362 = CARTESIAN_POINT ( 'NONE',  ( -0.9424850425720636693, -6.724170393039321958, 36.57935787560275998 ) ) ;
#3363 = CARTESIAN_POINT ( 'NONE',  ( 0.1366025692228394484, 1.442126136224512134, -8.034086405461174252 ) ) ;
#3364 = DIRECTION ( 'NONE',  ( 0.000000000000000000, 0.000000000000000000, 1.000000000000000000 ) ) ;
#3366 = VECTOR ( 'NONE', #5796, 1000.000000000000000 ) ;
#3365 = CARTESIAN_POINT ( 'NONE',  ( 5.598385973263001247, 26.20518976254000165, -7.101377808037000250 ) ) ;
#3367 = VECTOR ( 'NONE', #80491, 999.9999999999998863 ) ;
#3368 = VERTEX_POINT ( 'NONE', #74171 ) ;
#3369 = ORIENTED_EDGE ( 'NONE', *, *, #2151, .T. ) ;
#3370 = CARTESIAN_POINT ( 'NONE',  ( -6.799999999999999822, 10.00000000000000000, -3.399999999999999911 ) ) ;
#3371 = PLANE ( 'NONE',  #80521 ) ;
#3372 = CARTESIAN_POINT ( 'NONE',  ( 6.905410890196737483, 1.204441311841000228, -0.7885080884228565790 ) ) ;
#3373 = DIRECTION ( 'NONE',  ( -0.000000000000000000, 1.000000000000000000, 0.000000000000000000 ) ) ;
#3374 = VERTEX_POINT ( 'NONE', #81277 ) ;
#3375 = EDGE_LOOP ( 'NONE', ( #67199, #63445, #427, #39353, #23088, #13346 ) ) ;
#3376 = LINE ( 'NONE', #15621, #54875 ) ;
#3377 = CARTESIAN_POINT ( 'NONE',  ( -10.09999999999999964, -6.499999933471000801, 0.1000000000000000056 ) ) ;
#3378 = CARTESIAN_POINT ( 'NONE',  ( -0.8652459168291126712, 7.259188431275742204, 37.47838633349055470 ) ) ;
#3379 = DIRECTION ( 'NONE',  ( 0.000000000000000000, -1.000000000000000000, 0.000000000000000000 ) ) ;
#3380 = VERTEX_POINT ( 'NONE', #56045 ) ;
#3381 = CARTESIAN_POINT ( 'NONE',  ( -13.55851644395514910, 8.061272858410564623, 35.67382752665822920 ) ) ;
#3382 = CARTESIAN_POINT ( 'NONE',  ( -13.75999200045696824, 5.352219601468720889, 37.43281893870351951 ) ) ;
#3383 = CARTESIAN_POINT ( 'NONE',  ( -10.84999999999999964, 6.049999999999999822, 2.149999999999999911 ) ) ;
#3384 = LINE ( 'NONE', #10567, #7725 ) ;
#3385 = B_SPLINE_CURVE_WITH_KNOTS ( 'NONE', 3,
 ( #10113, #3357, #36276, #3784, #48899, #73733 ),
 .UNSPECIFIED., .F., .F.,
 ( 4, 2, 4 ),
 ( 0.000000000000000000, 0.5000000000000000000, 1.000000000000000000 ),
 .UNSPECIFIED. ) ;
#3386 = CARTESIAN_POINT ( 'NONE',  ( -8.100000000000029843, -5.999999999999994671, 2.967792535850617863 ) ) ;
#3387 = ORIENTED_EDGE ( 'NONE', *, *, #74683, .T. ) ;
#3388 = DIRECTION ( 'NONE',  ( 5.200354036283267784E-11, 1.000000000000000000, 0.000000000000000000 ) ) ;
#3389 = ADVANCED_FACE ( 'NONE', ( #22798 ), #70012, .F. ) ;
#3390 = CARTESIAN_POINT ( 'NONE',  ( -16.58823740689608073, 2.399999999999999911, 39.87331810891192418 ) ) ;
#3391 = CARTESIAN_POINT ( 'NONE',  ( -13.09999999999998899, -7.596502049265001055, 1.000000157752242824 ) ) ;
#3392 = CARTESIAN_POINT ( 'NONE',  ( -13.07679936545943278, -6.223507217115876955, 37.30850158495572799 ) ) ;
#3393 = CARTESIAN_POINT ( 'NONE',  ( -0.7054039007428433150, 5.499999999999998224, 26.32974204443772237 ) ) ;
#3394 = CARTESIAN_POINT ( 'NONE',  ( 3.834182837919820397, 1.899162606172650536, -8.402311907544726566 ) ) ;
#3395 = CARTESIAN_POINT ( 'NONE',  ( -16.99999999984787991, -4.779541983365296787, -0.07370333208800056157 ) ) ;
#3396 = CARTESIAN_POINT ( 'NONE',  ( -22.60029195793775614, 0.000000000000000000, -4.361300029416056212 ) ) ;
#3397 = CARTESIAN_POINT ( 'NONE',  ( 2.311032417244134329, 59.77267024579406751, -6.000825381804514969 ) ) ;
#3398 = CARTESIAN_POINT ( 'NONE',  ( -0.2657316492141008624, 6.050000005272080372, 26.75977797293237259 ) ) ;
#3399 = CARTESIAN_POINT ( 'NONE',  ( -9.212743765287298103, 8.248748079577890024, 0.7388924946229051827 ) ) ;
#3400 = DIRECTION ( 'NONE',  ( -1.000000000000000000, 0.000000000000000000, 0.000000000000000000 ) ) ;
#3401 = CARTESIAN_POINT ( 'NONE',  ( -17.49363208968150474, 2.599999999783754845, 38.92637738404769721 ) ) ;
#3402 = CARTESIAN_POINT ( 'NONE',  ( 3.625303794103000854, 26.11726996140000168, -7.232936815929999597 ) ) ;
#3403 = EDGE_CURVE ( 'NONE', #55741, #7417, #29533, .T. ) ;
#3404 = CARTESIAN_POINT ( 'NONE',  ( -0.9899999999999999911, -7.596502049265001055, 35.50999999999999801 ) ) ;
#3405 = CARTESIAN_POINT ( 'NONE',  ( -14.13744225556360412, 4.553947933182690200, -1.106322679909165885 ) ) ;
#3406 = PLANE ( 'NONE',  #12550 ) ;
#3407 = CARTESIAN_POINT ( 'NONE',  ( -22.55422844225138945, -1.714525753528688634, -4.357913297738637226 ) ) ;
#3408 = CARTESIAN_POINT ( 'NONE',  ( 3.843445208688000214, 2.535844624785000168, -0.4990918740393999742 ) ) ;
#3409 = CARTESIAN_POINT ( 'NONE',  ( -19.90000000000000213, 2.184359136610049212, 41.99167388810202084 ) ) ;
#3410 = CARTESIAN_POINT ( 'NONE',  ( -12.20212942755984642, 8.198415510156143782, -0.2680247084244488098 ) ) ;
#3411 = FACE_OUTER_BOUND ( 'NONE', #77542, .T. ) ;
#3412 = CARTESIAN_POINT ( 'NONE',  ( -0.5332852429341067291, -1.119743686563702711, -9.986264979072391412 ) ) ;
#3413 = CARTESIAN_POINT ( 'NONE',  ( -8.034772952044900052, -7.372257620284601742, 0.04466093658435463937 ) ) ;
#3414 = AXIS2_PLACEMENT_3D ( 'NONE', #26993, #77492, #78348 ) ;
#3415 = CARTESIAN_POINT ( 'NONE',  ( -10.08829563182106526, -6.675325652948082222, -1.100000003587558561 ) ) ;
#3416 = CARTESIAN_POINT ( 'NONE',  ( 2.028954123571574897, 30.40646028154077385, -1.497298558940281410 ) ) ;
#3417 = LINE ( 'NONE', #23265, #16050 ) ;
#3418 = ORIENTED_EDGE ( 'NONE', *, *, #30402, .T. ) ;
#3419 = ORIENTED_EDGE ( 'NONE', *, *, #14534, .T. ) ;
#3420 = EDGE_CURVE ( 'NONE', #42030, #80482, #44669, .T. ) ;
#3421 = CARTESIAN_POINT ( 'NONE',  ( 1.821848885322411737, 30.47515542675771627, -7.177373218987676218 ) ) ;
#3422 = DIRECTION ( 'NONE',  ( -0.8693838165620826341, 0.06877063558509020902, -0.4893284982311675857 ) ) ;
#3423 = VECTOR ( 'NONE', #14292, 999.9999999999998863 ) ;
#3424 = CIRCLE ( 'NONE', #50547, 4.500000000000000888 ) ;
#3425 = EDGE_LOOP ( 'NONE', ( #78407, #38822, #13396, #72039 ) ) ;
#3426 = CC_DESIGN_PERSON_AND_ORGANIZATION_ASSIGNMENT ( #79323, #54079, ( #60749 ) ) ;
#3427 = ADVANCED_FACE ( 'NONE', ( #82521 ), #13015, .F. ) ;
#3428 = ORIENTED_EDGE ( 'NONE', *, *, #29929, .T. ) ;
#3429 = CARTESIAN_POINT ( 'NONE',  ( 1.852818956169369091, 26.34598025761876627, -1.598308062612249003 ) ) ;
#3430 = CIRCLE ( 'NONE', #61299, 0.2000000000000018152 ) ;
#3431 = AXIS2_PLACEMENT_3D ( 'NONE', #3404, #46855, #16089 ) ;
#3432 = CARTESIAN_POINT ( 'NONE',  ( -0.5851807538468252190, 7.563749459243674700, 35.74925636579622079 ) ) ;
#3433 = EDGE_CURVE ( 'NONE', #18681, #72576, #18955, .T. ) ;
#3434 = CARTESIAN_POINT ( 'NONE',  ( -0.1020245340703403586, -1.446428988423803075, -8.006871538884620776 ) ) ;
#3435 = CARTESIAN_POINT ( 'NONE',  ( -4.204351899600990095, 7.607979423703115529, 0.6488855030660637402 ) ) ;
#3436 = CARTESIAN_POINT ( 'NONE',  ( 0.7499999999999993339, 7.000000000000000000, -0.4330127018922203530 ) ) ;
#3437 = PLANE ( 'NONE',  #79085 ) ;
#3438 = LINE ( 'NONE', #42658, #2764 ) ;
#3439 = ORIENTED_EDGE ( 'NONE', *, *, #40651, .F. ) ;
#3440 = DIRECTION ( 'NONE',  ( 0.000000000000000000, 0.000000000000000000, 1.000000000000000000 ) ) ;
#3441 = CARTESIAN_POINT ( 'NONE',  ( -12.42050889135606440, -6.780150235646956070, 36.52113841469873279 ) ) ;
#3442 = CARTESIAN_POINT ( 'NONE',  ( -16.52720931307911201, 1.400000000000000355, 37.56874988362045542 ) ) ;
#3443 = DIRECTION ( 'NONE',  ( 1.000000000000000000, 0.000000000000000000, -0.000000000000000000 ) ) ;
#3444 = CARTESIAN_POINT ( 'NONE',  ( -1.115825709774928232, 7.591101979595886284, 8.114995208557379769 ) ) ;
#3445 = CARTESIAN_POINT ( 'NONE',  ( 7.712848442976350860, 3.304441311942768245, -1.571343557236699606 ) ) ;
#3446 = CARTESIAN_POINT ( 'NONE',  ( 0.6999999999999996225, 8.035991210489671133, 36.59190810780940950 ) ) ;
#3447 = CARTESIAN_POINT ( 'NONE',  ( -19.64272497223181091, 5.947441202940126459, 29.30693400295096396 ) ) ;
#3448 = EDGE_CURVE ( 'NONE', #18592, #38437, #70316, .T. ) ;
#3449 = CYLINDRICAL_SURFACE ( 'NONE', #6207, 1.199999999999999734 ) ;
#3450 = LINE ( 'NONE', #73830, #6255 ) ;
#3451 = CARTESIAN_POINT ( 'NONE',  ( 1.497604978656993158, 26.45444131184000724, -2.011223916111114285 ) ) ;
#3452 = CARTESIAN_POINT ( 'NONE',  ( -4.000000000000000000, 7.599999999999999645, 9.083333969115999551 ) ) ;
#3453 = EDGE_LOOP ( 'NONE', ( #25066, #61858, #23564, #77948, #66649, #13094 ) ) ;
#3454 = EDGE_LOOP ( 'NONE', ( #6594, #16451, #68308, #80780 ) ) ;
#3455 = CARTESIAN_POINT ( 'NONE',  ( -14.66622389639410429, 6.644402418479490535, -4.675162264795128308 ) ) ;
#3456 = CARTESIAN_POINT ( 'NONE',  ( -18.63058029351000400, 5.191659685299001126, 29.06439058477999993 ) ) ;
#3457 = LINE ( 'NONE', #69911, #13984 ) ;
#3458 = ITEM_DEFINED_TRANSFORMATION ( 'NONE', 'NONE', #26924,  #61781 ) ;
#3459 = ORIENTED_EDGE ( 'NONE', *, *, #24215, .F. ) ;
#3460 = CARTESIAN_POINT ( 'NONE',  ( -1.150000000000003464, 2.000000000000000000, -1.991858428704207151 ) ) ;
#3461 = ADVANCED_FACE ( 'NONE', ( #50541 ), #64858, .T. ) ;
#3462 = B_SPLINE_CURVE_WITH_KNOTS ( 'NONE', 3,
 ( #52950, #8275, #21777, #47051 ),
 .UNSPECIFIED., .F., .F.,
 ( 4, 4 ),
 ( 3.879929233165283141E-17, 0.0004048913793608246514 ),
 .UNSPECIFIED. ) ;
#3463 = VERTEX_POINT ( 'NONE', #39184 ) ;
#3464 = ORIENTED_EDGE ( 'NONE', *, *, #24773, .T. ) ;
#3465 = ORIENTED_EDGE ( 'NONE', *, *, #82787, .T. ) ;
#3466 = CARTESIAN_POINT ( 'NONE',  ( -21.27069604114999990, 2.474523365266000141, 26.78072161480000091 ) ) ;
#3467 = AXIS2_PLACEMENT_3D ( 'NONE', #61039, #73258, #48000 ) ;
#3468 = CARTESIAN_POINT ( 'NONE',  ( -4.085106380284000416, 7.500000000000000000, 19.16666698455999907 ) ) ;
#3469 = CARTESIAN_POINT ( 'NONE',  ( -14.16986738619381292, -2.499986469240025766, 36.42153481862086295 ) ) ;
#3470 = CARTESIAN_POINT ( 'NONE',  ( 0.000000000000000000, 0.000000000000000000, -1.100000000000000755 ) ) ;
#3471 = CARTESIAN_POINT ( 'NONE',  ( 5.475640033781566274, 1.604441312394164543, -8.316268432219958484 ) ) ;
#3472 = AXIS2_PLACEMENT_3D ( 'NONE', #79041, #28530, #54220 ) ;
#3473 = ORIENTED_EDGE ( 'NONE', *, *, #38342, .T. ) ;
#3474 = CARTESIAN_POINT ( 'NONE',  ( -13.97049753287169871, 4.481196239389674041, 26.89350000000000307 ) ) ;
#3475 = CARTESIAN_POINT ( 'NONE',  ( 5.262592643929444591, 31.77696699286616067, -3.472547492668260904 ) ) ;
#3476 = DIRECTION ( 'NONE',  ( 0.000000000000000000, 0.000000000000000000, 1.000000000000000000 ) ) ;
#3477 = DIRECTION ( 'NONE',  ( -1.000000000000000000, -0.000000000000000000, -0.000000000000000000 ) ) ;
#3478 = CARTESIAN_POINT ( 'NONE',  ( -1.315659513122265700, -8.319425489946191021, 0.1185620203153847502 ) ) ;
#3479 = CARTESIAN_POINT ( 'NONE',  ( 5.097894115623847286E-54, 1.448383438436672499, -8.021657192267875658 ) ) ;
#3480 = CARTESIAN_POINT ( 'NONE',  ( -12.74815250237539388, -6.238442410955623352, 0.3279975623651063543 ) ) ;
#3481 = TOROIDAL_SURFACE ( 'NONE', #80155, 6.744999999999999218, 0.02999999999999999889 ) ;
#3482 = AXIS2_PLACEMENT_3D ( 'NONE', #82476, #30709, #56845 ) ;
#3483 = CARTESIAN_POINT ( 'NONE',  ( 0.9855563609692313820, -0.03663204991290689577, -19.81968568318882262 ) ) ;
#3484 = CARTESIAN_POINT ( 'NONE',  ( -0.7266307133463084655, -6.741096891979315942, -0.05725623244994691025 ) ) ;
#3485 = CARTESIAN_POINT ( 'NONE',  ( -10.10445950958818351, -8.579571211235073491, 0.7152145838495550523 ) ) ;
#3486 = EDGE_CURVE ( 'NONE', #46336, #75575, #24846, .T. ) ;
#3487 = CARTESIAN_POINT ( 'NONE',  ( -13.13358931394999907, 5.831885597777999308, 2.912401583300999963 ) ) ;
#3488 = LINE ( 'NONE', #17836, #41403 ) ;
#3489 = DIRECTION ( 'NONE',  ( 1.000000000000000000, 0.000000000000000000, 0.000000000000000000 ) ) ;
#3490 = CARTESIAN_POINT ( 'NONE',  ( -12.80178641929403760, -1.999999999999994893, 37.02742943761399630 ) ) ;
#3491 = CARTESIAN_POINT ( 'NONE',  ( -11.99270432694099497, 6.559231506458623073, -1.099352644814175939 ) ) ;
#3492 = EDGE_CURVE ( 'NONE', #30310, #38173, #37932, .T. ) ;
#3493 = DIRECTION ( 'NONE',  ( 0.000000000000000000, 1.000000000000000000, -0.000000000000000000 ) ) ;
#3494 = DIRECTION ( 'NONE',  ( 1.000000000000000000, 0.000000000000000000, 0.000000000000000000 ) ) ;
#3495 = ADVANCED_FACE ( 'NONE', ( #32832 ), #44236, .F. ) ;
#3496 = CARTESIAN_POINT ( 'NONE',  ( 3.483401085188999158, 1.660282112069999982, -8.340020197426998294 ) ) ;
#3497 = ORIENTED_EDGE ( 'NONE', *, *, #63399, .T. ) ;
#3498 = VERTEX_POINT ( 'NONE', #31997 ) ;
#3499 = CARTESIAN_POINT ( 'NONE',  ( -13.20710683051458467, 2.500000053956788815, 39.99999999999998579 ) ) ;
#3500 = CARTESIAN_POINT ( 'NONE',  ( -13.00000008647303673, 6.249999999698000686, 36.09427154417679162 ) ) ;
#3501 = ADVANCED_FACE ( 'NONE', ( #76204 ), #24749, .T. ) ;
#3502 = CARTESIAN_POINT ( 'NONE',  ( -13.66053772113743925, 6.203193774514654812, -0.2961318101700616268 ) ) ;
#3503 = CARTESIAN_POINT ( 'NONE',  ( -13.64196568139428933, -4.478695509373709527, 37.59976544430146106 ) ) ;
#3504 = CARTESIAN_POINT ( 'NONE',  ( 0.6999999999999898526, -8.309938776861036658, 0.4444228573087796175 ) ) ;
#3505 = FACE_OUTER_BOUND ( 'NONE', #58453, .T. ) ;
#3506 = CARTESIAN_POINT ( 'NONE',  ( -13.71940359394671560, 6.228000257531244088, 36.73316595876939061 ) ) ;
#3507 = CARTESIAN_POINT ( 'NONE',  ( 4.074999999999999289, 31.76672085815895130, -1.642304576521962156 ) ) ;
#3508 = CARTESIAN_POINT ( 'NONE',  ( -0.1456414809380763842, -1.430204212189888358, -8.120926741926249193 ) ) ;
#3509 = CYLINDRICAL_SURFACE ( 'NONE', #40557, 8.999999999999998224 ) ;
#3510 = CARTESIAN_POINT ( 'NONE',  ( -12.23094306859386116, -7.513546100611830703, 35.93537636983072048 ) ) ;
#3511 = DIRECTION ( 'NONE',  ( 0.8100984768634066358, 0.000000000000000000, 0.5862938322919564182 ) ) ;
#3512 = ORIENTED_EDGE ( 'NONE', *, *, #47804, .F. ) ;
#3513 = DIRECTION ( 'NONE',  ( -1.000000000000000000, 0.000000000000000000, 0.000000000000000000 ) ) ;
#3514 = VERTEX_POINT ( 'NONE', #13456 ) ;
#3515 = EDGE_CURVE ( 'NONE', #51406, #43187, #6280, .T. ) ;
#3516 = CYLINDRICAL_SURFACE ( 'NONE', #75181, 2.090000000000001634 ) ;
#3517 = CC_DESIGN_PERSON_AND_ORGANIZATION_ASSIGNMENT ( #37369, #57575, ( #23568 ) ) ;
#3518 = ORIENTED_EDGE ( 'NONE', *, *, #69092, .T. ) ;
#3519 = FACE_OUTER_BOUND ( 'NONE', #47380, .T. ) ;
#3520 = CARTESIAN_POINT ( 'NONE',  ( 5.463314588719000220, 2.814363699682999709, -0.5809201886737000997 ) ) ;
#3521 = EDGE_CURVE ( 'NONE', #35126, #49184, #376, .T. ) ;
#3522 = EDGE_CURVE ( 'NONE', #67734, #22965, #75678, .T. ) ;
#3523 = CARTESIAN_POINT ( 'NONE',  ( -21.16188056515154869, 4.772780898988639109, 29.36475377714983992 ) ) ;
#3524 = CARTESIAN_POINT ( 'NONE',  ( -9.971063101735511580, -8.239491133127119227, -0.1620719664352502920 ) ) ;
#3525 = DIRECTION ( 'NONE',  ( 1.000000000000000000, 0.000000000000000000, 0.000000000000000000 ) ) ;
#3526 = EDGE_LOOP ( 'NONE', ( #10945, #37089, #75161, #51019 ) ) ;
#3527 = CARTESIAN_POINT ( 'NONE',  ( 1.050000000012245138, 2.004441311841000051, -3.849996680259250681 ) ) ;
#3528 = CARTESIAN_POINT ( 'NONE',  ( 3.499999966939948859, 0.000000000000000000, 35.60999994288606985 ) ) ;
#3529 =( BOUNDED_SURFACE ( )  B_SPLINE_SURFACE ( 3, 2, ( 
 ( #27091, #60321, #52782 ),
 ( #59108, #39719, #46448 ),
 ( #27895, #2597, #72121 ),
 ( #40127, #65817, #8089 ) ),
 .UNSPECIFIED., .F., .F., .F. ) 
 B_SPLINE_SURFACE_WITH_KNOTS ( ( 4, 4 ),
 ( 3, 3 ),
 ( 0.02503776112051939867, 0.03169167056589463488 ),
 ( 0.000000000000000000, 1.000000000000000000 ),
 .UNSPECIFIED. ) 
 GEOMETRIC_REPRESENTATION_ITEM ( )  RATIONAL_B_SPLINE_SURFACE ( (
 ( 1.000000000000000000, 0.9748665658546211699, 1.000000000000000000),
 ( 1.000000000000000000, 0.9748665517609022002, 1.000000000000000000),
 ( 1.000000000000000000, 0.9748665376671843408, 1.000000000000000000),
 ( 1.000000000000000000, 0.9748665235734640389, 1.000000000000000000) ) ) 
 REPRESENTATION_ITEM ( '' )  SURFACE ( )  );
#3530 = DIRECTION ( 'NONE',  ( 0.000000000000000000, 1.000000000000000000, 0.000000000000000000 ) ) ;
#3531 = VECTOR ( 'NONE', #11548, 1000.000000000000000 ) ;
#3532 = CARTESIAN_POINT ( 'NONE',  ( 1.050000000024490232, 1.604443525101668877, -3.684313278702932681 ) ) ;
#3533 = CARTESIAN_POINT ( 'NONE',  ( -9.915453265893296120, -7.599999999998146016, 1.317391815923051990 ) ) ;
#3534 = ORIENTED_EDGE ( 'NONE', *, *, #59760, .F. ) ;
#3535 = DIRECTION ( 'NONE',  ( 0.000000000000000000, 1.000000000000000000, 0.000000000000000000 ) ) ;
#3536 = VERTEX_POINT ( 'NONE', #53441 ) ;
#3537 = AXIS2_PLACEMENT_3D ( 'NONE', #25445, #32605, #83112 ) ;
#3538 = AXIS2_PLACEMENT_3D ( 'NONE', #49419, #56604, #62065 ) ;
#3539 = CARTESIAN_POINT ( 'NONE',  ( 0.03134921735170848045, -6.849744996559191001, 35.89842392443996744 ) ) ;
#3540 = SHAPE_DEFINITION_REPRESENTATION ( #43113, #20876 ) ;
#3541 = CONICAL_SURFACE ( 'NONE', #35878, 2.709631117132138556, 0.05235987755982336733 ) ;
#3542 = AXIS2_PLACEMENT_3D ( 'NONE', #47801, #15347, #66738 ) ;
#3543 = CARTESIAN_POINT ( 'NONE',  ( 1.837451959872368423, 30.52865805058094395, -1.823014169932861694 ) ) ;
#3544 = EDGE_CURVE ( 'NONE', #30493, #40347, #21764, .T. ) ;
#3545 = VERTEX_POINT ( 'NONE', #8361 ) ;
#3546 = EDGE_CURVE ( 'NONE', #22531, #44730, #1629, .T. ) ;
#3547 = DIRECTION ( 'NONE',  ( 0.000000000000000000, 1.000000000000000000, -0.000000000000000000 ) ) ;
#3548 = ORIENTED_EDGE ( 'NONE', *, *, #47446, .T. ) ;
#3549 = ORIENTED_EDGE ( 'NONE', *, *, #16683, .F. ) ;
#3550 = ORIENTED_EDGE ( 'NONE', *, *, #27319, .F. ) ;
#3551 = CARTESIAN_POINT ( 'NONE',  ( -15.43561593414282562, 2.500000000000000888, 38.00264672346666117 ) ) ;
#3552 = DIRECTION ( 'NONE',  ( 0.000000000000000000, 1.000000000000000000, 0.000000000000000000 ) ) ;
#3553 = CARTESIAN_POINT ( 'NONE',  ( -13.01388974464000370, -7.187583192938999943, 35.48696059376000278 ) ) ;
#3554 = CARTESIAN_POINT ( 'NONE',  ( 1.591146413327178877, 26.45444131184000369, -6.853420744831774769 ) ) ;
#3555 = PLANE ( 'NONE',  #28793 ) ;
#3556 = EDGE_LOOP ( 'NONE', ( #55836, #31468, #21414, #66377 ) ) ;
#3557 = CARTESIAN_POINT ( 'NONE',  ( -13.95850271310827395, -5.803066132588826420, -0.6869795506048667066 ) ) ;
#3558 = ADVANCED_FACE ( 'NONE', ( #66494 ), #13856, .F. ) ;
#3559 = ORIENTED_EDGE ( 'NONE', *, *, #55743, .F. ) ;
#3560 = CARTESIAN_POINT ( 'NONE',  ( -8.945138702001774078, 6.597354818383987407, -0.2241819689985103947 ) ) ;
#3561 = ORIENTED_EDGE ( 'NONE', *, *, #71746, .T. ) ;
#3562 = EDGE_LOOP ( 'NONE', ( #40386, #80056, #77013 ) ) ;
#3563 = VERTEX_POINT ( 'NONE', #14258 ) ;
#3564 = CARTESIAN_POINT ( 'NONE',  ( -10.74373459859109481, -7.798543050250271058, 36.22118576098912968 ) ) ;
#3565 = CARTESIAN_POINT ( 'NONE',  ( -0.7552579891318137451, -7.576148269028672111, 0.7261997388729801717 ) ) ;
#3566 = PLANE ( 'NONE',  #11983 ) ;
#3567 = EDGE_CURVE ( 'NONE', #8348, #72183, #39575, .T. ) ;
#3568 = CARTESIAN_POINT ( 'NONE',  ( -16.99999999984666488, 6.599999999999999645, 0.000000000000000000 ) ) ;
#3569 = EDGE_CURVE ( 'NONE', #76215, #20879, #59767, .T. ) ;
#3570 = CARTESIAN_POINT ( 'NONE',  ( -8.911402038726260244, 6.499999933470998137, -0.06300345525268585822 ) ) ;
#3571 = AXIS2_PLACEMENT_3D ( 'NONE', #70010, #1308, #470 ) ;
#3572 = CARTESIAN_POINT ( 'NONE',  ( 0.1238394167698367160, 6.614947189509881476, -0.7888542433707300683 ) ) ;
#3573 = ORIENTED_EDGE ( 'NONE', *, *, #21066, .F. ) ;
#3574 = DIRECTION ( 'NONE',  ( -0.9813590653598615043, -0.000000000000000000, 0.1921832064359924597 ) ) ;
#3575 = CARTESIAN_POINT ( 'NONE',  ( -12.96991596466074448, 7.098503412942159585, 0.6441804030625386535 ) ) ;
#3576 = ORIENTED_EDGE ( 'NONE', *, *, #55341, .T. ) ;
#3577 = CARTESIAN_POINT ( 'NONE',  ( -12.03001251251791714, 2.000000000000000444, 36.60037539115320016 ) ) ;
#3578 = LINE ( 'NONE', #29324, #15741 ) ;
#3579 = DIRECTION ( 'NONE',  ( -0.000000000000000000, 0.000000000000000000, -1.000000000000000000 ) ) ;
#3580 = CARTESIAN_POINT ( 'NONE',  ( 0.7420741518510155510, -7.873435909675223776, 1.030789208293614090 ) ) ;
#3581 = CARTESIAN_POINT ( 'NONE',  ( -14.39766097558068658, 2.500585122218623280, 40.30665984904716481 ) ) ;
#3582 = VERTEX_POINT ( 'NONE', #26950 ) ;
#3583 = CARTESIAN_POINT ( 'NONE',  ( 5.512465276388734736, 27.03625232251749111, -1.674999999999999822 ) ) ;
#3584 = AXIS2_PLACEMENT_3D ( 'NONE', #48449, #41720, #36217 ) ;
#3585 = CARTESIAN_POINT ( 'NONE',  ( 4.943168432890267638, 31.80622210695171503, -3.471858874797370209 ) ) ;
#3586 = CARTESIAN_POINT ( 'NONE',  ( 0.7484432694284939291, 1.076242276488496241, -9.962218751384996906 ) ) ;
#3587 = CARTESIAN_POINT ( 'NONE',  ( -7.000000000000000000, 0.000000000000000000, 31.50000000000000000 ) ) ;
#3588 = AXIS2_PLACEMENT_3D ( 'NONE', #27754, #54287, #34910 ) ;
#3589 = CARTESIAN_POINT ( 'NONE',  ( 1.099999999999999645, -7.236523681826486865, 36.75265144754951052 ) ) ;
#3590 = DIRECTION ( 'NONE',  ( 1.000000000000000000, -0.000000000000000000, -0.000000000000000000 ) ) ;
#3591 = CARTESIAN_POINT ( 'NONE',  ( 7.749055266907610040, 4.204436849138341259, -1.666463116346664775 ) ) ;
#3592 = CARTESIAN_POINT ( 'NONE',  ( 1.670576837176629192, 20.40027409304909511, 0.6116323821096615321 ) ) ;
#3593 = CARTESIAN_POINT ( 'NONE',  ( -13.08610925127184998, 5.619803471319669619, -0.4924871780332680249 ) ) ;
#3594 = VERTEX_POINT ( 'NONE', #78698 ) ;
#3595 = AXIS2_PLACEMENT_3D ( 'NONE', #48471, #74141, #16426 ) ;
#3596 = CIRCLE ( 'NONE', #30587, 5.971152422706632379 ) ;
#3597 = DIRECTION ( 'NONE',  ( 1.000000000000000000, 0.000000000000000000, 1.156482317317874437E-16 ) ) ;
#3598 = DIRECTION ( 'NONE',  ( 0.9813588782672549859, -0.000000000000000000, -0.1921841617980911965 ) ) ;
#3599 = EDGE_CURVE ( 'NONE', #70618, #50518, #27748, .T. ) ;
#3600 = CARTESIAN_POINT ( 'NONE',  ( -12.42390638481206366, 7.600132335327601574, 35.30828129825822259 ) ) ;
#3601 = CARTESIAN_POINT ( 'NONE',  ( -13.34818264225850371, 4.417776776493282931, 37.59694854038863809 ) ) ;
#3602 = ORIENTED_EDGE ( 'NONE', *, *, #8778, .F. ) ;
#3603 = DIRECTION ( 'NONE',  ( 0.5000000000000008882, 0.000000000000000000, -0.8660254037844380415 ) ) ;
#3604 = ORIENTED_EDGE ( 'NONE', *, *, #6887, .F. ) ;
#3605 = FACE_OUTER_BOUND ( 'NONE', #76954, .T. ) ;
#3606 = AXIS2_PLACEMENT_3D ( 'NONE', #11192, #48304, #3597 ) ;
#3607 = EDGE_CURVE ( 'NONE', #22683, #49615, #41221, .T. ) ;
#3608 = CARTESIAN_POINT ( 'NONE',  ( -13.27156406343395645, 6.342895033008221439, -0.6817376038679964223 ) ) ;
#3609 = ADVANCED_FACE ( 'NONE', ( #72819 ), #7508, .T. ) ;
#3610 = CARTESIAN_POINT ( 'NONE',  ( -21.27692447177999924, 2.457931664650999881, 29.16033828888999935 ) ) ;
#3611 = VERTEX_POINT ( 'NONE', #14687 ) ;
#3612 = CARTESIAN_POINT ( 'NONE',  ( -13.98396243789577476, -5.628813077150232935, 37.30919354096884888 ) ) ;
#3613 = DATE_AND_TIME ( #35672, #51155 ) ;
#3614 = CARTESIAN_POINT ( 'NONE',  ( -2.014256606002200467, 5.650000000000001243, 27.94330104405024073 ) ) ;
#3615 = CARTESIAN_POINT ( 'NONE',  ( 7.643669335178419288, 3.304441311863311803, -7.403465388219043319 ) ) ;
#3616 = LINE ( 'NONE', #80728, #32235 ) ;
#3617 = EDGE_CURVE ( 'NONE', #70274, #4371, #4393, .T. ) ;
#3618 = VERTEX_POINT ( 'NONE', #79105 ) ;
#3619 = CARTESIAN_POINT ( 'NONE',  ( -12.97030233086066708, 7.098973820667147550, 35.86284167592653915 ) ) ;
#3620 = ORIENTED_EDGE ( 'NONE', *, *, #53001, .T. ) ;
#3621 = EDGE_CURVE ( 'NONE', #34056, #55397, #8765, .T. ) ;
#3622 = CARTESIAN_POINT ( 'NONE',  ( -1.563398151524061808, 20.54004434042030169, -0.4698980902110806990 ) ) ;
#3623 = CARTESIAN_POINT ( 'NONE',  ( -4.255319148302000087, 7.500000000000000000, 14.83333396911999991 ) ) ;
#3624 = CARTESIAN_POINT ( 'NONE',  ( -13.76986816226435550, 6.143985210468628111, -0.3069348428388595784 ) ) ;
#3625 = CARTESIAN_POINT ( 'NONE',  ( -13.61305708299632045, 2.708961907663850255, 43.22121304932892372 ) ) ;
#3626 = CARTESIAN_POINT ( 'NONE',  ( 3.599788133955959424, 31.40424437263679280, -7.425000000000001599 ) ) ;
#3627 =( BOUNDED_SURFACE ( )  B_SPLINE_SURFACE ( 3, 3, ( 
 ( #78269, #71535, #53399, #20969 ),
 ( #14224, #65216, #13819, #52993 ),
 ( #45870, #39943, #40780, #7073 ),
 ( #58498, #13412, #8722, #39536 ) ),
 .UNSPECIFIED., .F., .F., .F. ) 
 B_SPLINE_SURFACE_WITH_KNOTS ( ( 4, 4 ),
 ( 4, 4 ),
 ( 0.000000000000000000, 1.000000000000000000 ),
 ( 0.000000000000000000, 1.000000000000000000 ),
 .UNSPECIFIED. ) 
 GEOMETRIC_REPRESENTATION_ITEM ( )  RATIONAL_B_SPLINE_SURFACE ( (
 ( 1.000000000000000000, 0.9707885916449612296, 0.9707885916449612296, 1.000000000000000000),
 ( 0.8025109457580593686, 0.7790684708121323743, 0.7790684708121323743, 0.8025109457580593686),
 ( 0.8025109457580593686, 0.7790684708121323743, 0.7790684708121323743, 0.8025109457580593686),
 ( 1.000000000000000000, 0.9707885916449612296, 0.9707885916449612296, 1.000000000000000000) ) ) 
 REPRESENTATION_ITEM ( '' )  SURFACE ( )  );
#3628 = VERTEX_POINT ( 'NONE', #60168 ) ;
#3629 = CARTESIAN_POINT ( 'NONE',  ( 8.500000000000000000, 32.30578803430396562, -53.80767330122647962 ) ) ;
#3630 = CARTESIAN_POINT ( 'NONE',  ( 12.50000000000000000, 33.29974620663210061, -54.69791378381614066 ) ) ;
#3631 = FACE_OUTER_BOUND ( 'NONE', #71827, .T. ) ;
#3632 = ADVANCED_FACE ( 'NONE', ( #28167 ), #66292, .F. ) ;
#3633 = DIRECTION ( 'NONE',  ( 0.000000000000000000, -0.000000000000000000, 1.000000000000000000 ) ) ;
#3634 = CARTESIAN_POINT ( 'NONE',  ( -8.911209221569427186, -6.753672578487421418, -0.04000846661625528933 ) ) ;
#3635 = CARTESIAN_POINT ( 'NONE',  ( -6.999999999999597655, 6.809045288024776710, 0.1000002659953289352 ) ) ;
#3636 = DIRECTION ( 'NONE',  ( 0.000000000000000000, -0.1736481776669306920, 0.9848077530122080203 ) ) ;
#3637 = CARTESIAN_POINT ( 'NONE',  ( 30.00000000000000000, 4.000000000000000000, 29.99999999999999645 ) ) ;
#3638 = CARTESIAN_POINT ( 'NONE',  ( 29.99999999999994316, 0.000000000000000000, -37.99999999999999289 ) ) ;
#3639 = AXIS2_PLACEMENT_3D ( 'NONE', #35528, #29203, #22052 ) ;
#3640 = CARTESIAN_POINT ( 'NONE',  ( -15.50000000000000000, -2.500000000000000000, 43.40000000000000568 ) ) ;
#3641 = ORIENTED_EDGE ( 'NONE', *, *, #27156, .F. ) ;
#3642 = LINE ( 'NONE', #56340, #2392 ) ;
#3643 = ORIENTED_EDGE ( 'NONE', *, *, #24609, .T. ) ;
#3644 = LINE ( 'NONE', #29390, #12318 ) ;
#3645 = CALENDAR_DATE ( 2025, 13, 11 ) ;
#3646 = CARTESIAN_POINT ( 'NONE',  ( -0.7631510463005819478, -6.565285278051138818, 36.47586977324537116 ) ) ;
#3647 = VECTOR ( 'NONE', #49525, 1000.000000000000000 ) ;
#3648 = CARTESIAN_POINT ( 'NONE',  ( -0.5821192643508451559, 7.601869204487827325, 4.746139217800558363 ) ) ;
#3649 = LINE ( 'NONE', #4485, #58800 ) ;
#3650 = ORIENTED_EDGE ( 'NONE', *, *, #41931, .T. ) ;
#3651 = EDGE_CURVE ( 'NONE', #21901, #67813, #21861, .T. ) ;
#3652 = DIRECTION ( 'NONE',  ( 0.000000000000000000, 0.000000000000000000, -1.000000000000000000 ) ) ;
#3653 = ORIENTED_EDGE ( 'NONE', *, *, #1447, .T. ) ;
#3654 = CIRCLE ( 'NONE', #80327, 9.999999999999998224 ) ;
#3655 = ORIENTED_EDGE ( 'NONE', *, *, #80870, .T. ) ;
#3656 = EDGE_CURVE ( 'NONE', #58302, #43830, #45905, .T. ) ;
#3657 = CARTESIAN_POINT ( 'NONE',  ( 1.952773789285286332, 26.23287632415335224, -7.281578614303835906 ) ) ;
#3658 = CARTESIAN_POINT ( 'NONE',  ( 1.595235610423259676, 26.33517784637181691, -4.109437758491590209 ) ) ;
#3659 = VECTOR ( 'NONE', #6196, 1000.000000000000114 ) ;
#3660 = CIRCLE ( 'NONE', #14443, 1.399999999999999911 ) ;
#3661 = AXIS2_PLACEMENT_3D ( 'NONE', #71577, #38748, #39574 ) ;
#3662 = LINE ( 'NONE', #9164, #59091 ) ;
#3663 = DIRECTION ( 'NONE',  ( 0.000000000000000000, 0.2806910490145222981, -0.9597981740986627486 ) ) ;
#3664 = CARTESIAN_POINT ( 'NONE',  ( -0.4446035405605193724, 7.532481747837391772, 0.8300498636207594982 ) ) ;
#3665 = CARTESIAN_POINT ( 'NONE',  ( -12.40722577541029459, 7.601500501861743864, 25.49527712084255526 ) ) ;
#3666 = DIRECTION ( 'NONE',  ( 0.000000000000000000, 0.000000000000000000, 1.000000000000000000 ) ) ;
#3667 = VERTEX_POINT ( 'NONE', #47546 ) ;
#3668 = CARTESIAN_POINT ( 'NONE',  ( -14.06565906992384640, -4.759673570263128539, -1.102209210726754041 ) ) ;
#3669 = EDGE_CURVE ( 'NONE', #80428, #41434, #73221, .T. ) ;
#3670 = CARTESIAN_POINT ( 'NONE',  ( -16.06968858535267941, -3.277028979947030685, 40.59963624516307590 ) ) ;
#3671 = APPROVAL_ROLE ( '' ) ;
#3672 = ORIENTED_EDGE ( 'NONE', *, *, #47463, .T. ) ;
#3674 = ADVANCED_FACE ( 'NONE', ( #9182 ), #34903, .F. ) ;
#3673 = CARTESIAN_POINT ( 'NONE',  ( -13.91374690415063320, -7.405573571692340096, 36.00764320398532448 ) ) ;
#3675 = CARTESIAN_POINT ( 'NONE',  ( 0.3290721111286811773, -1.242704685309316659, -8.608677757369560979 ) ) ;
#3676 = EDGE_CURVE ( 'NONE', #445, #62751, #68683, .T. ) ;
#3677 = DIRECTION ( 'NONE',  ( 0.000000000000000000, -0.9849215926698962065, 0.1730013187596997071 ) ) ;
#3678 = ADVANCED_FACE ( 'NONE', ( #23109 ), #10426, .F. ) ;
#3679 = CARTESIAN_POINT ( 'NONE',  ( 4.450000000000000178, 0.2044413118407999996, -4.450000000000000178 ) ) ;
#3680 = CARTESIAN_POINT ( 'NONE',  ( -0.1000000000001999845, 5.600000000769506769, 25.50000000000000355 ) ) ;
#3681 = ORIENTED_EDGE ( 'NONE', *, *, #32376, .T. ) ;
#3682 = CARTESIAN_POINT ( 'NONE',  ( -12.89889636174031295, -6.353876268725294096, -0.9045607805811359814 ) ) ;
#3683 = CARTESIAN_POINT ( 'NONE',  ( -8.910785808929226448, 7.373175548995529738, 0.4165346634330132081 ) ) ;
#3684 = VERTEX_POINT ( 'NONE', #3259 ) ;
#3685 = CARTESIAN_POINT ( 'NONE',  ( -13.52223588730731585, -4.510010355794662473, 36.59999999995080344 ) ) ;
#3686 = CARTESIAN_POINT ( 'NONE',  ( -14.09970364186987801, -6.734123254752435450, 1.019763931632132525 ) ) ;
#3687 = CARTESIAN_POINT ( 'NONE',  ( 2.134967848151451797, 26.10444131184082650, -1.825000760362869734 ) ) ;
#3688 = CARTESIAN_POINT ( 'NONE',  ( 7.149999999999999467, 1.672541770119191362, -6.092459333421504475 ) ) ;
#3689 = ORIENTED_EDGE ( 'NONE', *, *, #43175, .T. ) ;
#3690 = DIRECTION ( 'NONE',  ( 0.000000000000000000, 0.000000000000000000, -1.000000000000000000 ) ) ;
#3691 = CARTESIAN_POINT ( 'NONE',  ( -21.22166744135702032, 4.338567590417143904, -4.993484207492735472 ) ) ;
#3692 = CARTESIAN_POINT ( 'NONE',  ( 2.764510424775515229, 31.47869891694350031, -6.078373575890190672 ) ) ;
#3693 = CARTESIAN_POINT ( 'NONE',  ( 1.091421464635248695, 1.704441430341700148, -2.490408206514751477 ) ) ;
#3694 = VECTOR ( 'NONE', #2987, 1000.000000000000000 ) ;
#3695 = CARTESIAN_POINT ( 'NONE',  ( 1.971438945043299640, 30.42261948267198335, -7.388525551874210784 ) ) ;
#3696 = CARTESIAN_POINT ( 'NONE',  ( 1.469576158976822567E-16, 0.000000000000000000, 1.199999999999998845 ) ) ;
#3697 = DIRECTION ( 'NONE',  ( -0.000000000000000000, 0.1097595174103493804, -0.9939581723281152303 ) ) ;
#3698 = CARTESIAN_POINT ( 'NONE',  ( 0.6999999999999996225, -8.304363260329502339, 36.08094794362483526 ) ) ;
#3699 = CARTESIAN_POINT ( 'NONE',  ( -4.765957474708836017, 7.500000000000000000, 18.99999999999942091 ) ) ;
#3700 = ORIENTED_EDGE ( 'NONE', *, *, #50380, .T. ) ;
#3701 = DIRECTION ( 'NONE',  ( -0.000000000000000000, -0.000000000000000000, -1.000000000000000000 ) ) ;
#3702 = CARTESIAN_POINT ( 'NONE',  ( 4.827893882821094884, 26.32253153968539294, -7.300066804259301989 ) ) ;
#3703 = CARTESIAN_POINT ( 'NONE',  ( 7.749999999999994671, 0.2337306337021699265, -4.720710678098679836 ) ) ;
#3704 = CARTESIAN_POINT ( 'NONE',  ( -1.036023354918115924, 8.243066785162390886, 36.68780670717388404 ) ) ;
#3705 = CARTESIAN_POINT ( 'NONE',  ( -9.579194926705781654, 7.798391428378812051, 32.50231727438022489 ) ) ;
#3706 = ORIENTED_EDGE ( 'NONE', *, *, #75325, .T. ) ;
#3707 = DIRECTION ( 'NONE',  ( 0.000000000000000000, 0.000000000000000000, 1.000000000000000000 ) ) ;
#3708 = DIRECTION ( 'NONE',  ( 0.000000000000000000, 0.000000000000000000, -1.000000000000000000 ) ) ;
#3709 = CIRCLE ( 'NONE', #21235, 5.600000000000000533 ) ;
#3710 = CARTESIAN_POINT ( 'NONE',  ( -12.63082203351989286, 6.249336882664047188, -1.005398597821601792 ) ) ;
#3711 = CARTESIAN_POINT ( 'NONE',  ( -4.000000000000000000, 7.500000000000000000, 19.91666698455999907 ) ) ;
#3712 = LINE ( 'NONE', #10466, #4808 ) ;
#3713 = B_SPLINE_CURVE_WITH_KNOTS ( 'NONE', 3,
 ( #29816, #55502, #48771, #35695, #9976, #49162 ),
 .UNSPECIFIED., .F., .F.,
 ( 4, 2, 4 ),
 ( 0.000000000000000000, 0.5000000000000000000, 1.000000000000000000 ),
 .UNSPECIFIED. ) ;
#3714 = DIRECTION ( 'NONE',  ( -0.000000000000000000, 1.000000000000000000, -0.000000000000000000 ) ) ;
#3715 = CIRCLE ( 'NONE', #29310, 0.1000000000000002554 ) ;
#3716 = CARTESIAN_POINT ( 'NONE',  ( 5.589084603281460950, 29.96703456105107577, -5.574314538747403347 ) ) ;
#3717 = CARTESIAN_POINT ( 'NONE',  ( -16.98390499387692643, -2.499999772148063570, 38.23355452327339066 ) ) ;
#3718 = CARTESIAN_POINT ( 'NONE',  ( -16.32998058987367074, 2.081628366414722375, 25.98700000000000188 ) ) ;
#3719 = ORIENTED_EDGE ( 'NONE', *, *, #26668, .F. ) ;
#3720 = CARTESIAN_POINT ( 'NONE',  ( 0.3262919091773788804, 7.800112557292578686, 36.84935697660704790 ) ) ;
#3721 = ORIENTED_EDGE ( 'NONE', *, *, #15996, .F. ) ;
#3722 = CARTESIAN_POINT ( 'NONE',  ( 1.100000000000009415, 7.513306458183431680, -0.5513982251929807621 ) ) ;
#3723 = EDGE_CURVE ( 'NONE', #25819, #76109, #23505, .T. ) ;
#3724 = VECTOR ( 'NONE', #38556, 1000.000000000000000 ) ;
#3725 = VECTOR ( 'NONE', #767, 1000.000000000000000 ) ;
#3726 = CIRCLE ( 'NONE', #80398, 5.599999999999999645 ) ;
#3727 = CARTESIAN_POINT ( 'NONE',  ( 3.854525489064114741, 30.29691584091303724, -5.935177108774396082 ) ) ;
#3728 = CARTESIAN_POINT ( 'NONE',  ( -18.24003929315992423, 4.283692757802286089, 36.50000000000000000 ) ) ;
#3729 = CARTESIAN_POINT ( 'NONE',  ( -12.03037855929776434, -3.450499289867473784, 17.94022804427758189 ) ) ;
#3730 = EDGE_LOOP ( 'NONE', ( #5970, #26388 ) ) ;
#3731 = CARTESIAN_POINT ( 'NONE',  ( -12.98760239153768481, 6.725272750459279969, 35.99233534820618985 ) ) ;
#3732 = DIRECTION ( 'NONE',  ( 0.000000000000000000, 1.000000000000000000, -0.000000000000000000 ) ) ;
#3733 = CARTESIAN_POINT ( 'NONE',  ( 5.197813907609126538, 2.574228123457453332, -8.293281704426567202 ) ) ;
#3734 = CARTESIAN_POINT ( 'NONE',  ( -14.48046137010843992, 2.600703447089020237, 38.53564222893363223 ) ) ;
#3735 = CARTESIAN_POINT ( 'NONE',  ( -29.99999999999992895, 42.00000000000000000, -40.00000000000000000 ) ) ;
#3736 = DIRECTION ( 'NONE',  ( 1.000000000000000000, 0.000000000000000000, 0.000000000000000000 ) ) ;
#3737 = CARTESIAN_POINT ( 'NONE',  ( -0.9958587206568818573, 0.1160674035214630251, -19.82008619551379525 ) ) ;
#3738 = CARTESIAN_POINT ( 'NONE',  ( -6.928059816079560562, -6.675268377639197226, -1.099310993391729774 ) ) ;
#3739 = CARTESIAN_POINT ( 'NONE',  ( -8.099957275050527983, 7.488496557125794872, 0.5221201147578655721 ) ) ;
#3740 = EDGE_LOOP ( 'NONE', ( #12419, #29300, #61288, #22482 ) ) ;
#3741 = DIRECTION ( 'NONE',  ( -1.000000000000000000, -0.000000000000000000, -0.000000000000000000 ) ) ;
#3742 = CARTESIAN_POINT ( 'NONE',  ( -0.003501848639063148000, 1.349598779500361001, -8.005953507767486599 ) ) ;
#3743 = ORIENTED_EDGE ( 'NONE', *, *, #19834, .F. ) ;
#3744 = CARTESIAN_POINT ( 'NONE',  ( 6.964285714285737505, 2.745862350218574388, -7.561007448872256731 ) ) ;
#3745 = APPROVAL_DATE_TIME ( #74532, #20595 ) ;
#3746 = CARTESIAN_POINT ( 'NONE',  ( -8.000000000000000000, 7.500000000000000000, 13.58333396911999991 ) ) ;
#3747 = CARTESIAN_POINT ( 'NONE',  ( -5.502478234305512750, 7.771430993843071455, 3.021310670498779771 ) ) ;
#3748 = DIRECTION ( 'NONE',  ( -0.000000000000000000, -0.1097595174103492693, 0.9939581723281153414 ) ) ;
#3749 = CARTESIAN_POINT ( 'NONE',  ( -12.15205216237251840, 5.589281808507216454, -1.147801334123671912 ) ) ;
#3750 = ORIENTED_EDGE ( 'NONE', *, *, #78704, .F. ) ;
#3751 = CIRCLE ( 'NONE', #9109, 0.5000000000000004441 ) ;
#3752 = B_SPLINE_CURVE_WITH_KNOTS ( 'NONE', 3,
 ( #33193, #58906, #1161, #40369 ),
 .UNSPECIFIED., .F., .F.,
 ( 4, 4 ),
 ( 0.000000000000000000, 1.000000000000000000 ),
 .UNSPECIFIED. ) ;
#3753 = ORIENTED_EDGE ( 'NONE', *, *, #30855, .F. ) ;
#3754 = VECTOR ( 'NONE', #34111, 1000.000000000000000 ) ;
#3755 = ORIENTED_EDGE ( 'NONE', *, *, #9171, .F. ) ;
#3756 = ORIENTED_EDGE ( 'NONE', *, *, #7494, .F. ) ;
#3757 = CARTESIAN_POINT ( 'NONE',  ( -40.00000000000000000, 12.15574993104540980, 3.554924662059841811 ) ) ;
#3758 = CARTESIAN_POINT ( 'NONE',  ( 6.370215973179773172, 26.20443686538355976, -6.801005228557823301 ) ) ;
#3759 = SECURITY_CLASSIFICATION_LEVEL ( 'unclassified' ) ;
#3760 = PLANE ( 'NONE',  #59485 ) ;
#3761 = CARTESIAN_POINT ( 'NONE',  ( 34.64310709188944060, 4.558371872756423748, 0.03331574945065243765 ) ) ;
#3762 = CARTESIAN_POINT ( 'NONE',  ( -20.41864411532502288, 1.918735079534840349, 36.60000000000001563 ) ) ;
#3763 = CARTESIAN_POINT ( 'NONE',  ( -12.39170558778874742, 7.601213273369177514, 16.36493527923358471 ) ) ;
#3764 = CARTESIAN_POINT ( 'NONE',  ( -12.53810286731000012, -5.953536464112999305, 0.3170610217793999874 ) ) ;
#3765 = ORIENTED_EDGE ( 'NONE', *, *, #71123, .F. ) ;
#3766 = CARTESIAN_POINT ( 'NONE',  ( -1.000000000000000000, 0.000000000000000000, 1.000000000000000000 ) ) ;
#3767 = ADVANCED_FACE ( 'NONE', ( #80785 ), #67329, .T. ) ;
#3768 = LINE ( 'NONE', #48051, #18297 ) ;
#3769 = AXIS2_PLACEMENT_3D ( 'NONE', #43343, #61867, #62674 ) ;
#3770 = ORIENTED_EDGE ( 'NONE', *, *, #79232, .F. ) ;
#3772 = EDGE_CURVE ( 'NONE', #65612, #76476, #5407, .T. ) ;
#3771 = DIRECTION ( 'NONE',  ( 0.000000000000000000, 0.000000000000000000, -1.000000000000000000 ) ) ;
#3773 = CARTESIAN_POINT ( 'NONE',  ( -22.55374502890793664, -1.718246282887464504, -4.362528535025874454 ) ) ;
#3774 = CARTESIAN_POINT ( 'NONE',  ( -20.26912553159979424, -2.277940501086286762, 37.60000000000033538 ) ) ;
#3775 = ADVANCED_FACE ( 'NONE', ( #60997 ), #49622, .T. ) ;
#3776 = ORIENTED_EDGE ( 'NONE', *, *, #23516, .T. ) ;
#3777 = CARTESIAN_POINT ( 'NONE',  ( -2.450409393140187575, 7.500000000000000000, 26.03386158553638552 ) ) ;
#3778 = ORIENTED_EDGE ( 'NONE', *, *, #17385, .F. ) ;
#3779 = CIRCLE ( 'NONE', #57644, 1.000000000000021760 ) ;
#3780 = EDGE_CURVE ( 'NONE', #39717, #52521, #35327, .T. ) ;
#3781 = CARTESIAN_POINT ( 'NONE',  ( -22.74432640854671206, -0.6439614079891721188, -5.389222640745535919 ) ) ;
#3782 = CARTESIAN_POINT ( 'NONE',  ( -15.39978788113230657, 6.748344637929620582, -5.388246909995451084 ) ) ;
#3783 = EDGE_CURVE ( 'NONE', #74807, #55258, #68370, .T. ) ;
#3784 = CARTESIAN_POINT ( 'NONE',  ( -6.932884386827139700, 7.586875827952341389, 0.7989887496763801167 ) ) ;
#3785 = CARTESIAN_POINT ( 'NONE',  ( -13.41254234679726842, -6.143218070872086045, -0.5672362045801468966 ) ) ;
#3786 = AXIS2_PLACEMENT_3D ( 'NONE', #50691, #38068, #56629 ) ;
#3787 = VECTOR ( 'NONE', #26072, 1000.000000000000227 ) ;
#3788 = ADVANCED_FACE ( 'NONE', ( #28996 ), #49199, .T. ) ;
#3789 = CARTESIAN_POINT ( 'NONE',  ( -8.911821987359999753, 7.001035496455188856, 0.05356391534049817493 ) ) ;
#3790 = CARTESIAN_POINT ( 'NONE',  ( -18.95118264716313661, 2.500000000000000888, 26.98790252336791440 ) ) ;
#3791 = CARTESIAN_POINT ( 'NONE',  ( 0.1138339753111765745, 1.433369313807318024, -8.104415366724628811 ) ) ;
#3792 = DIRECTION ( 'NONE',  ( 0.000000000000000000, 1.000000000000000000, -0.000000000000000000 ) ) ;
#3793 = CARTESIAN_POINT ( 'NONE',  ( 5.484520359550001167, 26.08990140252999979, -7.146074987402998957 ) ) ;
#3794 = ORIENTED_EDGE ( 'NONE', *, *, #59129, .F. ) ;
#3795 = ORIENTED_EDGE ( 'NONE', *, *, #65103, .T. ) ;
#3796 = DIRECTION ( 'NONE',  ( -1.000000000000000000, -0.000000000000000000, -0.000000000000000000 ) ) ;
#3797 = FACE_OUTER_BOUND ( 'NONE', #72611, .T. ) ;
#3798 = DIRECTION ( 'NONE',  ( 0.000000000000000000, -1.000000000000000000, 0.000000000000000000 ) ) ;
#3799 = CARTESIAN_POINT ( 'NONE',  ( 1.775877766454185602, 26.20307291026354690, -6.628401265128749387 ) ) ;
#3800 = VECTOR ( 'NONE', #70922, 1000.000000000000000 ) ;
#3801 = ORIENTED_EDGE ( 'NONE', *, *, #22613, .T. ) ;
#3802 = ORIENTED_EDGE ( 'NONE', *, *, #23617, .T. ) ;
#3803 = CARTESIAN_POINT ( 'NONE',  ( 0.000000000000000000, 0.000000000000000000, 6.499591768000919401E-23 ) ) ;
#3804 = CARTESIAN_POINT ( 'NONE',  ( 7.302831304669741286, 26.32974299718120292, -4.806547161356796494 ) ) ;
#3805 = CARTESIAN_POINT ( 'NONE',  ( -1.188939677538894735, 6.833877774491802448, 37.57807789540137122 ) ) ;
#3806 = DIRECTION ( 'NONE',  ( 0.2165125930108082741, 0.5465679003251209256, 0.8089411767254308661 ) ) ;
#3807 = VERTEX_POINT ( 'NONE', #42481 ) ;
#3808 = CARTESIAN_POINT ( 'NONE',  ( -12.96596529470151005, 5.779928557608480233, 37.15887979933349783 ) ) ;
#3809 = CARTESIAN_POINT ( 'NONE',  ( -13.75981658382875139, 4.713857278667838990, 37.60006723811674334 ) ) ;
#3810 = CARTESIAN_POINT ( 'NONE',  ( -12.07426350895110900, 5.768932225916269196, -1.101538769448914046 ) ) ;
#3811 = CARTESIAN_POINT ( 'NONE',  ( -12.25000217053104556, 7.599987940711246281, 1.000083571880476585 ) ) ;
#3812 = LINE ( 'NONE', #48534, #12813 ) ;
#3813 = AXIS2_PLACEMENT_3D ( 'NONE', #11866, #38013, #30041 ) ;
#3814 = ORIENTED_EDGE ( 'NONE', *, *, #37290, .F. ) ;
#3815 = LINE ( 'NONE', #75836, #43766 ) ;
#3816 = AXIS2_PLACEMENT_3D ( 'NONE', #40962, #66634, #28329 ) ;
#3817 = CARTESIAN_POINT ( 'NONE',  ( 7.110913080299999578, 30.23024860506000522, -1.964170115144999951 ) ) ;
#3818 = CARTESIAN_POINT ( 'NONE',  ( 0.000000000000000000, 18.50000000000000000, 0.000000000000000000 ) ) ;
#3819 = EDGE_CURVE ( 'NONE', #54670, #79171, #61641, .T. ) ;
#3820 = CARTESIAN_POINT ( 'NONE',  ( -13.41890806647801959, -6.110265144996652076, 37.07847483415013556 ) ) ;
#3821 = CARTESIAN_POINT ( 'NONE',  ( 1.979449589081519578, 30.46234162636655185, -7.269901177411929538 ) ) ;
#3822 = DIRECTION ( 'NONE',  ( 1.000000000000000000, 0.000000000000000000, 0.000000000000000000 ) ) ;
#3823 = CARTESIAN_POINT ( 'NONE',  ( -1.975956796881432442, -3.459669198259754275, 17.95190494784592872 ) ) ;
#3824 = DIRECTION ( 'NONE',  ( 0.000000000000000000, 0.000000000000000000, 1.000000000000000000 ) ) ;
#3825 = CARTESIAN_POINT ( 'NONE',  ( 2.237152442617673209, 59.83497497487413597, -6.038505839196035119 ) ) ;
#3826 = CARTESIAN_POINT ( 'NONE',  ( -8.000000000000000000, 7.500000000000000000, 10.75000000000000000 ) ) ;
#3827 = ADVANCED_FACE ( 'NONE', ( #35733 ), #74064, .T. ) ;
#3828 = CARTESIAN_POINT ( 'NONE',  ( -8.967868011947016882, 7.836899029813807260, 0.6213758042547562477 ) ) ;
#3829 = CARTESIAN_POINT ( 'NONE',  ( -17.59999797555000001, 2.599999999989754063, 39.52729983418920767 ) ) ;
#3830 = CARTESIAN_POINT ( 'NONE',  ( -14.92515559761213950, 2.599999985043821127, 38.31463096290183046 ) ) ;
#3831 = CARTESIAN_POINT ( 'NONE',  ( 3.155010417720000238, 26.08809729713999914, -7.018758780928999741 ) ) ;
#3832 = EDGE_CURVE ( 'NONE', #21427, #50534, #40635, .T. ) ;
#3833 = CARTESIAN_POINT ( 'NONE',  ( 7.075000000000000178, 26.45444131184000014, -2.134967602818000021 ) ) ;
#3834 = VECTOR ( 'NONE', #15970, 1000.000000000000000 ) ;
#3835 = APPROVAL_PERSON_ORGANIZATION ( #50931, #19083, #349 ) ;
#3836 = CARTESIAN_POINT ( 'NONE',  ( -14.13198323304925275, 4.561133837738949204, -1.106036532497785219 ) ) ;
#3837 = CIRCLE ( 'NONE', #71150, 2.500000000000000000 ) ;
#3838 = LINE ( 'NONE', #62001, #46183 ) ;
#3839 = CARTESIAN_POINT ( 'NONE',  ( -16.84292081273855146, -2.599972938480052065, 37.84007418889935792 ) ) ;
#3840 = CARTESIAN_POINT ( 'NONE',  ( -12.48686214054985832, 5.795914634752414862, -1.074799679015444820 ) ) ;
#3841 = DIRECTION ( 'NONE',  ( -0.000000000000000000, 1.000000000000000000, 0.000000000000000000 ) ) ;
#3842 = CARTESIAN_POINT ( 'NONE',  ( -12.07685472530946846, 7.145799103129692575, -0.9986933319614452742 ) ) ;
#3843 = CARTESIAN_POINT ( 'NONE',  ( -11.50000000000000000, 33.29974620663210061, -54.69791378381614066 ) ) ;
#3844 = CARTESIAN_POINT ( 'NONE',  ( -0.9661985491747400179, -0.8050224944361072943, -10.95115206084594561 ) ) ;
#3846 = AXIS2_PLACEMENT_3D ( 'NONE', #52007, #64656, #65060 ) ;
#3845 = CARTESIAN_POINT ( 'NONE',  ( -7.429473956643097843, -7.839536026814425185, -0.4760667391896182266 ) ) ;
#3847 = VECTOR ( 'NONE', #57778, 1000.000000000000000 ) ;
#3848 = VECTOR ( 'NONE', #56346, 1000.000000000000000 ) ;
#3849 = CARTESIAN_POINT ( 'NONE',  ( -8.999768477343419448, -6.499999933470999913, -0.3780558155822525412 ) ) ;
#3850 = DIRECTION ( 'NONE',  ( -0.000000000000000000, -1.000000000000000000, -0.000000000000000000 ) ) ;
#3851 = CARTESIAN_POINT ( 'NONE',  ( -6.990235886442379254, 7.290922096223543925, 0.4716166953743231582 ) ) ;
#3852 = ORIENTED_EDGE ( 'NONE', *, *, #10500, .T. ) ;
#3853 = ORIENTED_EDGE ( 'NONE', *, *, #33687, .F. ) ;
#3854 = CARTESIAN_POINT ( 'NONE',  ( 1.898857906104450377, 30.52804555029049638, -7.265057570344357174 ) ) ;
#3855 = DIRECTION ( 'NONE',  ( 0.000000000000000000, 0.000000000000000000, -1.000000000000000000 ) ) ;
#3856 = VECTOR ( 'NONE', #36535, 1000.000000000000000 ) ;
#3857 = AXIS2_PLACEMENT_3D ( 'NONE', #35418, #40911, #72493 ) ;
#3858 = ORIENTED_EDGE ( 'NONE', *, *, #78645, .T. ) ;
#3859 = VERTEX_POINT ( 'NONE', #4505 ) ;
#3860 = B_SPLINE_CURVE_WITH_KNOTS ( 'NONE', 3,
 ( #69676, #25045, #64643, #76406, #44848, #31774, #50329, #50744, #70115, #38119 ),
 .UNSPECIFIED., .F., .F.,
 ( 4, 2, 2, 2, 4 ),
 ( 4.712388898143620608, 5.105088000402611570, 5.497787102661603420, 5.890486204920595270, 6.283185307179586232 ),
 .UNSPECIFIED. ) ;
#3861 = DIRECTION ( 'NONE',  ( 0.000000000000000000, 0.000000000000000000, -1.000000000000000000 ) ) ;
#3862 = CARTESIAN_POINT ( 'NONE',  ( -0.3471316211871017798, 7.494491406564126379, 35.68654100492318548 ) ) ;
#3863 = FACE_OUTER_BOUND ( 'NONE', #81482, .T. ) ;
#3864 = DIRECTION ( 'NONE',  ( 1.000000000000000000, 0.000000000000000000, 0.000000000000000000 ) ) ;
#3865 = CARTESIAN_POINT ( 'NONE',  ( -13.47632646426173864, 6.249999999352363389, 37.03324889081034854 ) ) ;
#3866 = CARTESIAN_POINT ( 'NONE',  ( -1.847945656450605600, 3.000000000000000000, 27.22741156389888673 ) ) ;
#3867 = CARTESIAN_POINT ( 'NONE',  ( -11.95199836340348654, -3.424999999999999822, 31.51952621458756099 ) ) ;
#3868 = VERTEX_POINT ( 'NONE', #75306 ) ;
#3869 = CARTESIAN_POINT ( 'NONE',  ( 5.450000375491002025, 1.704441311840209972, -7.731892195231386822 ) ) ;
#3870 = CARTESIAN_POINT ( 'NONE',  ( -13.07489287022366220, -6.950051175865479713, 35.67036300364664214 ) ) ;
#3871 = CARTESIAN_POINT ( 'NONE',  ( -17.81247056974165943, 1.399999999999999689, 38.65304735711052331 ) ) ;
#3872 = CARTESIAN_POINT ( 'NONE',  ( -14.03553390616836971, -2.000000000000000000, 42.50000000025774938 ) ) ;
#3873 = CARTESIAN_POINT ( 'NONE',  ( -0.5878473309504428368, 7.601608178964633922, 8.115892691219212196 ) ) ;
#3874 = CARTESIAN_POINT ( 'NONE',  ( -9.650461379013442809, -2.382393058278861275, -1.087929979051794671 ) ) ;
#3875 = CARTESIAN_POINT ( 'NONE',  ( 0.6999999999999996225, 7.413571460867512286, 37.11234182024878692 ) ) ;
#3876 = DIRECTION ( 'NONE',  ( 1.000000000000000000, -0.000000000000000000, 0.000000000000000000 ) ) ;
#3877 = TOROIDAL_SURFACE ( 'NONE', #11952, 6.744999999999999218, 0.02999999999999999889 ) ;
#3878 = CARTESIAN_POINT ( 'NONE',  ( 1.662990599527601976, 29.84006675511518125, -1.793817314619355230 ) ) ;
#3879 = DIRECTION ( 'NONE',  ( 0.000000000000000000, 0.9848077530122080203, 0.1736481776669306087 ) ) ;
#3880 = DIRECTION ( 'NONE',  ( -0.2377704967206018261, 0.000000000000000000, -0.9713213633444074402 ) ) ;
#3881 = LINE ( 'NONE', #61194, #2456 ) ;
#3882 = VECTOR ( 'NONE', #26604, 1000.000000000000000 ) ;
#3883 = ORIENTED_EDGE ( 'NONE', *, *, #320, .F. ) ;
#3884 = EDGE_LOOP ( 'NONE', ( #39428, #37439, #45590, #36875, #28177, #68104, #64703, #49169, #57991, #26830, #77334, #66468, #61853, #30754 ) ) ;
#3885 = ADVANCED_FACE ( 'NONE', ( #19267 ), #75709, .T. ) ;
#3886 = VECTOR ( 'NONE', #15057, 1000.000000000000000 ) ;
#3887 = DIRECTION ( 'NONE',  ( 0.000000000000000000, 0.000000000000000000, -1.000000000000000000 ) ) ;
#3888 = VECTOR ( 'NONE', #75483, 1000.000000000000000 ) ;
#3889 = FACE_OUTER_BOUND ( 'NONE', #45840, .T. ) ;
#3890 = ADVANCED_FACE ( 'NONE', ( #57190 ), #21044, .T. ) ;
#3891 = CARTESIAN_POINT ( 'NONE',  ( -16.75450300172284912, -2.600000000000000089, 41.99999981578000785 ) ) ;
#3892 = COORDINATED_UNIVERSAL_TIME_OFFSET ( 8, 0, .BEHIND. ) ;
#3893 = ORIENTED_EDGE ( 'NONE', *, *, #25654, .T. ) ;
#3894 = CARTESIAN_POINT ( 'NONE',  ( 12.50000000000000000, 33.29974620663210061, -54.69791378381614066 ) ) ;
#3895 = ORIENTED_EDGE ( 'NONE', *, *, #49284, .F. ) ;
#3896 = ORIENTED_EDGE ( 'NONE', *, *, #68727, .T. ) ;
#3897 = AXIS2_PLACEMENT_3D ( 'NONE', #30513, #36439, #49897 ) ;
#3898 = VERTEX_POINT ( 'NONE', #7016 ) ;
#3899 = CC_DESIGN_APPROVAL ( #72024, ( #83276 ) ) ;
#3900 = AXIS2_PLACEMENT_3D ( 'NONE', #65807, #40119, #78021 ) ;
#3901 = CARTESIAN_POINT ( 'NONE',  ( 36.00000000000000711, 13.11794038712769961, -74.39553682834610981 ) ) ;
#3902 =( GEOMETRIC_REPRESENTATION_CONTEXT ( 3 ) GLOBAL_UNCERTAINTY_ASSIGNED_CONTEXT ( ( #5795 ) ) GLOBAL_UNIT_ASSIGNED_CONTEXT ( ( #51152, #44818, #23878 ) ) REPRESENTATION_CONTEXT ( 'NONE', 'WORKASPACE' ) );
#3903 = VECTOR ( 'NONE', #59047, 1000.000000000000000 ) ;
#3904 = FACE_OUTER_BOUND ( 'NONE', #51388, .T. ) ;
#3905 = CARTESIAN_POINT ( 'NONE',  ( -5.500000000000000888, 9.086646778926176538E-16, -78.80000000000001137 ) ) ;
#3906 = CARTESIAN_POINT ( 'NONE',  ( 24.50000000000000000, 33.84242127804885314, -68.72308771382007819 ) ) ;
#3907 = CONICAL_SURFACE ( 'NONE', #36251, 2.519615242270666133, 1.047197551196598297 ) ;
#3908 = VECTOR ( 'NONE', #22155, 999.9999999999998863 ) ;
#3909 = CARTESIAN_POINT ( 'NONE',  ( 0.1672309772431982422, 1.336539310319438068, -8.049270298924742661 ) ) ;
#3910 = ORIENTED_EDGE ( 'NONE', *, *, #58227, .T. ) ;
#3911 = CARTESIAN_POINT ( 'NONE',  ( -9.900000000013095658, -7.077768199905905888, 0.2447283810207276089 ) ) ;
#3912 = CARTESIAN_POINT ( 'NONE',  ( 6.134785919057303083, 31.46374792588950342, -3.148026341355610658 ) ) ;
#3913 = CARTESIAN_POINT ( 'NONE',  ( -1.939222690360791868, 3.000628495350947667, 4.602151167107020768 ) ) ;
#3914 = DIRECTION ( 'NONE',  ( 0.000000000000000000, 0.000000000000000000, 1.000000000000000000 ) ) ;
#3915 = EDGE_CURVE ( 'NONE', #49219, #63320, #56799, .T. ) ;
#3916 = CARTESIAN_POINT ( 'NONE',  ( -1.890197216650395751, -7.921101186513679338, -0.1000906611229259308 ) ) ;
#3917 = CARTESIAN_POINT ( 'NONE',  ( -15.50000000000000000, 33.29974620663210061, -54.69791378381614066 ) ) ;
#3918 = DIRECTION ( 'NONE',  ( 1.000000000000000000, 0.000000000000000000, 0.000000000000000000 ) ) ;
#3919 = ADVANCED_FACE ( 'NONE', ( #69383 ), #21302, .T. ) ;
#3920 = CARTESIAN_POINT ( 'NONE',  ( 3.834615440289963040, 2.404441311935755721, -0.4976211027882017079 ) ) ;
#3921 = CARTESIAN_POINT ( 'NONE',  ( -0.009842879856685120971, -7.041459636571106628, 0.6547641394260494963 ) ) ;
#3922 = CARTESIAN_POINT ( 'NONE',  ( -10.43910558728000026, 5.398883349255999775, 0.2972989704948000300 ) ) ;
#3923 = CARTESIAN_POINT ( 'NONE',  ( 1.135714285714174876, 1.099441311841000024, -6.689533479115884695 ) ) ;
#3924 = CARTESIAN_POINT ( 'NONE',  ( 1.820926551873252475, 30.47358437195358860, -1.723403982440259385 ) ) ;
#3925 = CARTESIAN_POINT ( 'NONE',  ( -12.55756565637816990, -6.340157025077610697, 37.54051110321940854 ) ) ;
#3926 = CARTESIAN_POINT ( 'NONE',  ( -17.59999857013099955, -2.600000000000000089, 39.50000000000000000 ) ) ;
#3927 = DIRECTION ( 'NONE',  ( 1.000000000000000000, 0.000000000000000000, -1.156482317317874190E-16 ) ) ;
#3928 = CARTESIAN_POINT ( 'NONE',  ( -12.44259387625385394, 8.556242652597523701, 0.5612977134026180259 ) ) ;
#3929 = FACE_OUTER_BOUND ( 'NONE', #73710, .T. ) ;
#3931 = AXIS2_PLACEMENT_3D ( 'NONE', #7788, #58813, #53295 ) ;
#3930 = CARTESIAN_POINT ( 'NONE',  ( -1.949999999999971312, -3.421622422185081280, 20.05000000000000071 ) ) ;
#3932 = CARTESIAN_POINT ( 'NONE',  ( 3.557339550667999450, 1.725334456624000090, -8.315990400095000012 ) ) ;
#3933 = VERTEX_POINT ( 'NONE', #32333 ) ;
#3934 = VERTEX_POINT ( 'NONE', #24353 ) ;
#3935 = DIRECTION ( 'NONE',  ( 0.000000000000000000, 0.000000000000000000, 1.000000000000000000 ) ) ;
#3936 = CYLINDRICAL_SURFACE ( 'NONE', #19982, 0.9899999999999977707 ) ;
#3937 = ADVANCED_FACE ( 'NONE', ( #11672 ), #44688, .F. ) ;
#3938 = CARTESIAN_POINT ( 'NONE',  ( -0.2290605580429072863, -6.675221042648856518, 0.2151394544837510192 ) ) ;
#3939 = AXIS2_PLACEMENT_3D ( 'NONE', #10812, #36531, #55890 ) ;
#3940 = CARTESIAN_POINT ( 'NONE',  ( -13.71609563637728080, 6.053432190990888806, -0.4157378650361829298 ) ) ;
#3941 = CARTESIAN_POINT ( 'NONE',  ( -13.96120401841883485, -4.535060033751530106, 37.60101170440280782 ) ) ;
#3942 = CARTESIAN_POINT ( 'NONE',  ( 7.150000000000000355, 3.304441311840999873, -4.450000000000000178 ) ) ;
#3943 = DIRECTION ( 'NONE',  ( 0.000000000000000000, -0.000000000000000000, 1.000000000000000000 ) ) ;
#3944 = CARTESIAN_POINT ( 'NONE',  ( -13.88281290767594633, 5.904647783593032884, 37.09041124654034149 ) ) ;
#3945 = AXIS2_PLACEMENT_3D ( 'NONE', #76524, #70630, #12919 ) ;
#3946 = CARTESIAN_POINT ( 'NONE',  ( -21.50000000000000000, -1.109071561154000074, 0.9999999999999997780 ) ) ;
#3947 = CARTESIAN_POINT ( 'NONE',  ( -0.2247817662633103952, -1.420772768878187930, -8.151041018560356122 ) ) ;
#3948 = FACE_OUTER_BOUND ( 'NONE', #79600, .T. ) ;
#3949 = CIRCLE ( 'NONE', #47030, 9.999999999999998224 ) ;
#3950 = CARTESIAN_POINT ( 'NONE',  ( -12.23142244283462254, -7.515720375925505792, 35.93024145815020631 ) ) ;
#3951 = CARTESIAN_POINT ( 'NONE',  ( -12.97127862685900901, 6.720216164212012622, 0.4643400177003616514 ) ) ;
#3952 = ORIENTED_EDGE ( 'NONE', *, *, #54214, .T. ) ;
#3953 = CARTESIAN_POINT ( 'NONE',  ( -7.500000000000000888, 32.30578803430396562, -54.80767330122650094 ) ) ;
#3954 = EDGE_LOOP ( 'NONE', ( #69005, #52528, #36785, #16715 ) ) ;
#3955 = CARTESIAN_POINT ( 'NONE',  ( -19.81721914696577969, 3.049999999999999822, 27.26512591630864790 ) ) ;
#3956 = EDGE_LOOP ( 'NONE', ( #19772, #56730, #34675, #7423 ) ) ;
#3957 = LINE ( 'NONE', #48666, #64007 ) ;
#3959 = B_SPLINE_CURVE_WITH_KNOTS ( 'NONE', 3,
 ( #30479, #49859, #67951, #9836, #41906, #35552 ),
 .UNSPECIFIED., .F., .F.,
 ( 4, 2, 4 ),
 ( 0.000000000000000000, 0.5000000000000000000, 1.000000000000000000 ),
 .UNSPECIFIED. ) ;
#3958 = SECURITY_CLASSIFICATION ( '', '', #54159 ) ;
#3960 = CARTESIAN_POINT ( 'NONE',  ( -12.38632903558890064, -6.592767878043555463, 36.53304016640425544 ) ) ;
#3961 = VECTOR ( 'NONE', #39726, 1000.000000000000000 ) ;
#3962 = CARTESIAN_POINT ( 'NONE',  ( -22.30926783384502343, 2.781046922751658990, 26.63347470944633955 ) ) ;
#3963 = CARTESIAN_POINT ( 'NONE',  ( -8.900000000000002132, -7.248330525815999792, 0.5000006357734999574 ) ) ;
#3964 = CYLINDRICAL_SURFACE ( 'NONE', #10759, 0.9999999999999900080 ) ;
#3965 = EDGE_LOOP ( 'NONE', ( #3473, #66608, #43004, #43478 ) ) ;
#3966 = DIRECTION ( 'NONE',  ( -1.000000000000000000, -0.000000000000000000, 0.000000000000000000 ) ) ;
#3967 = DIRECTION ( 'NONE',  ( 0.000000000000000000, 0.000000000000000000, -1.000000000000000000 ) ) ;
#3968 = VECTOR ( 'NONE', #78218, 1000.000000000000227 ) ;
#3969 = VECTOR ( 'NONE', #65545, 1000.000000000000000 ) ;
#3970 = CARTESIAN_POINT ( 'NONE',  ( 0.3346506611436286804, -7.416221791659840079, -0.6047372988281384254 ) ) ;
#3971 = DIRECTION ( 'NONE',  ( 1.000000000000000000, 0.000000000000000000, -0.000000000000000000 ) ) ;
#3972 = ORIENTED_EDGE ( 'NONE', *, *, #81231, .F. ) ;
#3973 = VECTOR ( 'NONE', #7371, 1000.000000000000000 ) ;
#3975 = CARTESIAN_POINT ( 'NONE',  ( -0.7000000000000000666, 0.000000000000000000, 0.1000000000000000056 ) ) ;
#3974 = CIRCLE ( 'NONE', #28242, 1.700000000000000178 ) ;
#3976 = EDGE_LOOP ( 'NONE', ( #57255, #58726, #369, #23493 ) ) ;
#3977 = CARTESIAN_POINT ( 'NONE',  ( -0.3207849722458190889, -6.213448822536343563, 36.21992578837220833 ) ) ;
#3978 = APPROVAL_DATE_TIME ( #61700, #18983 ) ;
#3979 = DIRECTION ( 'NONE',  ( -0.5812377689923976520, 0.8137337745827809554, 0.000000000000000000 ) ) ;
#3980 = CARTESIAN_POINT ( 'NONE',  ( -13.30875498036420446, 5.643371509345591619, 3.064375050943301204 ) ) ;
#3981 = EDGE_LOOP ( 'NONE', ( #52758, #40695, #4091, #23154, #7602, #13534 ) ) ;
#3982 = EDGE_LOOP ( 'NONE', ( #59842, #4105, #79527, #76097 ) ) ;
#3984 = ORIENTED_EDGE ( 'NONE', *, *, #3676, .T. ) ;
#3983 = EDGE_CURVE ( 'NONE', #24778, #32614, #45381, .T. ) ;
#3985 = DIRECTION ( 'NONE',  ( 0.000000000000000000, 1.000000000000000000, -0.000000000000000000 ) ) ;
#3986 = CARTESIAN_POINT ( 'NONE',  ( -21.10131525514410811, 2.596753813773017505, 29.25000003543076943 ) ) ;
#3987 = CARTESIAN_POINT ( 'NONE',  ( -12.65695236188999928, -7.500091868289000097, 35.82294000326000116 ) ) ;
#3988 = EDGE_CURVE ( 'NONE', #32171, #40611, #76523, .T. ) ;
#3989 = CYLINDRICAL_SURFACE ( 'NONE', #73833, 3.700000000000000178 ) ;
#3990 = CARTESIAN_POINT ( 'NONE',  ( -8.500000000000000000, -9.000000000000001776, 0.5000000000000000000 ) ) ;
#3991 = ORIENTED_EDGE ( 'NONE', *, *, #48677, .T. ) ;
#3992 = CARTESIAN_POINT ( 'NONE',  ( -11.99022228548573032, -5.826867437082393408, -1.099414992085888443 ) ) ;
#3993 = VERTEX_POINT ( 'NONE', #63909 ) ;
#3994 = CARTESIAN_POINT ( 'NONE',  ( -8.981999396990286044, 6.605734354231984184, -0.3340931156015490844 ) ) ;
#3995 = EDGE_CURVE ( 'NONE', #21378, #81670, #57606, .T. ) ;
#3996 = ORIENTED_EDGE ( 'NONE', *, *, #59953, .T. ) ;
#3997 = ORIENTED_EDGE ( 'NONE', *, *, #65949, .F. ) ;
#3998 = ORIENTED_EDGE ( 'NONE', *, *, #34593, .T. ) ;
#3999 = AXIS2_PLACEMENT_3D ( 'NONE', #75952, #64153, #37679 ) ;
#4000 = CARTESIAN_POINT ( 'NONE',  ( -13.71907839615463764, -6.235868617154511462, 36.73304376502015600 ) ) ;
#4001 = CARTESIAN_POINT ( 'NONE',  ( -7.234042644500999764, 7.500000000000000000, 15.00000000000000000 ) ) ;
#4002 = FACE_OUTER_BOUND ( 'NONE', #32166, .T. ) ;
#4003 = CARTESIAN_POINT ( 'NONE',  ( 2.355668768121790269, 30.65669232945696621, -1.475000000000001199 ) ) ;
#4004 = AXIS2_PLACEMENT_3D ( 'NONE', #54147, #80634, #67599 ) ;
#4005 = CARTESIAN_POINT ( 'NONE',  ( -8.904652960462600575, 6.499999933471000801, -0.004141733381361407604 ) ) ;
#4006 = DIRECTION ( 'NONE',  ( 0.000000000000000000, 0.000000000000000000, 1.000000000000000000 ) ) ;
#4007 = ORIENTED_EDGE ( 'NONE', *, *, #48913, .T. ) ;
#4008 = LINE ( 'NONE', #55446, #74541 ) ;
#4009 = EDGE_CURVE ( 'NONE', #40869, #24553, #61707, .T. ) ;
#4010 = CARTESIAN_POINT ( 'NONE',  ( -13.10063693373331262, 6.843770977523017329, 1.011344577879070616 ) ) ;
#4011 = VERTEX_POINT ( 'NONE', #51298 ) ;
#4012 = PLANE ( 'NONE',  #64226 ) ;
#4013 = CC_DESIGN_PERSON_AND_ORGANIZATION_ASSIGNMENT ( #60880, #3132, ( #44360 ) ) ;
#4014 = CARTESIAN_POINT ( 'NONE',  ( -0.1000000000000000056, -3.100000000000000089, 5.053277793316000022 ) ) ;
#4015 = CARTESIAN_POINT ( 'NONE',  ( -9.816819590570862175, 7.500000000000000888, 2.665173765718286791 ) ) ;
#4016 = CARTESIAN_POINT ( 'NONE',  ( 0.7205386428668241194, -7.866339321155935593, 0.6459632449332540771 ) ) ;
#4017 = CARTESIAN_POINT ( 'NONE',  ( 4.299999999999999822, 3.750004872761131480, 32.50995268702896368 ) ) ;
#4018 = ORIENTED_EDGE ( 'NONE', *, *, #45520, .F. ) ;
#4019 = CARTESIAN_POINT ( 'NONE',  ( -12.44428756575360850, -7.555725396144118200, 0.7540999275318744921 ) ) ;
#4020 = CC_DESIGN_APPROVAL ( #8108, ( #44179 ) ) ;
#4021 = VECTOR ( 'NONE', #69973, 1000.000000000000000 ) ;
#4022 = EDGE_CURVE ( 'NONE', #31928, #35587, #81822, .T. ) ;
#4023 = CARTESIAN_POINT ( 'NONE',  ( 4.776455801022646774, 31.83159129711497215, -3.797900908252722640 ) ) ;
#4024 = CARTESIAN_POINT ( 'NONE',  ( 0.5825804973170471968, 0.9787112710138787808, -10.98914153150894180 ) ) ;
#4025 = CARTESIAN_POINT ( 'NONE',  ( -0.7500022061923009575, 8.599996360102403870, 1.000101319940843281 ) ) ;
#4026 = APPROVAL_PERSON_ORGANIZATION ( #75386, #38011, #48877 ) ;
#4027 = VECTOR ( 'NONE', #73406, 1000.000000000000114 ) ;
#4028 = CARTESIAN_POINT ( 'NONE',  ( 0.6999999999999996225, -7.803842387677303094, 36.84600374078260643 ) ) ;
#4029 = CARTESIAN_POINT ( 'NONE',  ( -3.914486564139794567, 6.701068352627283176, -11.33835318293520444 ) ) ;
#4030 = B_SPLINE_CURVE_WITH_KNOTS ( 'NONE', 3,
 ( #80393, #10055, #79151, #9226, #48439, #3720, #74109, #34949, #21484, #28633, #29470, #35779, #72861, #16393 ),
 .UNSPECIFIED., .F., .F.,
 ( 4, 2, 2, 2, 2, 2, 4 ),
 ( -5.999999997299274616E-08, 0.0006989312353793306846, 0.001397922470758634341, 0.001747418088448293759, 0.002096913706137952960, 0.002446409323827611944, 0.002795904941517271362 ),
 .UNSPECIFIED. ) ;
#4031 = CARTESIAN_POINT ( 'NONE',  ( 5.804445844246465036, 4.204441311815554805, 0.4922718469751927173 ) ) ;
#4032 = DIRECTION ( 'NONE',  ( 0.000000000000000000, 0.000000000000000000, -1.000000000000000000 ) ) ;
#4033 = CARTESIAN_POINT ( 'NONE',  ( -13.54575066959081298, 7.351632192987255010, -0.2836152217141106324 ) ) ;
#4034 = VERTEX_POINT ( 'NONE', #687 ) ;
#4035 = CARTESIAN_POINT ( 'NONE',  ( 7.150000000000000355, 0.3044413118407999774, -4.450000000000000178 ) ) ;
#4036 = CARTESIAN_POINT ( 'NONE',  ( -6.638297796248999738, 7.599999999999999645, 14.25000000000000000 ) ) ;
#4037 = CARTESIAN_POINT ( 'NONE',  ( -5.557380997301816450, 7.595101354079281997, 35.31995334342050796 ) ) ;
#4038 = CARTESIAN_POINT ( 'NONE',  ( -13.07599579672727153, 6.278451106788376812, 37.30980138236061094 ) ) ;
#4039 = EDGE_LOOP ( 'NONE', ( #63861, #22341, #22366, #39377, #35124 ) ) ;
#4040 = LINE ( 'NONE', #17095, #12103 ) ;
#4041 = VERTEX_POINT ( 'NONE', #26843 ) ;
#4042 = CARTESIAN_POINT ( 'NONE',  ( -4.000000000000000000, 7.500000000000000000, 0.000000000000000000 ) ) ;
#4043 = ADVANCED_FACE ( 'NONE', ( #21760, #7830 ), #46204, .T. ) ;
#4044 = CARTESIAN_POINT ( 'NONE',  ( -13.70320086843210916, 5.660070069427367123, -0.7542298535127358594 ) ) ;
#4045 = EDGE_CURVE ( 'NONE', #37823, #64536, #53773, .T. ) ;
#4046 = FACE_OUTER_BOUND ( 'NONE', #12694, .T. ) ;
#4047 = VERTEX_POINT ( 'NONE', #26407 ) ;
#4048 =( BOUNDED_CURVE ( )  B_SPLINE_CURVE ( 3, ( #36819, #10256, #16593, #23341 ),
 .UNSPECIFIED., .F., .F. ) 
 B_SPLINE_CURVE_WITH_KNOTS ( ( 4, 4 ),
 ( 3.163119928608189024, 4.712388980384689674 ),
 .UNSPECIFIED. ) 
 CURVE ( )  GEOMETRIC_REPRESENTATION_ITEM ( )  RATIONAL_B_SPLINE_CURVE ( ( 1.000000000000000000, 0.8097844762988470890, 0.8097844762988470890, 1.000000000000000000 ) ) 
 REPRESENTATION_ITEM ( '' )  );
#4049 = CARTESIAN_POINT ( 'NONE',  ( -13.08892823569038377, -5.531154749267960469, 37.47503885693830483 ) ) ;
#4050 = DIRECTION ( 'NONE',  ( 0.000000000000000000, 0.000000000000000000, -1.000000000000000000 ) ) ;
#4051 = PERSON_AND_ORGANIZATION ( #19224, #71147 ) ;
#4052 = CARTESIAN_POINT ( 'NONE',  ( -12.05000000003489724, 2.384057287383757995, 36.50000000000000000 ) ) ;
#4053 = CARTESIAN_POINT ( 'NONE',  ( -3.500000000000000444, 33.29974620663210061, -54.69791378381614066 ) ) ;
#4054 = DIRECTION ( 'NONE',  ( 4.543131598943608589E-15, -1.000000000000000000, 6.494419297552831648E-15 ) ) ;
#4055 = VERTEX_POINT ( 'NONE', #14163 ) ;
#4056 = DIRECTION ( 'NONE',  ( -0.000000000000000000, 1.000000000000000000, -0.000000000000000000 ) ) ;
#4057 = ORIENTED_EDGE ( 'NONE', *, *, #30303, .F. ) ;
#4058 = CARTESIAN_POINT ( 'NONE',  ( -1.183692352761252398, 0.8569281480963207853, -8.003749120306398623 ) ) ;
#4059 = CARTESIAN_POINT ( 'NONE',  ( -6.980132322214786633, -7.499991781139026870, 0.9999997584952836638 ) ) ;
#4060 = CARTESIAN_POINT ( 'NONE',  ( -13.73916912458657791, 6.241557934609010871, -0.2078501435025923716 ) ) ;
#4061 = CARTESIAN_POINT ( 'NONE',  ( -15.50000000000001421, 2.368644024273335535, 43.36311770648655539 ) ) ;
#4062 = CARTESIAN_POINT ( 'NONE',  ( -19.74367561641854607, 2.500000000000000000, 28.68325933625341762 ) ) ;
#4063 = VERTEX_POINT ( 'NONE', #27646 ) ;
#4064 = EDGE_CURVE ( 'NONE', #65069, #44175, #1913, .T. ) ;
#4065 = LINE ( 'NONE', #10382, #7579 ) ;
#4066 = VECTOR ( 'NONE', #48706, 1000.000000000000000 ) ;
#4067 = CARTESIAN_POINT ( 'NONE',  ( -14.47604068150160828, 6.600291957937752585, -4.361300029416044666 ) ) ;
#4068 = DIRECTION ( 'NONE',  ( 0.000000000000000000, -0.9597981740986628596, -0.2806910490145223536 ) ) ;
#4069 = DIRECTION ( 'NONE',  ( 0.000000000000000000, 0.000000000000000000, 1.000000000000000000 ) ) ;
#4070 = CARTESIAN_POINT ( 'NONE',  ( -8.902975946119402906, -6.963639738940273105, 0.1266014754071354831 ) ) ;
#4071 = CARTESIAN_POINT ( 'NONE',  ( -14.45869373582017481, 6.599999999999999645, 1.000000000000000000 ) ) ;
#4072 = CARTESIAN_POINT ( 'NONE',  ( -16.88469500965166858, 6.718080287952782115, -5.203298729982668291 ) ) ;
#4073 = CARTESIAN_POINT ( 'NONE',  ( -22.52570133794206342, 1.823586487399310618, -4.523518370692091395 ) ) ;
#4074 = DIRECTION ( 'NONE',  ( 1.239088197126290866E-15, 0.000000000000000000, 1.000000000000000000 ) ) ;
#4075 = DIRECTION ( 'NONE',  ( -0.000000000000000000, -0.000000000000000000, 1.000000000000000000 ) ) ;
#4076 = CARTESIAN_POINT ( 'NONE',  ( 0.4468806487260759130, 1.315433151160786407, -8.727216400982950262 ) ) ;
#4077 = ORIENTED_EDGE ( 'NONE', *, *, #52945, .T. ) ;
#4078 = CARTESIAN_POINT ( 'NONE',  ( -16.50000000000000000, 33.95218079545922052, -69.71704588614821319 ) ) ;
#4079 = ORIENTED_EDGE ( 'NONE', *, *, #82988, .F. ) ;
#4080 = DIRECTION ( 'NONE',  ( 0.000000000000000000, 0.000000000000000000, 1.000000000000000000 ) ) ;
#4081 = AXIS2_PLACEMENT_3D ( 'NONE', #18373, #50405, #17564 ) ;
#4082 = PERSON_AND_ORGANIZATION_ROLE ( 'design_supplier' ) ;
#4083 = CARTESIAN_POINT ( 'NONE',  ( 1.050000000000000044, 1.125825272797801757, -2.442590641909965665 ) ) ;
#4084 = CC_DESIGN_APPROVAL ( #70864, ( #68696 ) ) ;
#4085 = VECTOR ( 'NONE', #20834, 1000.000000000000000 ) ;
#4086 = CARTESIAN_POINT ( 'NONE',  ( -2.801750496949404479, 7.777238958565478200, 5.841593791959281745 ) ) ;
#4087 = FACE_OUTER_BOUND ( 'NONE', #4488, .T. ) ;
#4088 = VERTEX_POINT ( 'NONE', #53332 ) ;
#4089 = CARTESIAN_POINT ( 'NONE',  ( 2.986405587855712529, 31.56583000693676766, -5.185706703431143261 ) ) ;
#4090 = AXIS2_PLACEMENT_3D ( 'NONE', #39846, #7795, #13305 ) ;
#4091 = ORIENTED_EDGE ( 'NONE', *, *, #5197, .F. ) ;
#4092 = ORIENTED_EDGE ( 'NONE', *, *, #44276, .F. ) ;
#4093 = PLANE ( 'NONE',  #72232 ) ;
#4094 = EDGE_CURVE ( 'NONE', #78590, #12895, #52932, .T. ) ;
#4095 = CARTESIAN_POINT ( 'NONE',  ( -7.932582641313872251, 7.773032839248170234, 0.1494746643744616910 ) ) ;
#4096 = ADVANCED_FACE ( 'NONE', ( #58850 ), #66789, .T. ) ;
#4097 = CARTESIAN_POINT ( 'NONE',  ( -0.7520832460150095322, 6.406801721558473162, -0.06936095765590155615 ) ) ;
#4098 = CARTESIAN_POINT ( 'NONE',  ( -6.904887098190083172, 7.730692061629854450, 29.95242220018438672 ) ) ;
#4099 = CARTESIAN_POINT ( 'NONE',  ( 3.500000000000000000, 2.200000822923704913, 35.50999981966224794 ) ) ;
#4100 = ORIENTED_EDGE ( 'NONE', *, *, #30848, .F. ) ;
#4101 = CARTESIAN_POINT ( 'NONE',  ( -13.67477269852852650, -4.690807503183812344, -1.101781330239508527 ) ) ;
#4102 = CARTESIAN_POINT ( 'NONE',  ( -15.29241585202784748, -3.376093938261818472, 40.89341351168948080 ) ) ;
#4103 = DATE_AND_TIME ( #30242, #20351 ) ;
#4104 = ADVANCED_FACE ( 'NONE', ( #52109 ), #79000, .T. ) ;
#4105 = ORIENTED_EDGE ( 'NONE', *, *, #35507, .F. ) ;
#4106 = CARTESIAN_POINT ( 'NONE',  ( -13.25959785199578711, -7.952499437905274249, 36.53749238451591452 ) ) ;
#4107 = CARTESIAN_POINT ( 'NONE',  ( 0.8992952413877961515, 0.1477055526092180826, -18.03984906836110724 ) ) ;
#4108 = DIRECTION ( 'NONE',  ( 1.000000000000000000, 0.000000000000000000, 0.000000000000000000 ) ) ;
#4109 = CARTESIAN_POINT ( 'NONE',  ( -15.44554474069729189, -6.752253321997478963, -5.387280680752541073 ) ) ;
#4110 = CARTESIAN_POINT ( 'NONE',  ( -2.350000000000000089, 2.999999999999999556, 25.14999999999999858 ) ) ;
#4111 = ADVANCED_FACE ( 'NONE', ( #1099 ), #72718, .T. ) ;
#4112 = EDGE_LOOP ( 'NONE', ( #66328, #78096, #79565, #39918 ) ) ;
#4113 = CARTESIAN_POINT ( 'NONE',  ( -13.27414125626104635, -6.343643682954681395, -0.6775432206651779143 ) ) ;
#4114 = EDGE_CURVE ( 'NONE', #32550, #47007, #9197, .T. ) ;
#4115 = CARTESIAN_POINT ( 'NONE',  ( 24.50000000000000000, 32.30578803430396562, -54.80767330122650094 ) ) ;
#4116 = ORIENTED_EDGE ( 'NONE', *, *, #71113, .T. ) ;
#4117 = CARTESIAN_POINT ( 'NONE',  ( 5.255689283823320679, 1.770529400522456553, -8.279325918134333051 ) ) ;
#4118 = PRODUCT_RELATED_PRODUCT_CATEGORY ( 'detail', '', ( #66559 ) ) ;
#4119 = CARTESIAN_POINT ( 'NONE',  ( -13.36163713820262089, -5.443604156263687877, 0.01418770865683041324 ) ) ;
#4120 = CARTESIAN_POINT ( 'NONE',  ( -17.84602230515768184, -1.042289517923417286, 25.98699999999999122 ) ) ;
#4121 = CARTESIAN_POINT ( 'NONE',  ( 7.150000000000000355, 1.635663485495995495, -6.218939201413044238 ) ) ;
#4122 = ORIENTED_EDGE ( 'NONE', *, *, #70195, .T. ) ;
#4123 = CIRCLE ( 'NONE', #63328, 0.4000000000000006328 ) ;
#4124 = DIRECTION ( 'NONE',  ( 0.000000000000000000, 0.000000000000000000, -1.000000000000000000 ) ) ;
#4125 = CARTESIAN_POINT ( 'NONE',  ( -21.50000000000000000, 1.000000000000000000, 1.000000000000000000 ) ) ;
#4126 = EDGE_CURVE ( 'NONE', #1651, #67990, #66386, .T. ) ;
#4127 = B_SPLINE_CURVE_WITH_KNOTS ( 'NONE', 3,
 ( #8600, #73059, #34319, #41067, #66733, #9016, #34736, #60438, #73466, #2709 ),
 .UNSPECIFIED., .F., .F.,
 ( 4, 3, 3, 4 ),
 ( 0.000000000000000000, 0.005699999999999998471, 0.02849999999999999409, 0.03450950605359429102 ),
 .UNSPECIFIED. ) ;
#4128 = LINE ( 'NONE', #1731, #8676 ) ;
#4129 = CARTESIAN_POINT ( 'NONE',  ( -2.149999999999999911, 2.999999999999999556, 28.15000000000000213 ) ) ;
#4130 = CARTESIAN_POINT ( 'NONE',  ( -3.237855185118348800, 20.03052958293488928, -5.054088270074951872 ) ) ;
#4131 = DESIGN_CONTEXT ( 'detailed design', #36273, 'design' ) ;
#4132 = DIRECTION ( 'NONE',  ( 0.000000000000000000, 1.000000000000000000, 0.000000000000000000 ) ) ;
#4133 = LINE ( 'NONE', #3276, #71948 ) ;
#4134 = CARTESIAN_POINT ( 'NONE',  ( -17.71445285340530873, -6.554372204080302744, -4.361328147541865263 ) ) ;
#4135 = CARTESIAN_POINT ( 'NONE',  ( -12.22348761227000224, 7.486889812391000376, 35.71890560426000150 ) ) ;
#4136 = ORIENTED_EDGE ( 'NONE', *, *, #26221, .F. ) ;
#4137 = FACE_OUTER_BOUND ( 'NONE', #42540, .T. ) ;
#4138 = FACE_OUTER_BOUND ( 'NONE', #27466, .T. ) ;
#4140 = CARTESIAN_POINT ( 'NONE',  ( -1.236604141693288028, 8.275904500079347414, 36.55680683338091086 ) ) ;
#4139 = AXIS2_PLACEMENT_3D ( 'NONE', #68758, #24107, #29173 ) ;
#4141 = CARTESIAN_POINT ( 'NONE',  ( -5.553282768302499228, 7.794588448948709392, 32.90901395135956875 ) ) ;
#4142 = EDGE_LOOP ( 'NONE', ( #83230, #52190 ) ) ;
#4143 =( BOUNDED_SURFACE ( )  B_SPLINE_SURFACE ( 3, 3, ( 
 ( #29445, #8783, #67347, #15121 ),
 ( #48815, #61432, #74486, #9634 ),
 ( #21456, #35344, #3275, #27766 ),
 ( #29018, #23127, #54713, #16775 ) ),
 .UNSPECIFIED., .F., .F., .F. ) 
 B_SPLINE_SURFACE_WITH_KNOTS ( ( 4, 4 ),
 ( 4, 4 ),
 ( 0.000000000000000000, 1.000000000000000000 ),
 ( 0.000000000000000000, 1.000000000000000000 ),
 .UNSPECIFIED. ) 
 GEOMETRIC_REPRESENTATION_ITEM ( )  RATIONAL_B_SPLINE_SURFACE ( (
 ( 1.000000000000000000, 0.9516292399501719013, 0.9516292399501719013, 1.000000000000000000),
 ( 0.8025110376491053632, 0.7636929688096418811, 0.7636929688096418811, 0.8025110376491053632),
 ( 0.8025110376491053632, 0.7636929688096418811, 0.7636929688096418811, 0.8025110376491053632),
 ( 1.000000000000000000, 0.9516292399501719013, 0.9516292399501719013, 1.000000000000000000) ) ) 
 REPRESENTATION_ITEM ( '' )  SURFACE ( )  );
#4144 = CARTESIAN_POINT ( 'NONE',  ( -0.7308857601844785945, -0.9471888285127786355, -10.47424138779951974 ) ) ;
#4145 = CARTESIAN_POINT ( 'NONE',  ( 6.971542239941095787, 1.204441311841000006, -0.9226839431534070712 ) ) ;
#4146 = LOCAL_TIME ( 16, 4, 37.00000000000000000, #2426 ) ;
#4147 = CIRCLE ( 'NONE', #31121, 0.03000000000000109870 ) ;
#4148 = CARTESIAN_POINT ( 'NONE',  ( -13.07943087594179588, 5.455071698643678246, -0.9975449200511083969 ) ) ;
#4149 = CIRCLE ( 'NONE', #51277, 0.4999999999999998335 ) ;
#4150 = EDGE_CURVE ( 'NONE', #73634, #6389, #39474, .T. ) ;
#4151 = CARTESIAN_POINT ( 'NONE',  ( 0.000000000000000000, 5.400000000265595901, 25.54443871446871483 ) ) ;
#4152 = AXIS2_PLACEMENT_3D ( 'NONE', #27925, #53626, #72983 ) ;
#4153 = CARTESIAN_POINT ( 'NONE',  ( -22.75775210629090850, -0.4831639948574255050, -5.385883420958768930 ) ) ;
#4154 = CARTESIAN_POINT ( 'NONE',  ( -12.58578643762696814, 1.999999999999998002, 36.50000000000006395 ) ) ;
#4155 = CARTESIAN_POINT ( 'NONE',  ( -15.08951029508572717, -2.499999447474706038, 38.18391778450597229 ) ) ;
#4156 = CARTESIAN_POINT ( 'NONE',  ( -14.61743792682038467, 1.587338916256011201, 25.98700000000000188 ) ) ;
#4157 = ORIENTED_EDGE ( 'NONE', *, *, #19911, .F. ) ;
#4158 = CARTESIAN_POINT ( 'NONE',  ( -12.31272687229170693, 7.056744108663947301, 36.45488003784730324 ) ) ;
#4159 = ORIENTED_EDGE ( 'NONE', *, *, #44654, .F. ) ;
[truncated: 7,669,817 more chars]
